# Supplementary material for: Comparative Transcriptome Analysis Provides Insights Into Yellow Rind Formation and Preliminary Mapping of the Clyr (Yellow Rind) Gene in Watermelon
Source: Front Plant Sci. 2020 Mar 11;11:192. doi: 10.3389/fpls.2020.00192 (PMC7078170; doi:10.3389/fpls.2020.00192)
Supplement: Table S1 — Sequences of primers for qPCR and gene mapping. [file Table_1.xls]

## Sheet: Sheet1
Gene ID	Forward Primer	Reverse Primer
Cla97C11G221360	AGAGGGATTTTCCAGCCACG	GGAAGGCCTCCTGCTTTGAT	used for qRT-PCR
Cla97C05G085280	CCCTAATCCTCCCAATCCGC	CGCTGCAGCCTATTTCGTTC	used for qRT-PCR
Cla97C05G085940	GTGATGCAATCCATTCCGGC	TGGTTTGGGAGACGACGATG	used for qRT-PCR
Cla97C01G012420	GGCTCCAAATCCACTGCTGA	CCTGAAGTTGCCCCAGTGAT	used for qRT-PCR
Cla97C02G048010	AGGTTTAAGGAAGGAGCGGC	ATCTTGTCAATGGCTGCCGA	used for qRT-PCR
Cla002769	GCCGTTTTGGTGTTCCCTTC	TGACCCACCAAGCCAAAACT	used for qRT-PCR
Cla97C10G186490	ACACGCCAACAAAGATTGCC	GTCATACAGAGGGCGCTACC	used for qRT-PCR
Cla008517	CCCCTCTTGAATCCACCACC	GACCAGCAAGAGTCTGCCTT	used for qRT-PCR
Cla97C05G104940	CGTTTATGATCCCTCCGCCA	CAGCTTGTAGCCCAAAGGGA	used for qRT-PCR
Cla000871	AGGGCTATCCTCCAGCAGAA	AAACCGGCTGCAAACGTAAC	used for qRT-PCR
Cla97C05G080560	ATCCACGCCAGGTTGCAATA	AAGAGCTTCAAACCGGGAGG	used for qRT-PCR
Cla97C03G065750	ACCGACAAGCTCACAGCTAC	TGGTTCCAGGAGGGAGTAGG	used for qRT-PCR
Cla97C03G065750	TCTGTTCAACGCAAAAGCGG	TGTGGGCAGTACGGGTAGTA	used for qRT-PCR
Cla97C04G068450	TTTGGTCGGCTTTTTCGGTC	GCTGCTCATTCTGGCTTGGA	used for qRT-PCR
Cla97C04G068460	TCGACGTTCGAGCTGTTCTC	CGATGCCGCTTGCGATAAAA	used for qRT-PCR
Cla97C04G068470	AGCGTTGGATGTGTGCAGTA	AGTTGGGCAAGTTGAGCCTT	used for qRT-PCR
Cla97C04G068480	CAAACATGCTGTGGTGGTGA	CCTGACTGGTCCCTTGACATT	used for qRT-PCR
Cla97C04G068490	CAAACAGCGAGTGGTGGGA	AAATTCTGGCGACTGATGGGG	used for qRT-PCR
Cla97C04G068500	CTTCCACGGCGAGATTCCAT	TTGAGACCACCAAACTCGGG	used for qRT-PCR
Cla97C04G068510	TGCTGCCAAACAAACCATCA	CCACACAAATGGCCAAAGTCA	used for qRT-PCR
Cla97C04G068520	GTCAAGCAGTTCAAGCGTGG	AACTCAGAATGGCTTCCGCA	used for qRT-PCR
Cla97C04G068530	GGTGGCGACCCAATTAGGAA	TTGCACTTTGCATTGCTGCT	used for qRT-PCR
Actin	CCATGTATGTTGCCATCCAG	GGATAGCATGGGGTAGAGCA	used for qRT-PCR
ClSSR09870	ACTCGCTCTCTCTTTCACGC	AAACAGAACCTGTTGCTCGG	used for mapping
ClSSR09917	TGAAAAGTGAGTAACACGCTAATGA	TGTGTTTAAGGTTGGCTTTCAA	used for mapping
Indel5915	GCGGAGTGTAAATGGGAAAA	TTTCCGGTGAGAGTGAGACC	used for mapping
ClSSR09671	GCCATCACCTCGTGACAAAT	AGTCCCCGCTGTTAGTTCCT	used for mapping
Indel590358	AAACATCACAAGACTCC	GTTCTTTGAAACATACTT	used for mapping
Indel698008	ACCACATCATTCAACAT	CTTCCATAGTCAGTTTCAT	used for mapping
