# Supplementary material for: Comparative Transcriptome Analysis Provides Insights Into Yellow Rind Formation and Preliminary Mapping of the Clyr (Yellow Rind) Gene in Watermelon
Source: Front Plant Sci. 2020 Mar 11;11:192. doi: 10.3389/fpls.2020.00192 (PMC7078170; doi:10.3389/fpls.2020.00192)
Supplement: Table S2 — Number of clean reads generated from each sample were sequenced and mapped to the 97103 genome. [file Table_2.xlsx]

## Sheet: Sheet1
Sample name	Total Reads	Mapped Reads	Percentage of mapped reads (%)
WT4D0-1	45082876	42696781	0.9471
WT4D0-2	46852316	44337293	0.9463
WT4D0-3	39876850	34726774	0.8709
WT4D7-1	41763828	39299177	0.941
WT4D7-2	45705732	43591322	0.9537
WT4D7-3	42203962	40220998	0.953
WT4D14-1	45046514	43135481	0.9576
WT4D14-2	41224312	39420458	0.9562
WT4D14-3	47989410	45973740	0.958
WM102D0-1	53337630	49137059	0.9212
WM102D0-2	47288920	45152663	0.9548
WM102D0-3	47113786	45149195	0.9583
WM102D7-1	46582086	44251860	0.95
WM102D7-2	48281210	37809890	0.7831
WM102D7-3	49306002	46893908	0.9511
WM102D14-1	46778474	40992751	0.8763
WM102D14-2	48660078	40329470	0.8288
WM102D14-3	51294922	48602563	0.9475
