# Supplementary material for: Comparative Transcriptome Analysis Provides Insights Into Yellow Rind Formation and Preliminary Mapping of the Clyr (Yellow Rind) Gene in Watermelon
Source: Front Plant Sci. 2020 Mar 11;11:192. doi: 10.3389/fpls.2020.00192 (PMC7078170; doi:10.3389/fpls.2020.00192)
Supplement: Table S3 — Sequences of the novel isoforms of unknown genes. [file Table_3.xls]

>Citrullus_lanatus_newGene_1	Citrullus_lanatus_newGene_1.1
ATTGGAATTCACTTGAAATTCACAGATCCAAATGGTCCAATGATATTCAAGGGAATTTATCATCTGTTTTACCAATACAACCCAAAAGGAGCGGTGTGGGGCAACATTGTTTGGGCCCATTCCACATCAACGGACCTGATCAATTGGGAACCCCACGATCACGCTATCTATCCATCTCAGCCGTCCGATATCAACGGCTGTTGGTCGGGATCCGCCACCATCCTCCCCGGCGACAAACCAGCGATTTTGTACACAGGAATTAACCCTAAAAACCAACAAGTTCAAAACTTGGCTGTCCCTAAGAATCTGTCTGACCCATATCTAAGAGAATGGGTGAAATCCCCAAAAAACCCTCTCATGGCCCCCACCCCACAnnnnn
>Citrullus_lanatus_newGene_1197	Citrullus_lanatus_newGene_1197.1
GTTTACAGGTGATCAGGATGCCATTCAATACATGTGTAGAGAAGCACCGAAAGCAGTAATTGAGCTTGAGAATTATGGACTTCCATTTTCTCGTACTGAAGATGGAAAAATTTATCAACGTGCTTTTGGTGGTCAGAGCCTGGACTTTGGAAAGGGTGGACAGGCATATCGTTGTGCATGTGCTGCTGACCGAACGGGGCATGCTTTATTGCATACTCTCTATGGCCAGGCTATGAAGCATAACACACAGTTTTTTGTGGAATTTTTTGCTTTGGATCTTTTAATGAATAGTGATGGTATATAAACTCCACTGTTCCTAAATTTTGCCCAATATTATTGACCTTTCCATTCATTTTTTATGATTACAGTGCAAATTATTTACTCATGCACTAGCACATCATAAGATAAATCTCAGCTCTTGTAGTTGCTTCTTTCTGCATTTTTCATGTAGAAGTTCTTTAATTGAATGATTAGTTTATGGTTGTATTATCTCTTGGTTTATGGTATTTGATGCACAATGTCTT
>Citrullus_lanatus_newGene_1300	Citrullus_lanatus_newGene_1300.3
CGCGCGCAAAACACATACAACACCAAAATATCGTCTCTCTCTTTCGGTCCCAATACCCTAACAACCGGATATCAGAAAGGCATAGTAGCCAAGATTTGTCACCGCCATTGGTTTTCGCCGGACGATTTCGCGGAAACGACAACCCGACCTGCCTTCAATGCCCAGGATGTAACCTTCAATTTCGCGAAATTATGTACGGAAGTCAAGTGATCTCAAGGACTTGTCTCCCATCACCCTATCCTTACATTTCTTTTCTGATTAATTTAGGCTCTCCTCATTTTTGTTCATTCTTGTCCCATTTGCATGCCTTGTACCTATTTCATTGTTGCGTTTTGTAATCTTAGTAGGTTTAACACAGGAATTCACATCTAATTACATGTGCACTTTTGTAAAGACTGTATGAGGACGACTGTTTGGCTGATCATTTGATTAATTGTACTAGGAATTCATGTTCAGGCTTTCAACTAAGAGATAAAGGGTACTAATTGGTTTGTGTTTAGATCTATATATATGATGTTATTGTTTTGTTATGGTTAGTTTACTATATGCTATTATTAAAGCCTATTATAGAAACAATTAAAGAATTAACACAACCATAGATCCAAGGATGAACATGTTTGGAATCAAGGTAGTATGGGCTACCTTTGTCCCACATCCATTAGGAACCAATGTAGTAACAGAGCAGATTAGCATTTACCACTGTTCTTCACAATCAGAGAGCAATATAAGCTATAAGAAAATGCAATACAAAGGAAAATAAACCCAAATGCCTAAACCATGCCTAGAAAATTTGAAATATCAGGGATTCTCTTCTCTCTAAGCTACTAGCCCGAAATCAATTGCGGCAAACATATAAGTTCGTTTTCATATTCTTTGCTTTTCTATTTTTTACATTTATGCACTGCTCCATGATGTTCATAGTCTTCAAGACTAGATTGTTACAAAGTCATGGTTTTTATCTACTGCTATGCTATTTTGAAGGCTTTCAGTTTTCTTTTGCAATTTGTAAATAATTGAATTGAATTGAATTGAATTTAATTGAATGAATATGTCGTCTCTTGGATAATTGTTTGTTTTTCTCTAGGTGTAAAAATTCTTCATGCTCCTTTACATCAGAATTTGAAAATATATAAGTTCATTTATCAAGTTTTATGAAGTCGAAATAGCAGTGGGGGCACATTTGTGTTATTTTTTGCAAATCATAAGTGACTTGTTGTTAGGTTCCCTCCTGCCCTACCTCGTGGTCCCAACAGCTTAAACTGTTCCCCATTCTTGTCGTGTTGCTTTTATTTACTCCTTACCATTACAAGATAAAAAAACAAATTTTATTCAGTCTGCATAACTGTTCTGTTTTGTACAACCAAGAGTTTAAAACAACACTTCTGGAAGGAGTTTAGCCTACGCACTTCTAGGGCTAGACAATCTAGTTTAGTGCACCATAAAGAATGCATCTTCTTGTTTGGTTGTTGTCTTGTACTAACTAATTGCGATCATTCCACTTAACTTTGCCATCAATCTGCTCTTAGTATTTTATTGACAAAGAAAATTAGAAAATGAGACCTTTCGATGAATCATTTGTTTGGAAGATCCTGGCTTCTTGTTACAATTTCCAACTTCACATTTTGACTTCCTTTTTATTATTTGATTTAGCGAAGTACGGAAGCTATTGAGTTATTGTGATCTTGTTTTGTTCATCTTTCTAGTGTCTTGAGACTGTTATGATCTTTGAACTCTTTTGTTCTATATTCTCTAATCATAAATATATCGAGGAAGACTACAATTTCCTATATTTGGAATACTGTTGGGTTTTTCTACTTGCAGGAGATTTAGAAACCTAGCACCCTTCTAGGAATAAAACTTAGTAATTGTAGGTCTAACATAATGTCAGCAAGATATGAAGTAAATGTCTAATATTTGTTTTCTGATGGTCATTAAGCATATTGTTGCCTTCGACTCCTTCAATATAAATGTAAGGCTTTTATTATTTGTTTTTAAATTTAATTTTATTTTTGGTGGGATATCACCCCCTCCTCCTCGGCTCCTTGTATATGCATGGATTGATTGAATCCTTTGATTATTATTTCATGGAATGAATGACGAGTTTTTGGGGTTCAATTTCATTTATTGAATCAATTTTATTGAAAATACATGGTCCTCTTTATTATCCTTTTTGGTTGTTTTTGGGGTAAGGAATTGTTTGAAATTTATTTATCATCTCTTCCCCTTCTCTCTCCTCCATGGCCAAGTATACCCGGCTTTTATTGTATTTACATTTTAGCTAGCAGCAACCCATCTCTCATGCCAAACCTGGGAGATGTCCCTCAACATACAAGATCGCTTTGGGGAGGAGAAGATGCATGTACAAAATTCCTCCTCCCCAGAGCATTCGATATTAGCTCCATTGCCGATCTTGCCTTCGACCGAGCCACGATTCCTTCATTTCATCTCGCCTTCAATCAAGACATCATTCCTTCATTTCATCCTTCATTATTAGACTCGATCGGCACTTCGAATTGCATAGCAGAAGGCTAATTAAATCTCACAACCTATCAAAATTTCATAAAAAGAGCTTCATTTTTTTCTTCATTTCATCCTTCCCAATTCCCCTATAATTTCTTTTCACAAAGGAGCATTTTTGCCTCTAACATCCTTCCCCTCCCCTCATATAGTCACTCTTCTGCCCTTCATTATAATTGGATTGAGACTAGTGTTTCATCTCATCCTTCTCCGGTGAAAAAATGTGTACTAAATCTTTTCCGCACAAATGATAGAGGATATGGGGTTGGATGTGATGAAGTTTATATTGACGGGATCGCAGAACACAGGTGGAGGATTGAGAGAAACAGAAACCAAAGTGGAGAAATATAGGATGGGCAAGTAGGAGAGGAAGAAACTGAGATGGAGCCAAAAGGAGAGAGGAGAGCGAATGGGAAGAGTCAAGTTATTTTATATTTATTTTTCAATTTTATGTGTCAC
>Citrullus_lanatus_newGene_1704	Citrullus_lanatus_newGene_1704.1
GTGATGTTGTTGTTCGCCTTCATCGGTTACTACACCTCCTGTTTGCTCGCCGACTGCTATCGCTCCGGCGACCCAGTTAATGGCAAGAGGAACCACACTTACATGCATGCAGTTCGCTCCCTCCTTGGTGAAGCTCATATGGTGGCATGTGGAGTAATGCAATACATAAACTTGATCGGAATAACAATCGGATATACGATTGCATCCTCAATTAGCATGATG
>Citrullus_lanatus_newGene_1937	Citrullus_lanatus_newGene_1937.1
AAAAAAATCGGTTGTTTAATGGAATGGTAGAAGAATTCCAGAAAGTGAAAGGGCAGAGATGAAAGATTCCAGACAATGAAGCCGATTGAAGACAACACTAATAAAGAAAGAACTCCCATGGCCGACCGACTACAAATTTACCATTAATCACGAAAAATGGAAGTTAAAAGGCAGGGCTTCGAAACTGATCGACGACAGCGGCAGAAAAGGCGCAGGGAGGCAGTAAATGGGAAGTTGGGGAAAGATTTTAGGGTTTGTTTTATTTTTGTGATTTTCTTCTGATATAGTTTACGCTTTAACAAAGACCAAACAATAAAACAACCAGACTCGTAGAGTGTGAGTTTACCATGTCGATGGTTCAGAAATTGGCACTGCCGAGTACTATGCGTTCTGGTGACCAAAGTATGAGCTACCAGAAAACTTGTCGACTCTCAGTCTCAGCAAAGCTTCGAGTTCGGAGGTCCTGTAAACGAAGACAACGCCACGAGAGGCATATGTTGGGAATACCCCACATGTTATTAGGTCAAAGGCCCATAACTACATGCATCTCTTCTGTCCCACATTGGAAGATTTAGGAGTGGTGAGAGGGTATATATATGTATTCACTTCTAGGGACTTGTAAAAGTGGAGAGAGTGGTCTTTCCCCACACGTGCACCGCTGCCACCGTCTGTCCGCCTGCTACTCAATATTTACCTCAACAAAATGATATAGCAGAATGTAAGAATAGAACTTTAAAAGAAATGATGAATGCTATGTTATTAAGTTATGGATTGTCTAATAACATGTGAGGGGAAGCAATGCTTTGTGCCTGTTACGAGCTGTGGAAGGGTAACCCACCTAACCTAGATTACTTTAAGAGTGTGGGGGTGTTTAACCAAGGTAGCATATATTCAGAATTTAAAAGCCAATTGTAGGATCTAAAACTTTTAATTGCGTTTCTATCAGTTATGTTGATAATAGTATTGCATATAGGTTTATG
>Citrullus_lanatus_newGene_2120	Citrullus_lanatus_newGene_2120.1
ATCTTTCTATGGTTTCTGATGAAAAAGAAAGAAGAAAGAACTATTACAGGCAAGATTGCTTTTTCTTTACATATAATATAAGATAAGACGCTTCTGATTACATTGCAGCCTGCGGAGTGTAGCTGCTGACTGTCTTAAAATGTTCAAAAATACGTTTCAGTCCGGATTTCTCTCTATATTATTCAGCCTTGGGAGCAAACCTCTCCAGATATGGGATAAAGAAAGTGAGTGTTTTCACAATCAGAATAGGGTTTTTGTTTTGCATTTGATTAAAGATTCTCTTGTCTGTTTGGTTTGTTTGGTGTTTGAGAACACGGCTATTGTGTTCTTGAATGGTTTGAAAGTAGGGGTATTGCTAGGGTGGGGGCAAAGATGGCTTCTCTGTCCCCGGTCCTGATTGTTCACTATACTGTCCTTGTTTATTGCCAACATGAGTATAACTCGGTTAAAACATCTGCTCCCCTCATTTCTGACGTCAACATTTCTACCCTTGACGTCAGAAATTTCATCACCTCTACCTTTGTTGTCCTAAAAGATTATTTATGTTAGGTCAGGTGGAGCCACTGAACTATATCCTATAAAATCTAGAATGCTAAATGAGAATTGTCATAACTTCTTTTCGAGGTTTGTTTGTGCAAGTCAAGTGCACAGCTTGCATCAACGAGAAGCTTTTCTTTTTCGGCTCTCATGTTCATTATAGCAAAAATTTCCCAACTGTTACATATCATTTCATATTGGAATTTGAAGGGATTATGTTTCAGAAATAAAGTGTTGTAATAGAGTTGATATGGATATGTGCTACACTATTTCAAGTTTTGACCAAATTGTTTAAATTATGGCTGATGAAGAATATTACTCTAGTAGTCTACTTAGACTTGTATTCCATTATTTTGAAATTCTGGCAACATCTGCCACTCATGTTCTTGTGGTTAATGTCTTGTAGCTGCGTTTGGGATTGTAAAGCTTTTATAAGATTATACCAATGGAGCAAGGGCATCAATGTTGAAAATCTTCTAGTTTTACTTTGAGTTTCTAGAGCTGAAGGAATAGTGTTACCTACTTTAAAAGAATTGTTATGGTTATGATCTTGTACCTTTTCTTTTTCTTTTTTTTTTGGTTGGCAGTTTCTAATGGCCACATCAAACGCCCTCAGGATGAAGACATCCAATCAAACGTTATTGATATTGTTGGATCAAAAATTCAGTATACTTATATAACATGCCCAGCGGACCCAGCTTTTACACTGGGTATAAAATTGCTATTCTTAGCTATAATCTAGAAGAATCTTAAGAAATATTTTACTTTTGAGATTCAAGTTTTGGATGATAAGAACGTCAGACGGAGCTTTCGAGCTTCTAACTTTCAAATGTGT
>Citrullus_lanatus_newGene_2136	Citrullus_lanatus_newGene_2136.2
GGGCAATGGCAAAAGAAATGGCAATGGGTGGAGCTGTGAAGATGATTTTGTTGTTAACTTTTGTATTATGGTTGTGGCTTTGGATTATGTTGCCCACAAAGCTTTATAAGAATAATTGGACTCCCAACCTCAATATGAACCTCAATTCCACATATTTTAGAGAACAAGGAACAAATCTTCTGCTTTTCTCATTTCCCATCATGTTAATGGCAGTTTTGGGTTGTTTTTATCTCCATTTGCAGAAGAAATCTTCAGAATTAGATACTAAACCCTTTTCTACCCAAAGGTTTTTAACCATTAATTAGCCATTAATTTAATTATTATTGTTTTCTTCTTCTCCAAAATATTTACTTTTTTTAAATTTTTATTGAATTGGGTTTTGGTATATAGGAGCCGAGGAGAATCATTTGTAAAACGACCAATTGTAGCAATGAATCCTGTGGGGATTGTTAATACATTGGAGATTGTGTTTGCAGCTGCTTTTCTAATACTTTTGATTTGGTCTATTGGAAATTACTTGTACGTCAGTTTTGGTAATCTTCACATGGATAATGTTGGAGAGACAATGTATGTTTTCCTTCTTAATTATGCTTTTAAAGCTCC
>Citrullus_lanatus_newGene_2257	Citrullus_lanatus_newGene_2257.1
TTTTAAGGTTATTTTTTATAATTTAATATTAGAAAAACCTAACTCGCATAAGTCATACCCATCTCCATTTCCATCTCCCACCTCCCGCCGCAGTCGTCCGCCGCCGTACCTGATCGCCATTCCAGCCAGTTGCGCCGCTGATCTTCCTTGGATCTCCGGGACACCACTTCTGAATGGTGAACACCATAGCCATCAATTCCTGCTCGCGCATGACCTTAAAATGAGTTGATGAGAAGGCACAACTGATATATGACAGAGGTTGCTGGCTCTGCATCAAAACAACTCCAACAAGCATCTACTCAATTATAAATGGTTTCAAGAAGTCTGGCATCCCAATATGGACGTTGAAAACATAGCTAGGTTGAGGCTTTGAAAAGCGTCCTCAGCCTCTAAATGCCATCCAAAATGACCTTTTTTGAGAAGTTGGGTCAGGGGAAATACAATTGAGCCATAATTCACTACAAACTTCTGATAATACCTGGTCAACTCGAGAAATCCTCATAATTCCTTATGGTTTTGAGGGGCTGGCCAACCTCTAACTTGGAGAGGTCATCTGCCAAATGACATGGCTCAAGTACTCCATTCATTCGATTGGTGCGAAACTGACACTTCGAAATTAGCCACCAGTTGGTTGGAAACTCATTTATACTTGAGTAAGATAAAGACATGGTCCTGCGTAGAACTACTACAAATCAAGGTGCCATTCATGATACACTGAAATGTTGAAGGGGCGTTCCACAACTCAAAGGGGATAACCAAAAATTTCGGTGACTGTCATATGCTTTGAAAGCAATTTTGTGGACATTTGAGGGGTTCACCCGTATTTTATTGTACCACAACAGCCCAACTTGAGATCGATTTTGGAAAACACTTTGGCACCAAATAGTTTGTCGAACAATTCATCCACAATCGGAATCGGGTACTTGTCAGGAATAGTTGGCTTGGTTGAGACCCCTATAATCCAGTCCACACTAAACACCAACCTTCTTCCTTCTTTTTGAGTAATAACCACTGGGTTACAGAAGGATGTCTTACTTGGCTGAATTGTACTAGTTGTTAACGTTTCACAAACTAATCTTTCGATCTCATCTTTTGGAATTGAGAATGTCTGTAAGGCTACACATTCATTGGACCCATTCTTGTTTCTAGTTCAATCGTTTGGTCACAACTCCTATGCGTTTGCAGTCTAGTTGGATTCAAATATCATAACATACTGTTGGAGAACCATTCTTAACTCTACTGGTGCTTGTTGAAATGCCCCGTGGAGTAAGTTTGAATTTGCCGCTTCTACCACTGCTCCAGAACATTTATCTCACTTCTGTGGTTAAGAATCTGTGAATGAGGGAGATTCTCCAATATCAA
>Citrullus_lanatus_newGene_2338	Citrullus_lanatus_newGene_2338.2
GTCCTCAACCATGTTTTGCTTCACCAAACCGTGATCGGTGAAGAGTGTCTAAAACAAATGGAAGCCATAGGTGAGAGGCCGGATGTTATCATCGGTTGCACGGGCGGAGGATCAAATTTCGCAGGTCTTAGCTTCCCATTCCTCCGTGAGAAACTTGCTGGAAACATAAACCCTGTTATCAGAGCAGTTGAACCCGCAGCATGTCCTTCATTAACCAAAGGCGTGTACGCTTATGATTATGGCGATACAGCCGGGATGACACCATTGATGAAAATGCACACACTTGGTCACAACTTCATTCCTGACCCCATCCACGCTGGTAATGTGTAATATGCTAATAAAAGATTTGAAACAGATATAATGCATTGAACTCTTTGTTTCTCTTGATCATCATCTTTGCTTACTTGTTTTTTGGCAGGTGGATTGCGGTATCACGGTATGGCTCCATTGATCTCACATGTCTATAATCTTGGTCTCTTGGAAGCTATATCACTTCCCCAGACAGAATGCTTTCAAGGTGCTATACAATTTGCTCGATCAGAAGGACTAATACCAGCACCCGAGCCAACTCACGCCATAGCTGCAACTATCCGAGAGGCTCTTCGCTGTCG
>Citrullus_lanatus_newGene_2591	Citrullus_lanatus_newGene_2591.1
CGGAAAATTCACGAAAAAACCCCAGCCCCTCCAAAAATGGTGTGTGAGTCGCCTGGCCCCTCCAAATCAATTTCTCACCGCTTCTCGTGTCCGGCCCCTTCAAATTAATTTCTCCAAATCGATTTCTCACTTCGACGATAGGTGCTCTTTATTCTCTATTCCAAATCGATTTCTCCAAATTAGTTCCAAATCGGTGGTTCAGACGACCTCAACTTCTCTACTCTCACTTCGACGGTAGGTGCTCGGGTTTGGAGGGTTTTCAGTTCGGACGGTAGTGCCCAGTTCGATTTGGAGCGTGTTTTCAGTTCGGCGTTCGAGCCCAGTTCCGGTGTCCGACGTCCGTTCTCAGCCTGACACTTCTAGTCAATTCTTATACCATATGGAGCACATCGAAGTGGATGATGGCCAGGAAATTGATGTTACTCTTGGAAAAGAAAACGGAATGGATGATGGCCAAGAAATTGTTGCTAGCTCAGCAAAATGAAACAAAGACTAAAAAAAAAAAAGAAAACAGGGACCTATCATTATATTCAACGTGACACATGTTAGGAGTGCAGGAGAGAGGAAGTTGGTGGAATATAATGACAACGGAGTACCTATTGGTGAAAATGGAGCCAAGTTAAACTCTTTTATTGGGTCGTGTGCGCATTATCATATCCCCATTACATATGCAACATGGAAGCGTGTGTGTGCTAAGTTGAAAGATAAGATATATAACATAGTTGAGGTATGTATGTCTTATTTTTTCGTTCTCTTGATACTATTTTTTTGGAAAAAGTAGTTTTTACTTGAGGTATGTATGTTTTCACAATTTTTAAATGTGTAGGCTGCCTTTATAATTGATAGTAGATCTAGAAAGGTCATTCTTAGAATCGCAGGTAGCATTCCGTAAATTTAAGCATTGGTTGACAACGAAATTTATCATGCCATTCAAGAATGAACCTTAACTTCTGCAACAACCACCAAAAATGTATTCCTATGTTGATCAAAAACATTGGGAAGAGTTTGTAAGATTGAGATTGTGTCAAACGTTTCAGGAAAGAAGAAACATCCAGCAAGAGCATCAAGCTAAGAATAAGTATAACCATCAAATGTCAAGGAAAGGTTATGCTAATCTTTGTGAGGAAATGAAAAAAGTATCTTCAAGTGAAGGTGATTTCGACAGAGCTAACGTGTGGAACAGACTCGAGTAAATAACAATACGACAATGAACACGTCCAAGAAGTTGTCAATCAAATCGACGAAATCTCAAGGACCAATGATCCACTCGGCAACAAACAACTATCTCCTAATGATGTTTTGACTCAAGCTTTGGGTACACAAGAAAGCAGAGGGCGTGTCTGTGGAGTTGGCGGTTTTGTTACAGGCCTCCTACTTTCACACAGTGAAACGTTCAAAACAAGGGGGGAATCAAAACGAGGAAATTAGTAAAGGGGATGAATCACTTCATCTGTGAGTTAAAGAATTGGAAGCTCACATTCAAATGACACACTCTACACCAACATCTGGATGTGGAAGTTGCTCCAAACCAAGACTGGCATACAAGATTGAATCCAAAAAGAAACCAGAAGACGACAAGAAGGTAAAGGGGATTAAATTCCAAGAAACACTAAAAGCAAGGTGAAGACAAAGGAGGTTAAAAAAAAAAAACAAGGTGAAGATGGATGTGATCTATCTGAATGATCAAGATGAGAATATCAAGAATGGGATAAAAAAAGAACAAACTTTAAAGGTAATTAGTTAAGTTTGCTCAATTTGTTGCATTGGTCGACTTTGTTGCATTATGAATTTGATATTGTTACATTATGATCACTTTGATGCATTAGGAGAAAGCATCAATGAGAATTGCTAAGAAAAAAGAGGTTGTTAGTGAGTCAACAATCAATTTGCCACTAACTTTAAAGTCAGTACTTAGGTTTTCTGAAAAGGTAATGAACAAAGAATCTGGCATTTTGTTCCAACTACCTGTTGAGCTGTTTGGTTTAAGTAGAAAACGTTGTGTCTTGCAAGAAGATATTATTGACTTTTGTAGCATGCAAGAAGTTAAGACTTTGACCTTGGTGGCTTATATGGCGTAAGTGATATAATGTCATTCGTTTAGGTACTCTAATCTTTTATAGGTATTCGTTTATTGACTTTTAATCTTTTATAGGTATTTGCACTCATACTATGTTGTTTCAAAGAAG
>Citrullus_lanatus_newGene_2679	Citrullus_lanatus_newGene_2679.1
TAAACTTTTGTCAAAAATATCTATTTAGTTTTATGCTATCTATTTCCTAATAATTTAGTCCTACAATAGTTTTGTTTGTGTAGCTTATAATCATATTTGAATTCCAATTAATTTATAGTCTATATTTGATAAGACTTTTTTTTAGTACAGTGTCGAGATCCACTTATGCAGATTTCAACTAATTTCAAAAACCTATTCTATGATATTTGGGTCTAAGAAAAAACTAGTAAAATAGTCAACTCTACAATATTTGTTTTAATTTTTTTTTTACAAGAATTATTATCTACCAAACATATTTATGTTAAACATGGTAATAAGTCTAGATTTGTTTTTAAAACTAGTTTAATACTAGGTGTTAATACCAAAATACACCGTCTATTTGCGATAGTTTATCGCGATCTATCGCAGATAGACGATAAAATTGATTGAAAATTTAATTATAAGCTTATTAAATACTTTTTGAAATTTAGAAATTTTAGTGGATATAAACTTAGAAAAAATTTAAAGGTTGAAGTTGTAATTTAATTCTAATTTAGAATTTTGATATCTTAATATAATGTTAAATATAGCCGTGGGATTTTTTTTATTTTTTTTTATTTTTAATTTTAAACAGTTAACATTAAAGCCAATTCATTGTGAATATTTAAAAACTAATCAACATTCATTTCTTTTCTTGTTTGTAAAAACTAATGCATGTAAATACCTTAATTTTAAACTCAAAATCCTAACCCATCTTGATCTTTACGGAATGACTAACATGACAACAGAAATGAAATCGGAAATAGGGTTTGTGATAAATTCCAAGAATTAATTTCAACCAATTCTAGAACCTTTTAAAATTAATTTCAAAACGTTTTTATTTTTGTTTTAAAAACATATTTTATGCTTTCTTCATAAGACCCTAAGTTATTGAAAGATGAGGTGGAAAAAGAATTCTCTCTTCTCTCTTACTCTCTATTTTTCTAAGCATATTTTTAACGGATTCCATTTCTTTTTTTTTGGCGAGTGGATGCCTAAGTTGGAGAATTGTGTTAACCTTGGGAGCAAATTTAGTACAGAAGTCGTGCCGAATTTTGGATTTTCCACAACACACCAAATTAGTGTGCCACAAAGGGCTTCTGGGTTGGGTTTCACAGCTACCCACTGTGATCCTTTCATCAGCTAAAGCCCGCCGCCGCAATATTGATGAAGCGCAGTCTTCTGCGGTTTGTATTTCTACCGGGATAGGTGTACGGATGATGAATTATCGAATGGACTGGCAGAAGCATTGAATAAGACTTTATGTAATCTGCTAAAAAAGGTAGTCTCTAAGACGAAAAGAGATTGGCAGGAAAAGATCGGGAAAGTCCTATGGGCTTACCGAACTACCCATCGCACTCCCACAAGAGTCACACCATACTCTCTGGTTATGGAGTAGAAGCCGTTCTCCCATTAGAGAGGGAAATTCCATCGTTGAGGGAAATTCCATCGTTGAGAATGGCGATTCAAGAAGGACTAACTACTGAAAACAATGTCAAATTACGACTTCAAGAGCTAGAAGCACTTGACGAGAAAAGACTCGAGGCTCAACAGGCATTGGAATGTTATCAAGCACAAATGTCTAAAGCTTTCGACAAGCATGTGAAGCCTCGATCGTTTCAGATTGGTGATTTAGTACTTGCCATAAGAAGACCTATCATCACAACAAGACATACAGGGAATAAGTTCACACTTAAATGGGATGGACCCTATGTTGTTAAAGAAGTCTATAGAAGCGGAGGGTACAAGATCGTTGACCAAGATGGATTAAGAATCGGCCCAATCAATGGCAAATTCCTTAAAAGATTTTATGCTTAACGTTATATGCGAAAAGAAAATTGATGTATATGCTCTTGGCCCGCATGAACTTAAAAGGCGAACGGCTATATATATATAAAACATTATTCGTAATGAACTACGTAATGACTTGGTC
>Citrullus_lanatus_newGene_2955	Citrullus_lanatus_newGene_2955.1
CTTTGAGCAATAAACCCAATCAGTTGTGCGACCATGTTGGGTCTTTGAAGATGGATTTTGATGACACAGCTGTTGAGAGTCAGACAGCCTCAAAAAGGCCATCCATGCTAGCCTTTGAAAAGGGAAGCTTGCCAAAAGCTGCATTGGCATTTATTGATGCCATCAAGAAAAATAGGTCCCAGCAGAAGTTTATTCGTAGTAAGATGATTCATCTTGAAGCTAGAATTGAGGAGAACAAAAAGCTCAGAAAACGTTTCAAAATTCTCAAAGATTTCCAGGGTTCATGTAAACGGAGAACAACCTGTGCACTGTCTCAAATGATAGATCCTCG
>Citrullus_lanatus_newGene_2997	Citrullus_lanatus_newGene_2997.2
TCTTCTTGACCTGTGCAAGGTGTTACCCTGGCCTTTCTCTACCTTGAAAAGTGACTATCTGAACTCGTCTCGAGGGGGATTACAGTCTTGGCTTCTCGCCAAACCCTCTCCCTTAGCTTTTGCTTCCTCTGTAGACAACAGGTAGACTTGTTTACTTGCACGCATAACTCTTCGGCCTAGAAGGGGGTCGAAGCAAGCGAATGTCACCTCTAGGACTTCCCTTGGCCCTTCTTACCGCACACAGAACTTTCCTGGATTATGCGGACCCAATGCGGGCGAACGTAGATAGCTTCTTTTCTTTGCTACCATCCCCCCCCCTGGCATCCGTCAATGTTTTATCACCTCCCTATTCTTTTCTGACATTCCGTCTCTGACTAGTTTTCATCACGGGTCACTGAAGCGTAACTTCCTTCTTTTGCGGGTCATTCGCATTTGGCTTTTAAGATAGCTCCATCGTACCTTTTGGGAGCACTGTGAACCTTTTTCTGACCTTATTGGGATCTAAACTCAGAACAGCCAAACTCCAAGGCGGCAGAGTTTGGTTCTCGCTTTCTGACGGGTTTGACTCCTCCCAACATGGAACCTTACTTTTGGCATTCGTTGGGACTGTAAGAGTCCGGCTTCCACCCCACATCTGTTTCTTTTCATACGGACTAACACAACTTGTCCTGCCAAACCGGCACTCTTGACACAAGTGCGACGTCCCTTTTGTGACAACTAGGTTATCCTTGATGTCCGACTCAACGTTAGCAGAGTGGCTCTGATACCAAATGTCACGGTCGGACTTTTCCAACCGTGCGGCGCCATGACATTCTTTCTCGCATGGCCAGCCTAGAAGCTAACTCGTAGCCAATACCTTCTTTTCTCCAACCTTTATGTTCCGTCGGACCTTGGGTGAGTTCCAACTGCCTCACCCGAACTTCCACTCCTCTGGCTTCACGACTTGTCTCGAACAACGTTCGCAACTCACTGTCCACACCCAGATTTACTCTCAACATTGCGCGTCGCCCCTTCACTCATTACAAGTCCCTCTTCCGCATACGTACACGCTCATCGGGGATCGACCCTTGGGTCGCTCATATATTTGCGGGGACCGACAAGACATCCCTCAACCCGGACCTTACCTCGGTATGGCGACACTTGCGACCATCCCACGGCTTACAGGGATACCGTGCCGGAATCCAGCCATATATAGCAACCTCCAGTCCTCCCGAGGAGGCGCAATGTCGGCACACCCGTGCCACCCGACACTGTCCTTGAGTTACTCCTCCTCACAGGAAGATACCCGAGACGCTCGTCCCGCGGCACTCGCCCACGCCATGACACACCTATGTGCCATGGGGTAGCTCACTTAGGCCCTAAGGCCCAGGGGTGGTGGAGAGCCAACACCATGCCTTCCCCCTATAGTACATTCTGAACATTTTCTTCTTTGGCACCCATGCATATGCAACATGGCGAGGGGTCACTCGACCCCCTAGATCACCTGTCTGACTTCCGATTGAGACAAGAACTGACGTGCTTCCATCCTCTATCGACACGGATCTAACTCCAGAGTTGCTCCCTCAGACTCACCACGATGCCCCTACTTCTGAGGTCATGGCCTGAGGCCTCCACGTGGCCCCTATTGGGCTTTGC
>Citrullus_lanatus_newGene_3293	Citrullus_lanatus_newGene_3293.1
TTGGGGTTGGTTTTGTAATCCAACTAACCCTAAAACCCAATTTCATCCCCCAAACTCCTCTTGGGAACTAAATTGCACGAAACTGTTACAAATTTGAAGTCTAAACCAAAAGAAACCAAGAAAATTCCTTCTCGAGTCCCCAACCTTTTCTGGTTTTTAGCGAACGCCCCATTTTTCCCCGTCAGTTTCGCCTTTCATTCCATTGAAGGTCCACCAGTACCAACAATGGCAGCAAACGAAGACAGAAGTCACCATCAATTCCTCACCATCTTCCTTTTACGAAATGGAATAAGTAGAAGCAGAAAAAGAAATAGAAAAGACGAATCAATTACTCTTTATTCGCATAATCTGTCTGTCTTTGCTTACTCTGGCTGTTCGAGAGAGTGATTCTTCCGTTCTTTAACATCCGGAATCGTTTCCGAATAATGAGAATTAAGAGTAGTGGAGAAAGGTTCTCGTACAATCGTTGCTCGTTTGTTGATTAGGGTACATTGTCACTGAATACTGCGTGTTTGTTTACTGACACCGACAGTCAACTCTGCGTCTTTGTTTATTTTATTACTTGTTGATTCTATAGCTTTCCCCCTTTATAAATTTCCAAGTGCTGAAACC
>Citrullus_lanatus_newGene_3348	Citrullus_lanatus_newGene_3348.1
GCTTTATGTAGATTTATGTCATATGAGATGATTAATTAAGTTTCAGATGAAGCTGATGGAAGTTTCAATTATGTCTTGTGAAGCTAGGAACCGGACTAAGCATAATGATTTCAAAAAGAAATCCATCTTTGGTTACTACTTTTGGTCTCCTTTCATGCGGTTATATTTTCAGCTCTTATCGAGAGGTCAGATCCGTTGTGTTGCACACATTGAACAGAGCGAGATTTAATGTAGCAGTAGAGTCATTCCTCAAGACAGGGCGAGTACCCTCATTGCAGAAGGGGAATATGAATGAAAGAATATTAAGTTTCCCCTGGCTAAAGGAGACTCCTGTGGTTCTTGGACCAAGATTCAAAGATGCATTCCAAGATGCTGGTTCATATCTTGCCATAGAGCCCTTATTTGATAAAGAAAAATACATTGTGACATACAATCAAACCAAGGGTAAGGTATATGCATTACTCAAAGATCAAGCAAAGTCGGATGATATCCTAAAAGCTGCGTTCCACGCTCATGTGCTCTTACATTTTATACGCTCATCAAGTGGGGCTCAGAACTCTTCGCGAAAACAAGGTGATGGCTTTTCAAATTCTGTGCCCACTACGACCAATCTTGAGGCAGAAATTGCTGCATCATGTAAAATGGTCTCAACCTCATATGAGATTTTCAAGAGTAAAGCTTCAGAGCAGGGATGGGTGATGGCAGAATCGCTACTCAATCCTGGTAAAGCTCGATTATGTCACAGATAAAAAAAAGTATGACCAACATGCATAGTTTCTTCATCACGAAAAACAAGCAGATACTATATATCTCAAAGATACTAAGGCTTTCACCAGATAGCCATTGATCGGAGGATGGGGAATATCAAGTCTCTTTGATTCCTAAAGATCCTTGTCAGATCCCAGCCAGTTGCTTTCCGGTTGAGGTAAAAAGATGGTCTGATTAAGGGTTCGAGTCTTTTATGGAAAGGGTAACACAAATTCAGTTCTAAAGTGTAACAATAGGTAAGTTTAATGTATATGCGCCTCACCCCCATCTCTTATCCATTTTCAGGTATCTCTTTGTTTGTTGTTAGCATTTATGATTATTCTCATAAAATTTTGTTGCATGTTTTCCCAACCGAGTATTTTTGCATAGTTCATATACCTTTAGGCTCTTTCTGTATTCTTGGTGGTTTACAACTCTGTCCCTCTCACTTCTCTCATAAGATTTATGGTAGCTGGAGGATTTGGTAATCAGCTGTACTTTTTCTCTCTTCTCTCTCCTTTTTTTCTCTCTTTTTTTTTTTTTTGAAGTACAATAGATATGGG
>Citrullus_lanatus_newGene_3364	Citrullus_lanatus_newGene_3364.7
AGATAATTAGGGTTGTTAAAAAAAAATATTTGCTTTTTTGCTCCTATCAGTTTTGTGCTCCTCGTTCCCTCACAGGTCTGCAACCGCCGCTCGTCGCCGTCGTCCGTTCAGCCGCCCATCGCCATCGCCATCGCCGTCTAGCGCAGCCCAGCCTGTCGTCGCCGTCTGTAGCGGTAGCCTGCTCGATACCGTCCTCTGTAGCCAAACACCCAGCGCAGTTTGAAGCCACTAGCAGCTTTTCACATAGGTTGGAGCGTTGTTGGTGACGTTGAAAAGGCTTAGAATCTACATAAGGATTTGGTGAGCGACTTTATTGTTTTTGGAGGATTTTTACAGTAGTGTTTTTAGACTGTATTGTTGATTTATTGATATTCTGTTTTTGGAAATTAGTTAAAGAATTTCGTAGTGGAAGAAGCCATTTGTTGGAAAATTGGATTTCAGTTAACGTAAGGGATTTACTGTCGAAATTATGTGAATTTTAGCTTGAGTACCAACGCATGTTGATGTCTAAACCATCGAGTTTACTGTGAGGTATGAAATTTATGTGCTTGTAATGTCAGTTGTATGCAAAGGTATATGAATGTCAAGGTAGTGGATATTTGTTCAAAGTAGTGGATTTTGAACCATTTATGTGCTTGTAATGTCACAATTATATATGTGCTTGTAATGTCTTAAACTCATGTTCGGTCACATTCTTTATACTAATAATTTTCTATAAAAGTTTCCATTTCCTATTTGGATAGGGTTGGTAGCGGAAATTTGATCTTGCTTATGAACTAGTGGGTATACACTCTAAACTCTGTTTTGAACTAGTTTAAGATTGTTTGGACTTGTCTCTAATGCTTGGAATCCCATATTTCCAGATTCAGAATAGTTTAAGGCCAATTTAGGTAAGTAGATTTCTACATGATGGGCTTGTTTGTTGCTTGTTGTTTGAAAGTTAACATTCTACTTGATGGGCTTGCTTGTCGTTTGTTGTTTGTTACTATGTGTTTTGAGTGTTGGATATATTATTATATTTTAATGTGGCATAAATGTTGGATGAGACTAAATTTATGGAATGCCAATTGAGTTTGGTTTTAGTTTTGTCCTAACATTTGGTTTACCAATGATATTTGAAGGTTAGATTGGAGTTTTTGAAGAATTTTGAGCTATTTTCTAGCGGAATTGAAGTTGTTTCAGCCAATTTTTTTGGTAAGTATTTAAAGTTTTGAAACCCTTTTAGATCAATATTCAATATGGTTGCTGGAAATTTAGATTTGAAACCTTTAATTATGATTAGTAGATTGGAAGCTTATCTTAAGTTTGGAGGTGGATTTGGATTAAGCCCTAATTTTAGGTAAGTTATTTGGAGATTTTGGAGTGAATTTATGTTTGGAGTTAGACCATGAAGTTTAAATTTAAATATGGTTTATCTTCTAAACTAAAAGAGAGTTTGGTTTGCTTGGATTAAATATTTGGACTTAACTTTGGGTAAGTGGCACCACTATTTAGTTAATTGCCnn
>Citrullus_lanatus_newGene_3385	Citrullus_lanatus_newGene_3385.1
CATTTCTTTACAGGATGGTGCCGGTCGTGTTGGGAAAATGCTATTTGCTCGACAAGGGAAAAAGTTTGATTATGATCTCAAGCAGCTACGTTTTGCAGGTGATCTTCTTATGGAGTTGGGTGCTGGGGTAGAGCTGGCAACTGCGGCTGCACCACACCTTTTTCTTCCTTTGGCTTGTGCTGCTAATGTTGCAAAGAACGTTGCAGCTGTAACATCAATATCGACCCGCACTCCAATCTACAAAGCCTTTGCAAAAGGAGAAAACATTGGGGATGTCACTGCTAAGGGAGAATGTGTAGGAAATATAGCAGATCTGGTATAGTTGAGCCCTCTCTTTAGACTCTGACAAAGTAGATAGTTTGTGTTTGACATAATTTGGCTAATCCTTAAGAAAATTGATTTTGTTCTTACTTTTTCCTAAATATGAAATTATAAAAGATGCAAGGTCTCAGACAAAAAGTTTCTTCTTTTTTATTGATTTGCTATATGTATTTCAATATGATCTTCAGGTGATATGGACAGTCACAAATCTCTAAGGAATTACTTTTTCTCCCCCCTTTTCCTTTTTATTTTTAATTAAATAATATAAAACAATACCCATCATGATATATAAGTAATTATTGGCGTACAGAGCCAGGGGAAGATCCTTGGCTTCAGCAGAAGTTTATTAGCACCCTTAGTGTCTGTTACCTA
>Citrullus_lanatus_newGene_3389	Citrullus_lanatus_newGene_3389.1
GAAAATAGCAAATGCTGGGTAGCTTTGCAGACCATCTATGTGGCCCATTCTTATGGTTCATCTCCTCTCTCCTTTTTCTTGTTTCTCTACAACTACTTTCTCTTTCTCCAAATTTAACCTCTAGTTTTTCTTTCTTTCTCCAAACCTCAATCTTTAAATTTTTTCCATAATTTTCCTTAATTTTCCTAATTTTCCTTTTTTCTCCCAATCCCAAACTCCTCTCATGCCTTTCTTTTTCTTCACAATAAATTAGCAAATTGAAGAAAAAAATTTTAGTCTTGCTAGAGATATGCTACAAATCGAAAGATTTGATTGGGTTAGGTCTTCTTCTATAGAAGTTGTTAGGGTTTTAATTCACACCAAAATACTTTAGGTAACTTTAATTTAATCATCTTAATTTTTTCTCAAATAATTCAATTCGGGGTAATTGAAAAATATTTGGAATTTGCATTTAATTCAATTGGTGAAATTTAATTTGGAGATTTGGAATGGGAGAGATTCATAAATTTGGTTAATTTAAAGAAAAGTTGATAAGTTGTTATAGATTCTTGAAATTTAAGTTGGTAAAATTAATTGTTGGAAGTCAATTAAATTAATTTAAGTGGTGGAGAATTTGTGGTGATGTGTTAGGAGGAAAAGGTATATATATATAAAAGAAAAGAAAAGGTATTTAAATATATTTATATATTTATAGTGTCTCGTTTAGCGTACAAGTGAAGGAAAAAAAAAAAAAAAAAGTTTCTTCCTCGTCGTTTCAGTGTTTTGAGACCCAGCTGCTGCCCCTGTGAAAACCTAGCCGCTGGCCGTCGAGTAGTCACCGCACGTGCAGGTCGCGTCGGCGTTTGGAGTTGCTGGTGGTGTTCGATCGTCTTTCGTCGTCCGCCAGTTGCTTAGTGCCAGCCGTACGTCGTCGGTCATTCTGACCCTCTCTCCCTCCAGCGAGTACAGTGTCGCCGGTCTCTCTCTCTCTCCGTCAATCCCTTTCCCTCTTGCTGATCCAGCTCTCCGTTCGTCGATCCCAGTCGTCGATCCTTTCGTAGAACAGAAGCCGTTTGCTGTTCGCGTCGTTCGTCGATCCCTCACAGCACGCGCCTACCGCCGTCCGTCGTTCCCCAGCACAGAGGTCGGCAATCGGTGGGTTCGTCTAGCAGGTTGCAGCTCTGTTTTTTTTAGCCGACCGCCGCTGCCACTCTTCGGTTTTGGGTGGTTTAAGATTTCGATTTTGAGGGGATTCAGTGTGCTATCCAGCGTTGTTGAAGGCAATTTTCGGTGAATTTGGTTGGTCCCTTAACCAAGGTTTCGAAGGGAGTTTTTAATCAAGCCACACTTTGGCACACTGTCTCTTTGGAGCTCACTTACCTCCCTTTCTGGACGAGACTGAAGCTTCTTCAGCCATTATCATCAGCAATCCCCCAATCCTCACAGCTCACTTCAAACTACCACGTTTCCTGCCTTAACGCTTAATTCTCATCTCTTAGCGTAAGTTTTCATAACCCT
>Citrullus_lanatus_newGene_3451	Citrullus_lanatus_newGene_3451.1
GCGTTACATAGATTGTAGTATAGTGTTGAAATGGAGATTAAGTCGGTGGTATATATATATAAGTGGATTGAGGATTCAATCGTTTTGATTACATTTCAGAGCTCGAGTTGGGTTGATTTCGAAGATAAACATCGGAGGGAGGTAGAAGAAAAAGTTCATGTCGATTTGGAGTGGAAACTTCATCGTAACCGCAGAAGAAACTTGAGCTGGGCAGAGGACTCAGCTGGTGTTACTCTCTCAGAGTAACGTTTGGTTTTGGAGGAAGAACGAACTGAAGAAACGGTGATTAGGGCCAGAACTTCTGAGGTTAGTAAGTTAACTCGATTTTTAGCAAGTTTCA
>Citrullus_lanatus_newGene_3458	Citrullus_lanatus_newGene_3458.2
nGACCACATGGTCCATAGGTCCATGGGAGAACTGGAATGGAGTTTCAAAGAACCATCATTCCAAAGAACCACTCTTCTTTTAACAAATGACTACTCCACATCAATTGCTCAAAGGCGAGTTGAATGGATTTAGGAACATCTTGGCTGTAGTTAAGACAATTAAGAAGCTAACATTGGGTAAAAGTCAAGAAAGGGCAATGGAGGAGCTAGAGACTGATGTAAAAATCCTCTTGGAGAAGGCAAATGCAGCTCTGAAAAAGTACAAGATGCATATGGTCATTGCAAATGAACTTTTGACCCGAAAGGAGGAGGTGACTCTTGTAACTGGAAATGAAAAGATTCATGTTCGGCGTGACCCGAAACTGGTTGGCGACGAAGTGGAGAAAC
>Citrullus_lanatus_newGene_3465	Citrullus_lanatus_newGene_3465.1
CTTGCTAGTGCATTTGCATCTAGTTGACTCCCATCTGCTATTTATTTATGTTTATGTTTTGGTTTCAGACTTTTAACAATGCATCGGTACCAGCATCGTCACAAGCAACTTTCCCATACCTTTTCGCTGTCAGCAAATATCTTCAGTCTGGGAATTTTGATCTCGTTGGAACCATTATCTATGAAATAGATCAGCATCCATATCAAAGTACCTTCTTCAATGGTACCATTGAAGTTGCTGAAGCTAGTGGTTTTCTCAGCATTGAATCTGTATTTCTAGTTACGCTTGGTATTGCACTTATCGTGTTGCTTGGTTTATGGATTCATGGTCAAATACAGAATCTTTCCAAGGTACACATGACTGCTAAAACGTTTTTTTTAAGCAGCAAATTCTAAATATCAGTGTTTTGAAGATTCATATCCAGCATTCTTGTGGGTGAATTATGTTTAACCACACAAAAAATAACTAGCTAATGTGTTCAGTAAGTCTGCTTATAATGCAATATGTTGATTTGAATAGAGTTAAACCCTTGGTTCAGGGGTCGATTTCTTATCACTTTTTTCTATTGTTTTAATCGGTGAAATTTTCTTAGTTTCCTATCAAAAGATAAAATACAATAACAATTGTATGCTGATTGATCTCAGGTACATTTTGTGCAGTAGGGATTTGGAAGTACGTTAAGTTATGTTTTTAAAGGGCTATTGTTTTGGTTTTTTG
>Citrullus_lanatus_newGene_3496	Citrullus_lanatus_newGene_3496.3
GAAGTTTTCTATTACAGTCACCATTTCTACATTCTGTATATAATCTTTTATCTAATCCATGTGGGAGCAGCATATGTATGCTTGATTCTTCCTGGCATCTTTCTCTGGGCTATCGATCGAAACTTACGATTCTTACAATCGCAACGGCGAGTAAGCTTGGTTTCAGCTCGCCATCTTCCTTGTGGTGCTGTTGAACTAAATTTCTTGAAAAGTCCAGGTCTAGTTTCTTCAAGAGCTGATCATTGAGACTCTTTCTATTGTTTTTGTCTTTTGCCTAATATTTGATTGGAATTTACCCTTTTTCTGATCAGAACTATGCTATAATCCTACAAGTGTGATGTTCATAAATGTGCCAAGCATTTCCAAACTGCAGTGGCATCCATTTACAGTCACTTCTAACTGCAAATTGGAGCCTGATACAGTGAGTGTTGTTATCAAAGCAGGGGGAAGTTGGACTTCCAAACTTCACCAACAACTTTCTTCTTCTCTGGATCACCTTCAAGTTTCTGTTGAAGGTCCATATGGCCCTGCTTCTACTCACTTTTTAAGGCATGAATCTCTGCTGCTGATAAGTGGAGGAAGTGGAATTACTCCCTTCATTTCAATAATCAGAGAGATAATGATTGTTCGAAGCACAAAACCGAACTGCCATGTTCCGCAAATTCGCCTCGTCTGCGCCTTCAAGAATTCCATTGATCTCACTATGCTGGATCTCTTGCTTCCAGTATCTAGCACACAAACAGAAATTTCAAATGTACCATTACAGATTGAAGCTTATATCACCAGAGAGAAAGAACAACCTCAAACAAATTCTGAAAATCTCATAAATACAATATGGTTTAAGCCAAATCCATTAGACTCACCAGTGTCAGAGGCCCTTGGAGCAAACAATTGGCTGCTACTTGCCGCAATTATCTCATCTTCGTTTGTGATGTTCTTGATTCTTTTAGGCATCATCACTCGCTACTACATTTACCCAATTGAACGAAATGGGGATGCCGTTTACAATTACACCTTnnnnn
>Citrullus_lanatus_newGene_3520	Citrullus_lanatus_newGene_3520.2
nnnnAAGGTGTAATTGTAAACGGCATCCCCATTTCGTTCAATTGGGTAAATGTAGTAGCGAGTGATGATGCCTAAAAGAATCAAGAACATCACAAACGAAGATGAGATAATTGCGGCAAGTAGCAGCCAATTGTTTGCTCCAAGGGCCTCTGACACTGATACTGGAAGCAAGAGATCCAGCATAGTGAGATCAATGGAATTCTTGAAGGCGCAGACGAGGCGAATTTGCGGAACATGGCAGTTCGGTTTTGTGCTTCGAACAATCATTATCTCTCTGATTATTGAAATGAAGGGAGTAATTCCACTTCCTCCACTTATCAGCAGCAGAGATTCATGCCTTCAAAAGAGAAAACATGTATCAAATTTAAGCAATTAAACTCCAGTAATTCAAAGCTATTTTGGCTGTAGGAAATCACCTTAAAAAGTGAGTAGAAGCAGGGCCATATGGACCTTCAACAGAAACTTGAAGGTGATCCAGAGAAGAAGAAAGTTGTTGGTGAAGTTTGGAAGTCCAACTTCCCCCTGCTTTGATAACAACACTCACTGTATCAGGCTCCAATTTGCAGTTAGAAGTGACTGTAAATGGATGCCACTGCAGTTTGGAAATGCTTGGCACATTTATGAACATCACACTTGTAGGATTATAGCATAGTTCTGATCAGAAAAAGGGTAAATTCCAATCAAATATTAGGCAAAAGACAAAAACAATAGAAAGAGTCTCAATGATCAGCTCTTGAAGAAACTAGACCTGGACTTTTCAAGAAATTTAGTTCAACAGCACCACAAGGAAGATGGCGAGCTGAAACCAAGCTTACTCGCCGTTGCGATTGTAAGAATCGTAAGTTTCGATCGATAGCCCAGAGAAAGATGCCAGGAAGAATCAAGCATACATATGCTGCTCCCACATGGATTAGATAAAAGATTATATACAGAATGTAGAAATGGTGACTGTAATAGAAAACTTC
>Citrullus_lanatus_newGene_3588	Citrullus_lanatus_newGene_3588.1
ATTCAATCCATGTCTCTATAAATACAACTCAATCCAGTACAAAATCTTCTCATCAATTAAACAATAAAAAGTTTATTGAAGCAAAACAAAGAGAGAAATGACAATTGTTGGTCTTCTTCTATTGGTTTTGCAAGCAACAATGCTTGCCTCTGCTTTTGATCCAAGTCCTCTTCAAGACTTCTGTGTTGCTGTGGATCACCCCAAATCTGCTGTATTTGTGAATGGAAAGTTCTGCAAAGACCCAAAGCTTGTGAAAGCAGAAGACTTTGTTTTTCGAGGGCTCAACATAGCTGGAAACACAATGAACAAACAAGGCTCAAACGTGACTCTAGTAAATGTGGATAGACTCCC
>Citrullus_lanatus_newGene_3611	Citrullus_lanatus_newGene_3611.1
GCCCATCTCTTCAACGCCCCCTTGGGAGACTCCGACACCGCCGTCGGAGTTGGGACGGTGGGGTCGTCGGAGGCCATCATGCTGGCGGGGCTTGCCTTCAAGAGGAAGTGGCAGAACAGGCGGAAAGCAGAGGGGAAGGCTTATGAGAAGCCCAATATTGTGACGGGTGCCAATGTGCAAGTTTGTTGGGAGAAATTTGCGAGATACTTTGAAGTTGAGCTGAAGGAAGTTAAGGTGAGAGAAGGGTATTACGTGATGGACCCTGTTCAAGCGGTTGAGATGGTGGATGAGAATACCATCTGCGTTGCAGCCATTTTGGGGTCAACTTACAATGGTGAATTCGAAGATGTGAAGCTGTTGAATGATTTGTTGGTGGAGAAGAATAAGGAAACTGGATGGGATACTCCCATTCACGTGGATGCGGCCAGCGGTGGGTTCATAGCGCCGTTTCTGTATCCAGAGCTTGAATGGGACTTCAGGCTTCCTCTGGTGAAGAGCATCAATGTGAGCGGCCATAAGTATGGTCTTGTCTACGCTGGAATTGGTTGGGTGATTTGGAGAACCAAACAAGATCTCCCCCAAGAACTCATTTTCCATATCAATTACCTTGGAGCGGACCAACCCACCTTCACTCTCAACTTCTCCAAAGGGTCAAGCCAAATCATTGCGCAGTATTACCAACTAATTCGATTGGGTTTTGAGGGATATCGGAATGTGATGCAAAATTGTCACGACAATGCAATGGTGCTTAAGGAAGGGCTTGAAAACACAGGGAGGTTCACCATAGTTTCAAAGGACATGGGAGTGCCCGTGGTGGCCTTCTCCCTCAAAGACCGAAGCCGGCACGACGAGTTTGAGGTATCAGAGATGTTGCGGCGATTTGGGTGGATCGTGCCGGCTTATCCAATGCCGGAAGGGGCGAAACACGTATCAGTTCTTCGTGTGGTGATAAGAGAAGATTTCTCTCGCACGCTTGCAGAGCGGCTTGTGCTTGATATTGTAAAGGTTTTGGCTGA
>Citrullus_lanatus_newGene_3644	Citrullus_lanatus_newGene_3644.2
TTGTTTGCATATTTCATCAATGGAACTCAGCATGGAATCTTAACTGTGGGTCATTTGAGCAAAGGAATAAACCCTCTTTCTATTCACTTCTTGAACTTTGACTCTAAATATTTATCAGCTGTGGTACAAGCTGGGTTGATCACTGGCCTTGTCGCTATGGCGGTAAGTCCTTTCCCCTCCTTTTTTTTAATTTCATCTTCTCTAAGCTTCATTATATCATGGCCTAATTATCTCATAGGAAGGAATAGCAATTGGTCGGAGCTTTGCAATTATGAAAAATGAACAAATCGATGGCAATAAAGAGATGATAGCTTTTGGTTTGATGAACATAGTGGGATCTTTCACTTCCTGCTACTTAACCACTGGTAATATGAGTTAATAACAGTACACAACATAACAAAAGGAATTAGATCAGATGGAATGACTTTTGTTTTCCCTTTTCTTCTTAATTTTTAGGGCCATTCTCAAAGACTGCAGTGAACTTCAATGCTGGGTGTAGGACAGCAATGTCAAACATAGTTATGGCAATCTTCATGGCTCTCACCCTCCTCTTTCTAGCTCCTCTCTTCAGCTACACACCTCTTGTAGCCCTTGCTGCCATTATCATGTCCGCCATGCTTGGTCTCATCAAATATGATGAAATGTATCATCTTCTCAAAGTCGACAAATTCGATTTCTGCATTTGTATGGCAGCTTTCTTGGGTGTTGCCTTCTTAAGCATGGATGTCGGAATCATGCTTTCGGTCAGTAAATTTTTCTGATGTAACGTTACCAATGGATCGTTCCGAACCTCATCTTTTTCCTTATATGTTATGATTTGGTTTGCTATTTTAACAGGTGGGACTTGCTTTGTTGAGAGCTCTTCTTTACATGGCAAGACCAGCTACTTGCAAGCTCGGGAAAATACCAAACTCCAGTTTGTACAGAGATGTGGAGCAGTATCCTAATGCAACnnnnn
>Citrullus_lanatus_newGene_3675	Citrullus_lanatus_newGene_3675.2
CAAAACACTAATTAATCAATCCATTAAAATTAATTAATTTGAGATTAAGGGCCAAAAAGCCAACATTTCCCACTCTCAAACTAGAGAATACAAAAGGAATTTAATTAGAGTTAACACACCAAACTTAAAGTGTTCTAACTGAGACGACTTGAAATCAAAGTCATAGGCTTCTTTTAGAGTAGTAGAAGCCCATCACTTTCATCAATTTTTCCAATGTGGAACAAACTACACTTATAATATTTTGCCAAAACCCAACAAATTCTGCCTTGACAAGATATTTGAAGAATCCACAACATCCAATGTCTTCACTAACAATCATAATTCTCAACTCAAAGAACTATAACCTACTCCACTATAAAGAGTAGACCACTTGAAATACCACCTTCTAAATTTTTTTTTTTTGTCACGTGCTGATAAACCTTGTTGATATTTATGGTGCAACTTCCACCTACTTGGCTCACCTGGAAGTTTTTTAGCCATTGACATAACTTCCACCACACGCTTTGCATAACCGTCAAGTTAATGCTCGTGTGCGAACTTGTGGAACCGCTAACATCACATCACCTGTCATGGTAAAGTGGACATACCACAAGGATGAATTTTGTCTTCTCCAGAGGAAGTCACCATTTCCCCTAACAAGAAAGACACTGTCAGCATCAGATCCAGAACCCTTTAATGAACTTGCTCTGTTTTTCATGCGCTTGGACTATCTGCATTCCCAGCATCTTATCTTCTCTGAACCTCTGCTGGAATCACTCCCGAACTTCACTAGAACACCATCACCGCTTAACTTGCACTTGTGTAACCCAGTTTGTATTAACACATCCCTGATTTGCACTTGCCACAAGCCGAAGTACATCCTTCCATCAAATTTCTCCACATTAAACTTTATTGTACTCATAAAGCTTGACACACATCTGTTTCACTTCCTAGCAAAACAGCAAATAGTGACAACCCACACTATTAACAATATTGCAGCCCGTTTCAAAAATTCTTTTTTGATGTAGAAGGTCAGATAATACTGTTGTGACAACCCAAATTATTGAGGTAAATTCTCCTATTAAGATAATTTAAATCATCTTGCACTATTTGGAATTATTTGGATGTCGAGAAAATTAATTTACGGTAGTAAGAATAATTTAATTTAAGTTAAGGAATTAAGTTTTAAAATTGGTAATTGTAGTGGTTGGTGAGATTTTATGTGGATTTAGGGAAAATTTGGAGTTGGCAAGAAATAATTGAAGTATAATATATTTTGGGAAAATATATATATAGATTTGATTGGGTTGGAGAATTAAATAAAGTAGATTTTATTTTGTTTGCAAAAATATATATAGATTTGATTGGGTTGGAGAATTAAATAAAGGAGATTTTATTTTGTTTGGGGAAAAGAAAAATGTAACGGAATTAATGAAGAGAAGGGATGACCTCGGTTTGCGTGCAGATTAAAAAAAAGAAAAAAAAGTAAAATTTTTTTTATCTCTTCCTTCTCTCACGCGTCCGCCGCCAACCCCCCCCCCCCCCCGCCACACGCGGTCGTCCGTGCCGCCGTCGTAGCCCAGACCTCAGCCAGTGGGGTCGCCGAGGGCAGTTCGCGTCGCTTGGCTGCCGCTCCCATCTATCGCCGCCAAGGGTCGCCGGAGGTGTCCGCGAACGATCTTTGTTGCTGCCGCCGCCTGCCGTCAGTCGTCGAATCTGCAGATTTTGGGGGGGAGGGGGCAGTGAGCATGGTTTATTTTCCTCGGGTAAGCTTTGATTTGGGTTTTCTTCCTAGCCTCGTTCACCCAATTAATTTTCACCTTGGATTTTAAGTTCTAGTGACAAATTCTTGGTAGGTGGCTTGAAGTTTCGTCGGCTTGAAAGATTAGAAACGACCCCGAGTTAACTCTTTCGTATTAATTTTGAATTAACTTGTGATGGGACTAGGCCTGATGATTAACTTAAGTTGGGGATTTTACCCCAGTTTTATTCAGGATTTGTGCAAGAATTTACAGTGTAGTTAGTGATTTAGACCTAGACTCAGGTAAGTAATCTTACTACCCGAATGCCAGTACGTTTAGTTGCTAAAATGTTGTAGGCTCCTTGGGCCACTTTTGAGATATCCCGCTTGTATGTAGTTTTCATGTTTGTAAAGTTATATGTGCCCATTTGCGTATGAACCTATGTTGTGGAATGATTATGAACTTTATTGATTGTGCATGGTTACTCTCCTACGTTGGTTAGGTGCCCACCAGAGGTTGTGTTATTTCGGGTTCATTAGAGGTTTGTGTTCCTTCGGGTTCACCAGAGGTAAGTGTCTCATTCGGGATTCATTAGAAGTTTGTGGACACCAATGGCCAACGGTAGGAATGGTCTAACCATTCACTCATAGAAATATGGTGGAGGATAAAAATATGTATGTCTCACATGTTTGACGCGCTTATTGGACATAGGTAAAGGAAGGAATGCGCCAGCGAATGACAAAAAGAATCCTTGATGGCGTCACGGGACCCGTAGCAGCTTCCGCGTAGTCTTTTATGTTTTGCATTGATCATTTTTGTCTAAACTATCTAAACATGTTTTGAGACTCGTCTTTCTTATTTATTTATGTTAGCTTTCATTCATGAAGTTTCCTTTTATCGTTTTCCTTAAGGGTACCCTGAACCGAGGTTTTATTTATTTATTTATTTCATTGATTTATTG
>Citrullus_lanatus_newGene_3677	Citrullus_lanatus_newGene_3677.3
GTGAAATTACCATTTGTTTTTACTCAATAAATCAATGAAATAAATAAATAAATAAAACCTCGGTTCAGGGTACCCTTAAGGAAAACGATAAAAGGAAACTTCATGAATGAAAGCTAACATAAATAAATAAGAAAGACGAGTCTCAAAACATGTTTAGATAGTTTAGACAAAAATGATCAATGCAAAACATAAAAGACTACGCGGAAGCTGCTACGGGTCCCGTGACGCCATCAAGGATTCTTTTTGTCATTCGCTGGCGCATTCCTTCCTTTACCTGAAAAACATATAAGAGAAAAGGGTGAGTAAATATATTACTCCATAAGTAACCCCACTACTAGGGTCAGGCTAGGCACCTATGTCCAATAAGCGCGTCAAACATGTGAGACATACATATTTTTATCCTCCACCATATTTCTATGAGTGAATGGTTAGACCATTCCTACCGTTGGCCATTGGTGTCCACAAACTTCTAATGAATCCCGAATGAGACACTTACCTCTGGTGAACCCGAAGGAACACAAACCTCTAATGAACCCGAAATAACACAACCTCTGGTGGGCACCTAACCAACGTAGGAGAGTAACCATGCACAATCAATAAAGTTCATAATCATTCCACAACATAGGTTCATACGCAAATGGGCACATATAACTTTACAAACATGAAAACTACATACAAGCGGGATATCTCAAAAGTGGCCCAAGGAGCCTACAACATTTTAGCAACTAAACGTACTGGCATTCGGGTAGTAAGATTACTTACCTGAGTCTAGGTCTAAATCACTAACTACACTGTAAATTCTTGCACAAATCCTGAATAAAACTGGGGTAAAATCCCCAACTTAAGTTAATCATCAGGCCTAGTCCCATCACAAGTTAATTCAAAATTAATACGAAAGAGTTAACTCGGGGTCGTTTCTAATCTTTCAAGCCGACGAAACTTCAAGCCACCTACCAAGAATTTGTCACTAGAACTTAAAATCCAAGGTGAAAATTAATTGGGTGAACGAGGCTAGGAAGAAAACCCAAATCAAAGCTTACCCGAGGAAAATAAACCATGCTCACTGCCCCCTCCCCCCCAAAATCTGCAGATTCGACGACTGACGGCAGGCGGCGGCAGCAACAAAGATCGTTCGCGGACACCTCCGGCGACCCTTGGCGGCGATAGATGGGAGCGGCAGCCAAGCGACGCGAACTGCCCTCGGCGACCCCACTGGCTGAGGTCTGGGCTACGACGGCGGCACGGACGACCGCGTGTGGCGGGGGGGGGGGGGGGTTGGCGGCGGACGCGTGAGAGAAGGAAGAGATAAAAAAAATTTTACTTTTTTTTCTTTTTTTTAATCTGCACGCAAACCGAGATGTGTGTCAAGCTTTATGAGTACAATAAAGTTTAATGTGGAGAAATTTGATGGAAGGATGTACTTCGGCTTGTGGCAAGTGCAAATCAGGGATGTGTTAATACAAACTGGGTTACACAAGTGCAAGTTAAGCGGTGATGGTGTTCTAGTGAAGTTCGGGAGTGATTCCAGCAGAGGTTCAGAGAAGATAAGATGCTGGGAATGCAGATAGTCCAAGCGCATGAAAAACAGAGCAAGTTCATTAAAGGGTTCTGGATCTGATGCTGACAGTGTCTTTCTTGTTAGGGGAAATGGTGACTTCCTCTGGAGAAGACAAAATTCATCCTTGTGGTATGTCCACTTTACCATGACAGGTGATGTGATGTTAGCGGTTCCACAAGTTCGCACACGAGCATTAACTTGACGGTTATGCAAAGCGTGTGGTGGAAGTTATGTCAATGGCTAAAAAACTTCCAGGTGAGCCAAGTAGGTGGAAGTTGCACCATAAATATCAACAAGGTTTATCAGCACGTGACAAAAAAAAAAAATTTAGAAGGTGGTATTTCAAGTGGTCTACTCTTTATAGTGGAGTAGGTTATAGTTCTTTGAGTTGAGAATTATGATTGTTAGTGAAGACATTGGATGTTGTGGATTCTTCAAATATCTTGTCAAGGCAGAATTTGTTGGGTTTTGGCAAAATATTATAAGTGTAGTTTGTTCCACATTGGAAAAATTGATGAAAGTGATGGGCTTCTACTACTCTAAAAGAAGCCTATGACTTTGATTTCAAGTCGTCTCAGTTAGAACACTTTAAGTTTGGTGTGTTAACTCTAATTAAATTCCTTTTGTATTCTCTAGTTTGAGAGTGGGAAATGTTGGCTTTTTGGCCCTTAATCTCAAATTAATTAATTTTAATGGATTGATTAATTAGTGTTTTGATGATAACAAACCTGATTTTATTTATTAACCATTTGAGTGGTTTGA
>Citrullus_lanatus_newGene_3688	Citrullus_lanatus_newGene_3688.1
TTATAGTCGCTACAATTGGGTTTATTTCCTAAACTCTAAAGTCTGATGTGTATCAGGTTGCTTGTTAAAAAATTGTTGGGTTATCCTATTTTACATCTCCAAATTGTTGGGGGGAGTTCAAACCATTTATTCCTTTCCTTAATCGTATTGAATATTACTTTCCCTCACACATTTCAATAGAATGAAAACATATATATTATGGATATTGGTTCAACTCTTCTTTCTCAATCAATTCTTCCTTTACAATTTTGGGACGAAGCCTTTGCCACTATTGTCTATCTAATAAATAGGTTACCTACACTTGCACTAAATCATGTTAGTTGTTTCGAGAAACTATTTGGTCTTAAGTCTAATTATACTTCACAAAAAATTTTGCATATAAATGTTTACCTTGTTTGAGACCCTATAACTCTCATAAACTTTATCTTTGTTCCACACCTTGTGTTTTCGTGGGTATAACAACTCCCATAAAGCGTACAAATGCTTATCTTCTTATGGCCTTTTTCTTCTTAATCACTAGACATGCTTTATTTGATGAAATTTGCTTCCATTTTTCTATTTCACATTATCAGAATCCTATCTTATTTAACAATGTGCTTGTGTCTCATGTTTATGTTATTATTCCACCTTCTTTTGAACCATAATGAGGGAAGGCATAATTTTGTTCTAGTTACTAATAACGTTCATCATGCAATCCCTACTAATGTACATCCTTTAAATACATGTTCAATTGAACAATCTCAAATAATGCTTCTCAGAGACCTACTAATAATACGTCTACTGATACTACATCTATTGCTCCTTCAACACCGGTTTCCACTCATCCTATGATTACTCGAGATATCAAGCACCTATGAGGTACAACCGGACGTTAGAGCTTCAATGGAGCTGAAACGGGCCAAAACAAAGTTTAATTGCATCGACCGAGAAAGAGGGAAGCAAAATGATCGAAATGCCCCTGAAGTCATGATGCAGCGGCGTCGCATAGGCATCACTGCTGCCCTTTTTCTTTGAGAGCTAGGAATTTGGAGCAAGGCCCCAACGTCACGACACTCCGATTGTAAATACGTGAAGATCCCGTCAGTGCCGCGACACCAACCTAATTTTATAAAAGAAGTTTCAACCGCCTAGGTCAGGAGATCTCGGATTCCAACCGCACTTCACAGATTTTTCCTCTCTTTTCTTCTCCTTTCTTTCCCCTTTTGATTATTTTGAAGTATCAAAACAATATCTTGGTATGGATTATGTTGATTATTGGCTAAGGTACATTATCTAGCTTAGGCTTAGAGTAATTTCTCCAATTTTGTGCACTTAGGAGGTTTAGATCGCTTTAATTTGATTTCTTGTATTATCTTTCTATTCTTTCTCAATTATGAAAGATATTTGATTGTATTTTAGCATACAATGTATGATCAATCGCTAAGATTTAATTTGCAGATGGCTGAGGAAAACCTATCATTGCCCTTACGATTTGACCCTATCATGTCTGCTCGACAAGAAGAATTATTTCATGATATTCATTTATATAGGAGTGTGGTTGGTGTTTTAAAATATGCTAGTCTTACACATCTTGAAATATCTTCTAGTGTAGACAAAGCCGGTCAATTTGTGCATTCTCCACCTGTTTTACAACGCCAATTGGTTAAGTGAATATTAGCTCAAATGCTCTCATGATCTGCATTTGTTTGGCTTTGTTAAGGCAGATTGGACCTTTGATCCTGATGATTGCAAACCGACCTCTAGATTTTGTGTTTTCCTTGGAGGTAATTTTGGTTGCTCAGGATTATCCAAGAAGCAATCTATTTTTTCTCAATGTAGCACTGAGGCCGAGTATTGGTGTCTTGCGTTGTTATTGCCATTGAAATGGTATGTAATCATTTTATCTTGTGGTTTGATAACCTAATTAGTGCACTCCATCTTAGTGTAAATCCCATTTTGCACTCTAAAACCATGTATGTTGAGCTTGACATTTACTAAATATTAGAAGTCTTGTGTTCAATAAAAAGATTTGCGTTCGTCACCTTCCAACTATATACAGAACAAATTGCAACCACTTTTCTAAATTAACTTAAAACCAAACTCACAATTGTTGTTGCATGGAACATTGGTTTGCAAGGGGTGTTAAGCAGCCCATTGACCAGCCCATCATCTATTATTTTCTTTTCTTGCTCTTCTTGTTATCTTTTGATTCACCTTCTAAATAT
>Citrullus_lanatus_newGene_3691	Citrullus_lanatus_newGene_3691.1
CACCACCTATATAAAGGTTTCTCAAACCCAACTTCAACACCAAGCTTTGTTATCTTCTCATCTTACCTATTTCAACAGCCTCTTTATTATAGCTTCTTCTCTCTTGCGGAAGCAAAAGAATGTCTCCTCCTCACAAAGGACCTTCGACAATAATGATTCTAATGTGTGTGTTCATGGCTTCTACAATGACGGCCACCGCCGGCAACTTTCTCCAAGATGTCGACATTACTTGGGGTGGTCCACGTGCCAAGATTCTAGATGGAGGCCGACATCTCTCGCTCTCTCTCGACAAAGATTCAGGGTCGGGTTTTCAATCTAAGCAAGAGTTTCTATTTGGAAGATTCGATGTACAAATGAAGCTCGTCCCTGGAAACTCTGCTGGCACTGTCACCACTTTTTATTTATCTTCTCAAGGAGGATCACACGATGAGATTGATTTTGAATTTTTAGGCAACTCATCTGGAGATCCATACACACTTCATACCAATGTTTACTCACAAGGAAAAGGAAACAGGGAACAACAGTTTCACCTTTGGTTTGATCCCACCAAGGGATTTCACACCTATTCAATCGACTGGTCTCCAGAAAGTATCAAGTTTCTAGTGGATAACATTCCTATAAGGATATTCCATAACTGGGAAAAGATTGGAGTTTCTTACCCGAAGAGCCAACCAATGAGAGTTTATTCAAGTTTGTGGAATGCAGACGATTGGGCAACTAGAGGGGGGCTGGTGAAGACCGATTGGACACAAGCCCCTTTCACAGCATCATACAAAAACTTTAATGCCAATGGGTGTGTTGCATCATCTGGGACATCATCATGTGGCTCCAAGTTTTCGAATACTTTGCAAGGTGGATCACAAAGTGATCAAGGACTAGATGCCAAAAGTAGAAATAGATTGAGATGGGTGCAATCCAAGTTCATGATTTACAATTATTGCACTGACCACAAAAGATTTCCTCAAGGCATTCCAGCTGAATGCAAGCGCC
>Citrullus_lanatus_newGene_3708	Citrullus_lanatus_newGene_3708.1
GCCAAGCAGAGATATGGAAATACATGCTCTGTTTTGCCGATTCAATGGCCCTAAAATGCGCCGTCGAACTTCGGTTACCCGATATCATCAACTCCCATGGCTCTCCCATCTCTCTCTCTCAGATTGCTTCCTCCATTGCCGCCTCCAATCCCTCTTCCTCCCCACAAATCTCCTACCTCTCTCGCATCATGAGGTTGTTAGTCCGTCGTAACATCTTCGCCGCTCATCACCCATCCGACGGCGGAGACACCCTCTACGGTCTAACCCACTCCTCCAAATGGCTCCTTCGAGACTCCCCTCTCACCCTCGCTCCCATGGTCTTCTCGGAGCTTCACCAATGGATGGTCAACCCATGGCTCTGTTTCACCCAGGCCGTTAAGGAAGGCGGAAGCCCTTTCCAAATAGCCAACGGCCTTGACATTTGGGATTTCGCTTCCCGAAACCCCCAATTCAACCATTTTTTCAACGACGCCATGGCTTCCACTTCCAAAGTCGTCATGAAGGCCATCCTCTCTGTTTACCAAGATGGGTTCAGCTCTGTTCACTCACTCGCCGACGTGGGCGGCGGAATCGGGGGCTCTGTCTCCGAGATCGTGAAAGCCTTCCCCCACATCAAAGGCATCAATTACGATCTCCCACACGTGGTCAGCACCGCGCCGGTCTATCAAGGAGTGACCCACATCGGAGGAGACATGTTCGAGGACATTCCCAAAGCGGACGCCATTTTTATGAAGTGGATATTGCACGATTGGAAGGACGAAGAGTGCGTGAGAATTCTGGTGAATTGCAAGAAAGCGATTCCGGAGAAAACGGGGAAAGTGATTATCGTGGAAGTGGTGTTGAATGAAGATGGGGAAGGGGCATTTGATGACACAAGATTCTACTTCGATCTGCTAATGTTGGCGCATACAAATGGAAAAGAAAGAAGAGAGAAGGAGTGGAAGACAATACTTGAAGAAGCTGGTTTCCCTCGCTACAGACTCATTCCCCTTCCTGCTTTAACTTCCATTATTGAAGCTTATCCATTGTGATTTGTGAATCTGAGTTTCTCCAACTTATTCCACCAATAACTTCCCCCTTACAAACTTTCCACCTTCATTCTTCGTCTTTTACAATTTGGGT
>Citrullus_lanatus_newGene_3709	Citrullus_lanatus_newGene_3709.1
GGAGAAGGAAAAGAGAGATTAAGAAAAAGAAAGAAAGGACACACGTAGCCACTATCTTCTACCTTTTCAACAACCCACTCTCTCTATTTGCGTTTTGCTTCAAACGAACAAACAGCCTCACCAGACATCATTCTCCGACCGTCACTGTTGATGTTGTAGGATTAGAGTAAACGAAGCAAATTCTTGTTTATTTATGAATGAGATTAGGATTAGTTTGTTTTCCCCTCTAGAAATTTTCTGGTAAATTTTATTTTTGGAGATTTCTCTCCTCAACATCACCTGTTCACCTTCTTATCCGGCGGAATCAAGCAGCTCTGGTGAACCACTCGGCGCAGGGACGCCCAAACCTGCGAGCAGTACCCTCGACGACCGGCTATGTGTTTTTGATGGGCGACAATTAGTTCCCGGTGTTCCAGCAGCTTCTTTTGGCGTTTCGTTCCTTTACGTTTTAAGCGCATTCAAACACCAACCAACAAGCATTCAGGTCTTCTGGATAAGTTTCAGTGGATTTGGAGCAGTTTTGGACCTATTTGAGCACTTTTCAGGGAGGATTCAAGTTGGCAGTGGCGAGTTTTAGGCGTTACAGCTCTATTTAGATCCTTGCGAATTAAATTAAGGTTTGGCATAGGAAGATAAATATCAGACACAAATGGAGTGTTGCACAAAAGTTGCATTATACACACGTCTCTCCAAAACAAGATGCTTTGGCTTGGGTGTTGTTTCGCTTTGGGGATGTGATTCTGTTTGATGTTCCTTGGATTGATGTTTTGTTTGGTCTCTCAATTTTTTGTGGGCTTCTTGCAGCGACAATCCAATTTACATCTTTCTATTTATACCTCCTTTTTGTCATCCCCTTCCCCTTTGGAATCATTGAATTTTTTCTTCATTAGTTGGGGTTGCTCTTTTGGTTCTTCTTGATCTTCGGTCCTTGTTGTAATCATTGTTGTATTTTGGATATTTCATTCATCAATGAAATGGTTTCTTATAAAAAT
>Citrullus_lanatus_newGene_3739	Citrullus_lanatus_newGene_3739.1
CAGGAATGTTATGATTGGCAAAAAGTCGATCGATTCGGCCGAAAGTTCGGTGTTGGTAATTGAAAATACTGCAATGAAAGCTTCAAATCACTCCAACAAAACACATGAAAAGCCTTGAGTCTGGTGTGATAACTGCAATAAACCTCGACATACACGGGAAACTTATTGGAAACTTCATGGAAAACCTACAAGTTGGAAGAGTTCTAAACAAGGTGAGAGAAATCCCCCTCAGCATGCCTCTAATGCGAATGTTGTTGATTCCAGTCCATTTAAAGAGCAAATTGATCAAATCTTGAAGTTGCTAAAGTCCAATTCATCATCTGGTAATCCTACTGTTTCCTTGGCACAATCAGGTAATTCCCCTCGAGCCCTCTCGTGTCTCAATTCATCTCCGTGGATCATAGATTTTGGAGCCACTGATCATATAACTAGTTCCTCTTGTTTATTTGAGTCGTACTCCACTGTGTATTGCAATGAGAAAATTCGTATGGTCGATGGTAGTTTCACGTCTATTGCTGGAAAAGGAACTACTCCTTTGAGTCCAAAAATCGCATTACGTTCTGTCCTTCATGTTCCAAAATTAGTTTGCAATCTGTTATCTATAAGTAAAATATCTAAAGATGCTAACTGTCGTATTATCTTCTATAAAACTCATTGCCTCTTTTAGGATTAGGACTCGGGGGAGACAATTGGACATACTAGGATGATTGACGGTCTCTATTACTTTGATGAAGTTTCAACTAGTCATAAAAAAGTTTAGGGCTTGAGTAGTGTCAGTTATCTTTTTGGTCAAGACTATAATGCTTTGGCATCGTAGATTAGGACATCCAAATTTTGTTTACTTGAAACATTTGTCTCCAGATTTATTTAAAGGAATCGATTGTTCTATTTTTCAATGTGAAAGCTACATTCTTCCCAAACATCATCGATCCACTTTTTCACCCAACTCTTACGAGGCTTCATCACCCTTTTAATTGATTCATACTGATGTTTGGAATCCATCTAAAGTTTTGACTAATAATGACAAGCATCGGTTTGTTACCTTTATAGATGATCATACTCGTTTGACTTGGCTTTATTTGTTAACCAAAAAGTCGATTTTCGGTGTGTTGTTTTTCTGCGAATGAAAGAAACCGCTGATTCCACAGTTCCTTCATCAGATTTGGGTGCATTTGAAAGAGCTGCTTCCCCCGCTGATATGATAGGTGACTCAACGGAACTACTCCAAAATTTCCCATAGTTTCTCATGGAAGGAAATGGGATTTTTGAGAAAAGGGGTTGGGAACCATCGAAAGACTAGCAACCTGACAGTCCTAAGCAACCTGGAACCAACAACGTTACATATACCATACTGC
>Citrullus_lanatus_newGene_3741	Citrullus_lanatus_newGene_3741.1
AGGATAAAACAACTAGCAATAAGCTTTTGGATGGTTTGAAGTACAATGTTGAAGTGGCAGAAACTGTTGCTAATGAGGCGCAGCGTTTGCCAATATTGGAGGCAACACCATTATATGAGCAACTGCTGACGGTGTACCCCACTGCTGCAAAATATTGGAAGCAATACGTGGAGGCACACATGGTTGTAAATAATGACGATGCTACAAAACAGATATTTAGCCGATGCTTATTGAACTGTCTACACATCCCTCTTTGGATCAGGACTTAGGGGAGACGATTGGACGTGCTAGGATGATTGACGGTCTCTATTTCTTTGATGAAGTTTCAACTAGTCATAAAAAAGTTCAGGGCTTGAGTAGTGTCAGTTCTCTTTCTGTTCAAGAAACTATAATGCGTTGGCATCAAGATTAGGGCATCCTTGTTTCCAGACTTATTTAAAGGAATTGATTGTTCTGTTTTTC
>Citrullus_lanatus_newGene_3748	Citrullus_lanatus_newGene_3748.1
GAAAGTTTTGGGGTTAGAAAGAAGAAGAAGAAGAATAAGAAGAAATGATTAATGGAGAAATGGAGATTTGATTGTTGTTGGGAAAAAGGGTTTGGAAGTGTGAGGAAGATGGAGATGGGGTTCCTTGCTTTGAAGGGAAGGGGGAAGGTCCCAATATTTCTCTCTCACACTCCATTGTTGTAAAGACTCCCACAAGTCAGTTCCTTACCAAGACTCATAGGAGGAAGACGTCTGGGAGGAGATACACAG
>Citrullus_lanatus_newGene_3755	Citrullus_lanatus_newGene_3755.5
CATTTTTTTTTGATTATTTCCTTTCATGGTATCAGAGCCCTAGGTCTTTTCTTTTCTTTTTTTTTTTTTAATGGCGTCCAACTCAGAAAATTCTGGAAAAGAGAACAATAACCCTCCGACTTCTTCTGCTTCTTCTCTTACATCTGTCACTACTTTTTCCAACACCCCACTAGCTACTTTACCACCGAATATACCACCAAGAACTTCATCGGCTATCACTACACCGCCCATTACCCCTCCAGCTCCTCAGTGTCCTCTCATTCAACCAATTTGAAACCCTAATTTTTGGAGTTCTTCACAAATTCCATCGTCGTATACTTACCCTCCTCAACCCAACATTCCTTACCCACTAATCTTCAATTGCTCTCCCACAAATATGCCCTCCCCGATGGCTCAACAAATGCCTCTGCCCCACCAACTCCTAGTTACTCTTCCATTTCTTCCAACTACTCCTTCGGTTGTGTCCCCATTTCCAAATATTTCTCAAGCTCTTACTGTTAAGCTTTCTATCCAAACTACTTACCCTGGAAAAATCAGCTCCTCAATCTCATCATGGGCCACAGTTTAGAGTGTTTTATTCATGGTACGTTCCCTCAACCCCAAAATTTTTGGATCCTCAAAGAACTCAGATAAGATGGGTGAAATCGTGGGATATGAAGCTGCCTTTGATATTTGGAAGCCCAACGTATAGTGTATGAATCCTCTTCCACAGCCCGAATCATGGTCTTCGTAGTCATCTTCAGAAAGTCCGAAAGGATGGTCTCAACGTCTCTCACTGTTTGGCTCAAATTAAAGATGTTGCTGATAAATTCTCTGCCATTGGTGAACCATTGTTTTATAGAGATCATCTTGGTTATATTTTGGAGGGGCTTGGAAATGAATATAATGTGTTTGTTACTTCCAAACAGAATCGCACTAATAGACCTTCGATTGTTGATGTTTGGAGCCTCTTGATGGCCTATGAAGCATGACTTGAAAAGCAGACAGTCGTTGACCAGCTCGATCTTGTTCAGGCTAATGTTGCCAACCTCTCATTTGGACAATCTTCCCACCGTCCGCCTTGGTCCCCATCAGGTAAGCCTACATCTCAACCTGCCTCACCTTCTCCAGGTATCACTATTCCCCCTAATCAAAATAATACCCCCTTTAATCCTGGTCCTTAATTTGGTTTTGTTCATCCTCCATCTTCCCCTCTGAAATGGCCTCCAAATCAACTTCAGTGCCAAATCTATACCAAGTTTGGCCACACTGTCCTTATATGCCATAATCGCGATAATCCAAAATTTCAAGCCTTCCTTGTAAATCCTACTTTCATTTCTAAGCACTTAACTTAAATGTGTAATATTGTTGTGGACTTATACACATTTTCTTGTTTAGATTGAAAGTTGTTGGGTTGTATGTCCTAAAACTCGTAGTTTTTGTAAATAGGTGATTTTTAGTACATATGAAGTTATTCAAGTGAATTAATTGTTTATTAACTCTAAATTCAATTAAACTACGAACCCATAGCTATTACCATGAGTACTTGGACTTTCTGTGGAGACATAAACAGAATCAAGTTCGAGTAAGTAGCCTAAATAGTCTATAATACATAGATCAGGTTAGGTATCTCTTCTTTGAGACACTATTGAATACGGACCGCTTCATGATTGTTACAAATGTTGTAAGGTATCATAAATAAAGTGATCCTGATTTTGTAGAGACATGTGAGCGGGGGTATTCTACATAATGAGATTGTGTAAGACTGACCTTGAAATAATTACTGTTACGTATTAACACCGTTTACGATTAACACTGATTAATTTCACTTATCGATGACCTAGATAACTTGATCTGAATCTTGAGCTATCTATGAACTCCTATTTATTCAGAATTATCCCTTGATCTGCACATGTAACAGTAAGCTTAATAACGCTGCTCAACATTCCTCCCATTCAGGGATAAGACCGAGTAGATAGCTAGGGACATAGAATTTGCAAGACAGAATTCACTCCTACCCAAATTAGGGATAGTAGAGAGATTGTTCTCTTAAGTGTTGTTCCTAGATCTTGAACAAGGGGCTCCATCCGCTCACTGGCCCGAGAGGGAATGAATTTAGTGATTAGATCCTAAATCAATTGTTCATTAAAGGGACAGTGGTACTTCAGGAGAAAAGATCTAATTCAGAGGTAAATCAGTATTTGACCTAGCTGAAGTTATGAACGACCTGTGAAGGATTGACTTATCGATGACGGTTATATCAAATGGACACAAATATATCTACAGTGAGGAGAGTGCAGCTACGGGCTTTAGTGGAGTGTCCCGTTAGTTGATGAATGTTGGTTAAATAGATTAAAGAGTTTGGTCGGTTAATCTCGGAACGTTGGAGCTCATAATCTGTAGGTTCATTAGGTCCCTCTACTAG
>Citrullus_lanatus_newGene_3758	Citrullus_lanatus_newGene_3758.1
GGAAAGGAAAATATTTATTTTTGGTTATTTATTGATGTCTCTGTTTGCGTGCTAAGTTAAAAGTAAAGAAAAGAAAAAGAAAAATAAAATTTCTCCCTCTCTCTCTTCCTCTCGTGTACCAACGCCGCCTTCCTCTCTTTCTTTTTTCCTCCCCCTTCTCCCCCCCCCCCCCGCCGCTCCTCCCTCGTCCTTCTGCGCAATTTTCTTCCGCCAACTAATAGACGTCGTCGCCTCCTCGATTCACGCCGTCGCTGCTGCTTTTCCGCTTGGGTGGAGCTTGCGGCCGCGAGCATCCTTTTCGCCCAGTGGCGCCGCCTTCAGCAGCATTCGCCCGGTAGCTTTTTGGCTGCGCTAGTTTTTCCCCGCGTTCCACGTCCGTCCACTACCAGCCGGTCATGAGTCTGCCGTCTACCTTTACCGCCTCCCCACCTAAGTTTGGTTGGGTGTTAGCCAGAAGACTCTTGTAATTGGTTGACTTGACTCGCTAACCGTACTTATCACAGGTAAGGGACAGGATGACCAGACGAATGACAAGAGGAAACCGTGACCATCCGCATCTTAGACTAGGACTTTGAGTATTGACTAGTGAATGTGTAGGGTAGTAGCATTTGTTCATTTATTTGACCATTGGTTTATTTTTCTTTCTTTCGTGTTTTGACTTTTTCTTGAGATTTTGACCAAATTATTTAAGGGGGACCCTGCTAAAGC
>Citrullus_lanatus_newGene_3764	Citrullus_lanatus_newGene_3764.1
TTCAACCTTTAAAAAAAAATTTCTCAGTTTCTTTCTCTAGCCCCACCCCCGTGCCTCTCTGTCCCACAGTGCATATTCAATCCGCTGGCCGCCCAATCCTGCGCCGTCAAACACCACTACCAACCGCCACCATTCAGCCGTCATTCGGCCGCCGTAAGTCATTTTACTTTTTAGCCACCAGATTTCATCAAAATTCAATTATTTTGATTGAAGCTTTGGAGTTGCAGTCCAGCGGCACTAAGGTTCAATTTTAGCGATTTTGGTTCAATTATGTAAAGGCAAGGTCAAACAGGCGAATGACAAGAAGTATGTGTGATCGTGCCTTGAGACCAGCCATCGCTTTCGCATATGATTTTCCATGTTTTCCTATTCCATATTATGGGTCTTAGTTGTCAAAGTTGTCGGACAAAATTACTTTATTATTTACTTTATTTTAATTTTGAACTTATTTTTAAGGGGACCCCGAGAAAATTATTAAATGTAACTGATTTAATTGATTGATTCAAATTATTCAATTTCAAATAGAATAAGTTATTTTGCTTTGATTCAAAAATCATGTTACAAGATCATGCATGCATACAGTTGTTGGGTTTTATGTCCTAAAACTCGTAGTTTGTAAACATTGTACATATTCTCAATAAAGTTCTTATTGAGATTTATTCAATAAAGATATTGTTGAATATGTAAATTGCTTCTCTAAATCTAATAAACTAAGAACCCTTGGCTATATAATAAATACTTAAACTTTATGTGTAGACATCAAAGTGGATCAAAATTAAGTAATAGCCAAAGCAGTCTATAGTATAGGGATAAGGTTGTGTTCCTTATCTTGGGGAACACTATGGATGCAGCTCATTTTGTATTTGATACAAACGATGTGATCTTAAATCGTTCATGTAGAGACATGTGAGTGGGGACATTCTATATAATGAGTTTGCATAAGACCGAACCACGAAATAATCAATTTTACTCTATAATACCGTTTATCGTTAAAACTGATTATTTCAAGAAAATGACCTAGGTAACTCTATCTTAATC
>Citrullus_lanatus_newGene_3775	Citrullus_lanatus_newGene_3775.1
TGAGAAACGGCCTTAAAATGGAGTTACCAAAATACTCGGTTTCTGTTATTCCCATTTTAGCTTCCAACACCCCATTCTCCCTCTTTCCTTCTCTCTTTCTTTCTCTCTCTCCCTCTCACTTTCATTTTCTGTGCAGAAAGCTTTGTTAATGTATTTTAATGGCTTCGCAGGATAAAGGTCGCCCCTTGCCGAAGTTCGGCGAGTGGGATGTCAACAATCCAGCCTCCGCCGAAGGATTTACAGTAATATTTAGCAAAGCTAGAGATGAGAAGAAGTCAAATGAGGCTTCTGGGAACACAGGAGCCAAAAACAATACATCCAGACCAGAAGAGAATTATCAATATTCTCCCATGAAAAAATGGTTTTGCTGTTTCTGAAACTGCTAGGGAGTGATGGTGGTGGTGACAACAGACATGGTGGAAGAAGGCTAAAGAAAGATTTATGAGTGAGAGGCAGAATCAAGTAGGGATTGTGATGGTTTATTTCGTCTCTCTCTCTCTCTCGTTCTCTCTCTCTCTCTCTCTCTCTCTCTCTCTATCTCTGTACCTCTAACTATATATGCAAAATATAGAATACAAAAATTTTCATGACATGCATATAGAAGTTGAGCGGTGGTTATAGCTCCCTGTAAGTTTCGCTCTAATAGAAACTTTTTGCTTCTTTCAGTTTCTTATTCTCAATGTCACGGATATTGTTGTTTGCA
>Citrullus_lanatus_newGene_3798	Citrullus_lanatus_newGene_3798.1
AAAAAAAGGATAAAGATGAAGAAGAGGAAGAGAACGTACATAAAGAAAATAAAACAAAAAAAATGAATGATAATAAGAAGGTTGTTGAAAAGACTCTTAAAAAGAGTCCAAAAAAGTATAGACCAAATGTTGTAACTGAAAATATGGACAAGGTTATTGTTGAGAAGAGGCGAAGAGACAAGCAAAACCAACCAAGAAAATTTTGGAGAATGCAAAAAATCCAAAAAAAAAAAGACAAAAAGGTGTCTCCAAAAGTGTCTCCAAGCAAAGCTACAAGACATTCTCCAAGGTGGAAGGATAATGCTCCAAGCTTTGATCTGAAAATATCACAACTTTGATTGCATGTAATAATTAGGTGTTTGACAATAGGTAGGTTTTTGTTTGACAATGGATTGT
>Citrullus_lanatus_newGene_3825	Citrullus_lanatus_newGene_3825.1
CGACAAACAAACAAACAAATTGAGTGAGCCTAAAGCCCAATGAGTGACTAAATTCATTCAACTATCACTAACAGACATGAGCTAGCATAGCCATTAATAACCACTACGAATCACATTTCAGAAAGTTTCTAAACTTCTTATGCTATAGATCACATCTATATCAATATCCTTACCGCCCCATGGCAAATATCTAACTCTTGTTGTGATAAAGCACAACTTAGCTCATTCATATTCCAGTACAAATTCTCAGTTCTAATCACATATAAATGTCCAATCATCATGTTTCACGGATTTGCAAACTATCGAGTGCCTTCACATTCTGTCCCTCAGCACCAAATTCAATTATGTCAACATTACCATGTGCCTTCACACGAAGTCCCTCAACACTGGTAACCAGTCAAATCTCCGCTCAAGTGCCTTCACTCAAGGTCCCTC
>Citrullus_lanatus_newGene_3827	Citrullus_lanatus_newGene_3827.2
nnnGAAGCCGAGGGATCATTCTTGGATAGGTTCTTCAAGTCTACCCGAAGCATGGATCCAATGGAGGTTCTATTTACAGACTCATGCTTCTCTCCTCACTCCCCTCTTCCCTCCCCACCCCATCATCACTCTTTTTGGTGTAAATTCACTCCCTCTTTTTGTGATTACAACCTTACCTCTCTCATTGCACATTGGAATAGCATTGTAATCAATCATGGCGTTTTTGTCCTTTTGTAATTTCATACCATCAATAAAATTCTAATATCGTTTCAAATTCTAGTTTCGTTTGAAGGAAGAAAATATTTTATTTCTCTTATCCTTTCCTTTGTCCAGTTGGTGTTTGCTTCTAATAGTTGTATGCTGTTCACTTTGGTAGCGTGCTGCATTTCTTGAGAAAGACAACGAAATGGAAGCTGCGCATTCAGTAGCAGCAGCTGCTGGCGATACAGCAGCTCCAGAAGACGTGGATACTCACTTTATCTGCTTCACATGTGTGGATGGGACACTTTATGAGCTCGACGGGGGAAAATCAGAACCAATATCACATGGTCCATCATCACCTAGCAGTCTATTACAGGATGCAGCTCAAGTCATAAAAGGCATGATCTCAAGCAATCCCGACTCGGTGAGATTCAATGTGATTGCCATTTCAAAGAAAACTGGGGATGCATCTGAAGGCCACCAAGGTTCGATCTGATTTTGGAATGACCTAGTTATCGGCACATGTAGATGAGTGTATGAGGAATCCATTAGCTTGTTCACGAATCTGATTTTATCGTAGTTGAACAAAGTGTTTAGTAGGGGTGCGAGGAAAAACCGAAAGACCGCTTAAACCGACGCAAACCCCGCCCATTGGTTCGAGTTGAAACCGGTCGGTTTGGCGGTTTCGGGATGTAAATGTATAAAACCAAAAACTTTCAGTTGGGTTCAGGTTAAGCAAAAAAAAAAAAAAAACAAATTTAAATAAAT
>Citrullus_lanatus_newGene_3829	Citrullus_lanatus_newGene_3829.1
TCCAAATCCACCCTAAACATGCAAAATAATCCAAATTCACCAAAGACATGAAAATATATCCAAATGTGTCTAAACCATGCAAAATAATCAAAATGTGTCCAAAACCAACCTAAACATCCATCATTGAGCAATATTTTGATTGGTTGGTTACAAGTTGTTTTGTTGTGGCCCCTAAGCCCACATCTGGACATTTGTGAACTTGACGAACTTCACCAGCAGAAGGAAATCTTGTCATTCTAGGGCAACCTGCTCTTGCAACTCTTTTTGGAGGCAATGTATCAACATCAACGAACTCTGGTGATTGCTTCCACTCTGAATGGTGCCCAAGCAGATGTATCGGTTCAACATAAGC
>Citrullus_lanatus_newGene_3832	Citrullus_lanatus_newGene_3832.1
CGGACTTATGATGCATTAGGTAAACATAGCCTTAATCATCAATAAAATAAATGAAATATTCATACCCTCCTCGTGCTTTGACATTCATAAAACCACAGAGATTCGAATGCACAAGTTCTAAGGGTTATTTGGCTCTAAGACATTTTCCACTAAAAGATCTTTTGATCATTTTACCCTCTAGACATGACTCACATGGAGGTAAAGAGTTGTCTTCCAACTAATTTAAGATTTCACTTTTAACCAACCTCCCAATCCTATTGAGATTAATGTGGCCAAGTCTTAGATGCCAAAGATAGGTATTAGGAGAAACTTTTTGCCTATTATTTTGTGTTTCAGGTGTTTTTAACATCTAAGTATTTAAAATAGCTATTGCTTTGGTTGGTTTTAACTTGTATAAGTTGTTTTCTAAATTTGCAGAACAAATATGAATACTTTTTTTTGCTAATGAACGCTTCATTTACAACAAAAGATACTTTGTACAATTGTTCTAATAAACAAGAGATAGATATCGAATTCCTATTAATACTAGGAACATAAAGTACATTTTCCAGTAAAATGTATATATCTCCAAAAAACAACTTAAAATCTCTCACTGCTTTGGTTGAGATGATCTCCCCTTATCAAAACATGAGAGTTATCTTGCCTTCTTGAAGTTGTGTCTAGGAGCTAGTTTCCTGAAAATAAGAACAAACATGATTAGTGGCTCCTGAATCTAATATCCAGGTGGAGTTATCATTCTCCACTAAACATGTTTCAACAATAAGTAAATCATATTTACCTTGGTTTCTTTCTCAACTTTTTTCTCAACAAGGTACTTCGGGTAGTTTCTTTTCCAGTGCTCGTCCTCATTGCAATGGAAACATTTTCCTTTATCTGCAGCTTTTTTCTTGCTTTTGAGATTCGTAGGAGCTTTCCCTTTTCCCTTCTTCTTCATACTTTTTTCTTTGAGAAAGAAGGTCCAAACTTAGTTCCTGAGGACGATCCTCTCTTGATTTTTTTAGAAATAAGATTTATTTCCCCTTCATGTCCCTTTGACTTCATCATGGACTTAGTGCTTATAATAGTATAGTATTGAGGTAGGGCCTATTACATAGGAAGGGGCTAGCTATGTGTTTGGTTCAGAAGAAAAAATTGAATTTTGCAATCAAAGAAGAATTGCTCTCCTTGAATAAGCATCAGACACGGTTGTTGGTTCTCAAAGCCTCCTTATCCAAAAACTTATTCAACCAAAGTAGATTTATAAAATCAAACTAAGCACCGGAGATAACTACAAGCCTAAGTATAAAGCTAGCTAAGCTAGCGGCCAAGTGCTACACTCAAATGAAGAGAGTTGATTTTCATAAGGTTTCCTCTCCGCTGGTGAGACATTCATTCATTTGATTAAATTTGTCTATTGTTCTTTATTTTGATATGTTGTCACCACAACATTTTTCGTGGAGAATTTGAGAAAATTTACATGGCTCAACTAAAAGGCTATGAAAGGAAAGGAAAGGAAAGGAGAGGAAAGGAAAGAAAGATATAGTTTATTTTCTTCACAAGTTCATTTATGGACTATATTAAACCAAATATGGTAGACTCATTTTGAGCCCATATCATGTTTGTGTCGACCAAAACTATCTTTAAAAGGTTCCTACATTTTTCTACTGTTTTATGTATATAAAATTTATGAACGCAAGAGATAATTGAGTAATGAGTTTGAAATGAAATATTTAGGTTATATTTGAAAAATATCTTAGGTAGAATTAACATGTTTGATTGTAAGCATCTCATTTCTAAAAATTATGTCTTGTAATGTAGCATAATCATGATTTGTACTAGACTTGCCTTGGGTTATTCAATGAGCATGATAAGAAGATTTACATCAAATTATGCACATGTCTTGTTGGTGAGTTATTATAATAGATTTGTTTTCCTATATCAACCATGCATGCATTATGATAGCTAGAGCAGTATTCATCCAGTGATAAATTCATCTCACCATGAGCGTTCTAAACAGACAGATTGACTCTAATTATATATAAAAAGAAACAAATAAAATGAAACTATAGTATGAATAAATCTAACTTTTGGTTTATGTTTGTATAGGTTTGATGACATGAACACAGAAAAGTTGCGAAGAGCTGCCAAAGAGAATGCAATTGAGGCAGATTTGTTTTACTTTGACCCAAAAAGCATCAATTGGGACGATTATTTTATGAATACTCACATTCCAGGAGTTGTTCGGTAGCATGACAGTTTCCGTTGCCGATCGAAGTCGAAGTTTGTCAAGAGTTAATGGTATCACCATCCTAGGAAGGGTAAAAATGGGAAGTAAGGTAAGTTTGACAGTGGAAATCGATAGGAAGTCGATAACTGCTGTCCTCACACTCCGTCTCGGGTTACGGAGGGTAGTTCGAGGTGGGGTGTGACACCTTCAATCCATGTGAGTACGTGCAACTCCATCGCATTATGCAGGGTATTCCATCAACAAAAACTTTAGTGGCTACCCGTCCACTAAGTGAAGAAACTATCTTGTACGCCAAAACCTACAAATTTAAAAAACAAATAATCGTAAGTGAATAATAGAGTCATAATAGCAACAACAATTACGATAACACAAACTTAAGGAACTTGAAAAGGGAACGGAAGTCCATATAAACTGTATGACTCCGGTGACTTACTATTCGCAGGCTTCTTCTTGTACAGTGCAACTTTTCCATTAAGTGCACCCTTTAAGCTACTCAATGTTTTGACAAAAATCATGTTCCCCCAGTCATAACTACACAAATTCTCCTAGTCATCTATAAGTCCCAAAATAGTCGAGTCCATGTGTTGCCTCTTTTCCCTTCCCATCATCGCCAACTCGATGAAATAGAAAACAACCATCTTTACCGCATCTTCATCACTCTGAAATTGGAAGTTTGGAAAATCCTTGTCCAACTCATTCCCATTCATGTTAGTCCTATTGCCCAAATATTGTGGATGGAACTCACTTAAGGGGTAAATATAGTGGTAAGCTTCTAGTTGCGACTAGGGTCGATGGAAATAATCAAATATATCTAATAGCTTTTGAGATATGTGGTGGAGAAACTGATGAATCTTGCTTGTGGTTCTTCCAACATCTAAAAAGTGCAATTGGACAAGTTCATGATTTGGTTATCGTGTTAGACAGACACCTTAACATTAAGAAGATAATTATAACGGCCTTCCTAGAAGCATTTCATTGTATCTGTATCCATCACTTGACTGAAAACTTATTGATCACCTTCAAGAATAAAGATGTCTTGCAGGTTTTTGACAAAGCAGCTAGGGCATTTCATGAGTCAAACTTCAACTAGCATGGGATCAACTTGCATGTTATCCAGGTCCAGAAAGTACTTAGAAGATATCGGCCTTGAGTGGTTCTTAGGGTGTATCAATGTAGTAGAAGGTACCATCAAATGACGACAAATCTCGCTGAGTGCAAAACTTGTATTATAAACGTCAAACTGAAGCACAAGCATGTGAATCGAGACTATCAGAATACGCAATGAAAATACTTACTAAGGCAGATGAAAAAGCAAGCAAACACGAAGTTAAACCAGTTGACCAATAGGAGTTTGAGGTCATAGATGGGGGCTTGGGAGGCCCTGTCAATATTCATGCAAAAACTTGTACTTGTCGCAAGTTTAACTATTATGAACTCCCTTGTTCACATGCCATTGCTGCATGTAGGTATCGGAATATTAATCAAATCACTCTTTGCACCAGGTCATATTATGTTGAAGTTGTATTGTCTGCTTATGTCACACCCCCTCCCGGATTACCTACTTAACCTGAAAGGGGATGTGAAGACAATAAACATCACCCCTCTTGTGACGCATATTGTCCCATCTTACATAACTTCCTGTATAAACATTTCATACATATACATTCATAGAGTCCAGCCATACTAAC
>Citrullus_lanatus_newGene_3859	Citrullus_lanatus_newGene_3859.1
CTCGACGATATGGACGGTTTTGCAGGGGACGAAACGAAGTCATTTCCTCGGGGACATTGGCGTCCGGCCGAGGATGAGAAGCTTCGACGGTTAGTTCAACAACATGGTGCACAAAACTGGAATTTCATTGCGGAGAAACTACAAGGAAGATCAGGGAAGAGTTGTAGATTAAGATGGTTCAATCAACTAGATCCAAGAATAAACAGAAGACCATTCAGTGAAGAAGAAGAAGAAAGGCTTTTAGAAGCTCATGAAATTCATGGCAACAAATGGGCATTAATAGCAAGGCTTTTTCCTGGAAGAACTGATAATGCTGTAAAGAATCATTGGCATGTAATTATGGCAAGAAAACAAAGACAACAATCCAATAATCTCTCTACAACCAACAAAATTAGAAACAATTATCAACAATTTTTCTTCCATTCCAAATTAATCTCTCCCCCAGCGAAATCCGCAATCGCAAGAGCAAGAGCAAGATCGCACCGTGACGGAGGAATGTTCGGTACATTATGGTGGCCGGGACTTCAAACCCCTAACCACCGCTCTGATTATAACTTTAATTTGCTCTTTAGATGTTATCAAAAATCGTTGCATTCGGG
>Citrullus_lanatus_newGene_3868	Citrullus_lanatus_newGene_3868.1
CAATTCACACTTGCATCTGTGGCCCTTCAGTGCCAGATGCCTTGAACAGGTGAAATTTATAATTTTTTTTTCTTTTATTTATTTATTTATTTTTTTATTTTTTTTTATAAATTTAATGTTTCTCGTCTCTGATTCCACGAGTTCTTAAGGGATTCTTGTAGTCGATGAATCTTGCTTGTGGGTTTGGAGAGAAGATTAGACCCTCTTTGTTAATCGTTCATCAGCTTTCACTGCCCCCACCCTGGTTTTTAGTAGGGGATTTTGATGAACCTCATTTCGTCCGTCTGGGATTCAGTTCCAGCTATTAGATCTGAGGGTTTCTTTTATTTATGAAGCATATCTCTAAGCTATTTCGCCTGAAACCTTGGTGGGTGTGCCTTAGGTTCATTTTTGGCCCCTTGCATGTCCAGTTTCCTTAGTACTAAGCACTCTGATTAGTTGGATGGTGGTTGTTTTTGTTCTGTTTTTTCTCTTCTTGCAGTGGTTTGCCCAAAATGGAAAATTTTCAGTTACATTGTGTGGATCGCTTATGTTTTGTTTTTGTTTTTGTTTTTGTTTTTATTGACTTGGATCATGGCTTAATGACCAGTTCTTTCAAGGTTTGCTTGTATTTATACGTTTTATGCTGTTGATTAGGATCTAGTAAATCTGTTTGGGGTATTATGGATGATATTTGTACAGGGCTTTGAGCAGTTTCTCACTTTATTATGAGCGGAATGCTGCTTAGGAAACTAAATCTGATACGTCTAAACTCGTTCGTGTTTCTAGTCATTTGTTAATATATGATATGATAATAGGCTTTTTGTTTATGGGAATATATGCATCAGAATAATTATCTGTTTGGTCTTTCTTTATAAAGTATGAAGACATACTCATTTTGACAGCTTATCTGTGATTTTGTTGTTATTATTATTTTTCTGTTATTTGAATCTGTTTTTAATTTCAAGATGATATTCTTGGATGAATTGCATATCATTGAAGAAGTAATTTGTTAGCTAACAGTTATTTTCCCTAAATTCTTTAGGCTAGTTTGTTTCTCAATGTTTTATTATGCGCTGTGTAAATAGATTTGATTTCTTTTAGATGATTCTCATTTGTAATAACTGTGATCTGGAATTTATTTTGCTTGCTTTAGTATCTTGATTATTGATCTCTGTGTTTGTCTTTCATCACCGTTCATCAGAAAATTGAACCTGCCGAATGATGGAAAAACTTATATCTGGAGATGTTAGTTTGATTCTTATCACAAGCCTTTGCCCTCAACCACAACTCTCTCTCTCTCTCTCTCAACCTCAATCAATCTTTCTGTCATTTCCCTTTCTCTTTTGCTTCTTCTTTTTGGTAAATCACTTCTAGGATTTTGACTTAAAGTGCCGATTTAGATTAAATAATGCCCCACTATACTTATGCTAATTTGAGCTATTTTTTAGGATGGTTGCTAGATGAAGTAAAATCTTGGAACATTGAATTTTAAAGTCCAAGGAAGCTGTGAAATATTTAGATGAAAAGGAAGCAATAAGAAGATGGATTGAAACAAAATAAAGGCGGAAGATGATGATAAATTTTGAATCTTTATTTCTTTCTGAATTAGTGGTGCTTCTCTCCTTCCATTTTTAATATTTTGTTTCTATTCGTGATAAATGTTGTTGCTATTTATAGATATGATTAGATATGTGATTTTTATATTTGGTGTTCAGTCATTATCCTTACAAATCTCATAGACAATCACCTGACAATTGACTTTTGCTTGATCCATCCATCTACTTTCTTTACTTTTCTTCCCTTTTTTGTAATG
>Citrullus_lanatus_newGene_3908	Citrullus_lanatus_newGene_3908.2
AAAGAATCAAGAATATCATTCGATTGCAAGTTCTCCACGTTTGTGATCAATCTGGTAACTTTAGATGGGTGTGATGCGAGATACCATTTTTAAGCTGATTTTAAATGTTGGGCCAATGACGCGGTCCGTACAAATTTCCCAAAAATGAGTCTTGAGCGAGACGAGAAAAAGACCGTGGAAAAAAAGAAAGTTTGAGAAAAACTGTAAATGAAATGCACCCAACTTTTGGAGTTTGAACTCAACTCACCACCGCCAAAAATGGAAATCGACACCAGATGGTCGGAGGGAGATTGATTTAAATTGACAACAGCGCAAGGACGCAACGCAGATGATGGAGATCGAGGGAGACAATGGTTAGAAGAGGGAGATCACAAACGAAATTCGAGAGAAACACAAAAAAATCGATATGTGAGATGAGGTGGAGAAGACGCAAAGAATAGAGAATGAGAGAGAAAGAAAGATGAGGAACGAGAAGACGACGCAGAACGTGGGAAGGGAGACGAGGAGAATGAGAGAGAAAGAGACGCGTGAATAATGTGCTTGGCGGCAGAAACAATCAAGGGAAAGGCAAGGGTTCGTTGCTCCAACAGATGGGTCAAGGTATCTACCCAGGTGCCAATTGGTGAAATTTAATTGCTGTGTTCGACTTGAAATTGAGATGGTGGAAGCCGTTGTGTTTTAGGAGCTTTGGAATATACCGACTGAGTGATCCTGGTGGGATGGAGATCCTGAGAGGGTTTCCTGATGATGGTTTTCACCCTCACAAACATCCAGAAGATGGCAGCCCCATTTACAAACTCTACTGTAATGTCCACCAAAATTCCAACATTCCAACTTGAGATTTAAAATCATCTTCTTGCGATCGTGATGCAATTCTCCAAAGCAGTCTAGGATTTGTGTCAAAATACGAAAGAATCAGACTCTATTTTTAAGTCTAAAGTTCATAAAACACATATATTTCACGTTTCTACATCTACTGATGGTTGAAATAAAATAGAGAATTGGAGCATCAATTCGCTATAAATATATACAAAAAAAAAAATGTTGGAAGTTATAGTTTGTAGTTACAATATACAAATAAAAGAATTGAAGTATCACTTGCATCGCATTGTATTGCATTGCTAATGCCAAAATTCAGGGTTGGGGTAGAAATATTTACAATGAAATAATAAAATAAACGGGGAAAATGTTGTTTGGTTTAGAAAGGATGGACATTTTTGCTGAATCCATTTACGGTGGTGAAGAAGCCAACCAAATCCTGGCGGTAGGGGAGATAGGACTTGCGTTTGTCGACTTGCTTCTGGGCTCTGCTTCTGATGTAGTGTGTCTCGTGGGCAGAGGATGGGGTTTGGGGCTTGAGGCGGTTGAGCTTTGGAGCGGAGGTAGAGGATACTGTTTGAGGTTGATGCTTGTGGGGCTTTATTTTGGAGGAACTGGAACTGGAACTGGAACTGGAACTGGAACTGGAGGGATTGGGATTGCTCAAGAAAACGAAGGCGTCTTTGCCATCACTGCTGCTTCGGTGCATTGTCATGAAATCCCGGAATCTCCAGAGCTTGGAGAAACCTGTGGAGTTGCTCTTCTTGCCGAGCTCTGCCGTCGCCGGAGACCACTCACAGTAGGTGCTCTCAGCAACTCCCTCCACCTCCAACTCCGACTCCGATACGGGTGCCAGAGTATCGCGCTTTTCCACGAACACCTTCCTCAAGGGCGGCCGAAGCGTTTGGGAATCCTCCTCGTCCACGAAGAGGAGGTCGCGATTGAACAGTGGGTATACGGGGCGGATCTGGCCGTTATAGAAGGCATCGTCGGCGCTGATTGAGGAGGAACCATCAGGATTGGCGCACACAAAGGAGAAATCTTCATCATCACCTTCTTCTTCTACACCATCCTCCAGGAGTAATTTGTCGTCGAAACGCAAGGATTCGAGGTCCGTTTCCATCTGCTCCGCTTGGCTAGAATTAGCAGAGACGCCGACGTTCATCTTGGCGACAGAATTTTGCTGATTTACGGTTGCAGTGGAAGGAGGAGGAGAGAAGGATAATAGCTCACCAGCTTGCATATCCTCGTGTCCTGACTGCAAAATGAAATTGGGAATTGCTTGTGAATCTGAGGAAAGGAAGCCTATAACCGCGTGTGGGTCTGTGTTGGAGTATTGGTGGGTGAGAATTTGTTTGCTTATTTATTAAGGTGGTTGCTTGGTGGAGACGACTGCGAAGTTTCCAATTTTGAAGCCAAAACTACTACTTTTCCCCTTCATCTTTGTTTTTAATTCATGAAATCGGGAAGCCACCTACTTCCTGTTTACAATTAAGCCATTCAAACGAGTGAATAGTGTTCGTTTTGACTTTTTTTTATTTTTTATTTTTTATTTTTATTTATCAATCTCTATCTCCT
>Citrullus_lanatus_newGene_3921	Citrullus_lanatus_newGene_3921.1
GTTTTATTTACGGGAGCGCGGGAGTTGGTTTTAGTATTCTCTCAAAGCTGCAATCATGGAATTTGCTTCTCTTCAAGATCTCTACCTACATTGCAGCTAATTTCTTCGGCAATGCGGAGGTGCATCTGTTCCGAACGACTTTGCAGGCTCTCAGTTCTTCTGCAACGCTCTCCCGCTTCCGATCCTCCACTTGTTTGTATTTCCATTTCAGATACCGGCCTTGGAAGCTGCATACAGGAGTTTCAGGATTTGAAGTGCCCCGTTGAAGGTATCCTTGCCGAAACGTGGGATATTTTTGATACCAAGATAAGTTGCTATCAGTTGAATCTGAAAGAGAATGTCAGTACCAGGAAGCCAATTTGGCTACCTTCAAACATTAAGCATGGTGTGAAATTCAGTGGAACCGAAGTGTGCTTGTCTGTTTATGAAAGTGTTGATGTTTTGCTGGCGGAGATGAACTGCTTCTTTCAGAAGGTCTCTTTCTTCTTTATTGTTGAAACCATTACCAATTACTATCTTAGGATAACATTTGAATGGATCTTGACTATTTTGTTTGCAGTATGCCTGCTATTTTACTGCTTCAATATTTTTCACATGTCTTCTCTTCCTTGTCACCTTCGCTGGAATAATATGGTTTTAGTTGCTGTTTGCACAAAATGAATAAGTCAATATGCACAATGCTTCCATGTGGAGCACTGCCCAGTTGCAATTAGCTAAAGTGCCTCTTTATACAAAACAGAATGAATCGGTCCTTAGATGAAATATCAAGTTTGGAGTCATGGGTAATTATTATCAAAAGAAAATCACACCAAATCATACCCATAAACTATTGCTTTAATCTTGTGCTTATTTCATGCCTTAAATTGTAGATTTTGTTGATGTATAATTGTTGTAATTGTTGCTGTAATTCTGCATTATTTATTAGTGAAGTTTATCACTCTTGTATATAAAAAGGACCACAATGGTCTAAATATCACATCAAGGAAAATGCTTTCAATTATCAATTATTTCTCTATTTGTTCATGGTATCAGAGCTCTCTCATATATAAAATTCCAATTTTTTCCCCTTGTACGTTCCTATCCTTCCAACTTCAATGGACACTGAATCCACCAATAATAAACCTTCTGCTACAATACCCAATACCTCCAACATCTCTGCTTCATCAACAACTCCTTCAAGCCATGCACCTGCAATCACTTAACCACTTTTCCTCTTGTCCAACATTTGCAACTTGGTGCCTCTCAGATTGGATTCAACCAACTACGTTCTCTGGAAGTATCAAGTTTCCTCAATTTTGAAAGCTCATTCTCTATTTGGGCATATTGACGAATCTCTTCCTCGACCCTCCAAATTCATTTGTTCATCAACTGGGATCAATACCACAGAGGTTAGTTCTGAATATCTTCAATGGATTTCCATAGATCAAGCTCTCATTGCCTTAATCAATGCAACCTTATCATCATCTGGTCTTGCCCATGTTGTTGGCTCTGAATCTTCAAAGGATCTCTGTTTTTCTTTGGAAAAACGGTATTCTTCAAATACTCGACCTAATATATTCGATTTACGATCTACATTATATACTATAAAAAACCTTTCTTCTGAATCCATTGAGAAATACACTTGCTGAATTAAGGAATTAGTTGACAAGCTTGCTGCAGCTTCTGTTTCTATTGAGGATGAAGAAATTTTAGTTCATACCTTGAATGGCTTACCATCCGAACTCAATGCTTTTCGGACATTCATACGGACTCGAAGTGGATCTATATCTCTCGAGGACCTCCATACATTGCTTGATGCTGAAGAAAAGACAATCCAAAAAAATACGCATGTTGAACCAACACCCACTTCAATGGTTGCGTTCAAACACTCCCCTCACAGAGCCCTAATTCACGTGGAAGAGGATGACGCCAAAGTGGAAGAGGATTTGCAAATCACTTTTCTAATTCACATAGACCCATGAATAATGGGCCTCTCCTCAACATGCG
>Citrullus_lanatus_newGene_3927	Citrullus_lanatus_newGene_3927.3
GAACAATTTTCCGTGTCAACCACTCATTCACAGTGGAAATCGACAAAAGGGCATCCTAGACCCGAGTGCGTAGTCATTCAAGCACAGAAACTGGTCTTCCTGTTAACCTTGTTCCGGCGGGCATTATTATCGAAGACCGGTGCCCATTTTGAGAGGCTGGGACTTGACAATTTTCAAATTGTTGCCGATATCGCACTGTTATTGGATTGGACAGCCACGATGGAGCACTGGACACGGAGAAGTTGATTTTTCGCACGATTTGATTAAATGGGAGACCCAACGGTTTTGGATAGAATACTCAGTCATCTTCATGCGACATGCAAGTATTATACCGGTTTTCCAAAAGATCTTGGGCCTTCCAGGGTCATACATTTTACGTCTGAACGTGAGTTTGTCCAGCTCCTTCATGAAGGCTATCCGGTCGTTGTTGCTTTTACGGTTAGAGGTAACTACACAAAGCATCTTGACAAAGTATTGGAGGAAGCTGCTGTTGAGTTTTATCCGAATGTTAAATTTATGCGAGTTGAGTGCCCAAAGTATCCTGGTTTCTGCATTTCACGGCAGAGGAAGGAATACCCATTTATCGAGATGTTTCATAGCCCACAACAAGTAGGTCCGCCGTCCGATTGTGTTTGGTCATGGTGTGATATCCAGTATAACCGTATATGATTTTGTTACCAATTCTTGATTTCTGGCAAATAAGCTCTTACATCTTCAGTTATGTTGTGTTTGCTTTTGTCAATGCTGCATACAATTTAACTTGAACATTTGTTGGCCGTAAAATGTGATAATGTATTATATACATGAAACAGACGGAAGTATATTCGTATTGACAAAAGAGCTTTGGGAAACGTGTAAAATATGATGATGTAGGCGGTCATTAGTCTTTCTTGCCTTAATGGTTGATTTATGATATTTTTGCTTTTGGTGCAAATATTTCTCTGACGACCTTACTTGAACAAGATCTATTTCTATAGGTTGTAGGTTGTACAACTATGCTTTTGAGTTTTAAGGTGCAAACATATCTCTGAATTACTTAGGTTTGAAGCTCCTAATTGTCATCGCGTCTGATTGTATTCTTTTTATTGGGAAAGGCAGTGAAAATTTCTTGCTTTTTCACATTTTGTTTTGTCCGAAGTATCCAAGAAACTTTTTTGTTTTTGTTTTTTGTGTTTGGTAAAAGCTGTGGTCTCCATAAAACTTCTTTTCATGTTTATATTCAGAACGGAACAGGTGGCTTTAATCCAACGTTATTGTGCTTGCATTTCATTTCATGCAAGCACAGCGAAACAGGTAGTGGAACAATACTGAACATTGGTAGTTTTATGCTCAATAACATATTGACTGTTTTTGATATAGAAGATGCATTTGTCCCATTTTTACATTGTTTTTACAATAAAAGACATTGTATTGCAATCAAGCAGATGGGAGATAAGGGTTTAATTGCAAGCAAACTCTATCAGTATTGGTAAATATTAGAGAAATATTGGTGGGGCTTTCGATCCAATTACCGTCAGAAACTACTTATCCATATCTTAGAAGAACACGTGGTTACCTTACCATTATCATTCTCAGTCAATTTATTAATGATTTGAACATAATAATTTCTGTGCAGGCATCTAACCAGGGAAAGTTTTCTGATTCTAACATTACAAAATACTCGGTGAAGGTTCTACCTGTAAGTTTTCAAGCTTTGTTAACCTAAGCATATTCAATTTATCAATTCATTTCTCATTGTTGATGCTTTCACATATGGTGATTTAACATTCTCGATTCTCCAGAACATTTCCCCTTCTTCCATCCCATCCCAGCACATTAAAAGAAGTTCATGTAAAGAACTAAACATTCGATTTGGATGTCCTTTTTAAATTCTCAGTTTTTTCGCCGGAATTTGTTAACATAAGTTACCAGTGAACATATGGATTGGCTTTTGACCCGACCTAACAAAGTTTCCTCTGCCAGAAATTTTTGCAGAAAGCTAAGCTTCTAATTGTAAATGGGACCCTGTACTGGCCTGTGTTTCTGTTTCATTGATTTGTTTTGTTTTTTCTTCTCATTTTTCCAGTTCAACTATGACCCCAGTGCCTATGGATTCAGAGAGTTTTTTAAGCGTCATGGGATATATGGTCGTTGAATCAAAAGACCAACATGTGGATAAAGAGCATAAAGCCTTTGTAATTGAAATCTGTGATTTGAACTGGTTTATGCCGTACATGGTGGAGGTGTAAACTCCGTAGATCTTTACGGCCGATGAAAAAGTAGATCTCATACCGTAGTATTTTATGTGTGGGAATTTATAATTACAAGGTACTCTGCCTGCTCTCTTTGCCAGTCACGTTACATTCAAGATTTTTTTTCTTTCCATTTTGGTGTTTCTTTTTTCAACATGGCGTGTATCAACCACCAAAAACTATGAGGTTTCGACGTTTGAACTCAAAAGGAAAAAAAAAAGAATTGTATTACCTTTCTTAATTTAGCAAAAATATCTACCAGGATTATGACACTGGTAGCTCCCTTGAGCACTTTATCTTATGGTTTTCAGGTGTGCCATGTTTATATAGTATTCTGCAATCCGAAATCTTGAATCATTGAAAATTTTGAACTAGCTACATGTTTGGTTTTCATGGTCGAGTTTGTATAATTAGTGTTGGAAATATATATTTTTTAGAGATGTTTTTAAAAATAGAAAAACTGTTGAGAATAATTAGAAAAGTAGCAAAA
>Citrullus_lanatus_newGene_3948	Citrullus_lanatus_newGene_3948.2
CAACCTTCTCTCTTTCTTAAGAACACGGATGGCACTGCAGTCCGAAAATCCTTTTCCCTTCTCACCGGATTTTCCAAAATCCAATAAAAGGGCGATGTCTACTTTTCATGATGATTATTCTCTTATCCTGTGTTCTTATAGAAAACTCCCAATTTCATCCAATGACTCCACAGGGTTCTAGGAATCTACTTTTCATCTATTCTTCGTTTACAAGGTTGTTGTCCTTCAGCCTTAAAATTAAGTTTTATGGAGGTGCTGTTGTTCAAGTATAAATCTAAGGAGCTCACATCTAACCTTTATCATTGTTCACATCGATTAATTGTGAAGTGAAGCCTATTTTGGTGTACGTAGTCTACAATCTGCCTTCAAGCCTATTTCAAAGTATGGTCTTGACAGGGACGCCTCTGACCCTCTTCAAGCCACAATACAATTCTTCTTACCCAGTCGTTGCAGAGTCTGCTTCATTATAGTTCCATTTTCCACCACGCCACACAGCCAAGCATACTGTCATAGTCATTAACTTGAAATTTAAGCAGTATAGGGACCTGTTTGAACCTTGTTCTTGCTGTACAACTGCATTGGTTGATCCAGGGATGTGAGTTTCATCAGCTGTCAGTTGCAGCTGTGACTTGTACACTTGAGAGAAATCCCGAGGAATTCAGGCCAAGTAATGACAAATTGCAGATAATGCTTTTAGCTTTGGAGTGGAGCTTGAATCCATGGTTGATATCTCGACTGAAGATCACTTGTATCTCGATGCCCAATTCTACAATATTAGATCCATCGTTTTTCTTTGAACTAATTTTTGCTGTAGATAGTCCTCTGCAAAGTGAAAGGGGGAGAGCAATATCAAACATTCAGACAAAAATGTTGGATGTATTTCTCTTTATTTTATACACAGTGACGCTGCTCACCATTTGCTTCCTGAACCACCAATGACACCAAATCCTCCAATGCAACGCCATTAAGGAAACATCCTATGTCTCAGCCGAGGGAACCTGCAAATCCAGCTGAGAGAATCAACTGGTGCCACAAGTTTGTCCATCGAGCTAATAATGACACAGTGATGGAAATAAGAAAGAATACGTTGGATTAACGATATCAAAAACTAAATAGCTACATTTTGTAGTATCTTCCAGATCGAATACATAACTGACTTGTCCATTACGACAAGGAAAAAGATAAACATGTACCACTCAGACACGAACATCTAACTGAGAATCTGAGATGCAACCACGTAGCTACTGATAACATTCACCACTGAGGAGAAAAATATGTTCATCTGCTAAAGTGATCCTATCTATAGATACTAGCACGTGCGCTTTTTCCTCAGTATCCAGTAACATCAGGCAACCCCGTCTCAAGGAATAAGGCCAATAAAATGGCTTGAAATTAGCTTGAAAGCAAGTAAAGATCAATTTATCTCTTACTTACCTTCCAAAGATCCAAGAAAGAAACCTCCAGGTGGC
>Citrullus_lanatus_newGene_3953	Citrullus_lanatus_newGene_3953.1
GTGAGTCTTAAAGTATTGAAATACGCAGTTAGTAAGAGAGCTTAGCTTAGATTTGGGAACAAGAGCCAACCCCTTTCGATCGAGAAGCCGCCATCTTCATCATATTCGCCTGAGGCATTCGAGAGCCGCGTTTGAAGAAGAATTAGGATTGACATGGGGAAGCAACCGGTTCGGATGAAGGCTGTGATCTACGCTTTATCGCCGTTCCAGCAGAAGATCATGACAGGGTTATGGAACGACTTGACCGGCAAGATTCACCATAAGATCTCCGAGAACTGGATCAGTGCGGCCCTTCTGATTACCCCCGTCGTCGGCACCTATACGTACGCACAGCAGTACAAGGAGAATGAAAAGTTGTCTCACAGGTACTGAGCGGCTGGTCCCTGGATGTGCCATCCATCTACTTGAAGAACATTTGAAGACTTTTTCGTTTTGAAAATGGAGAGATACAATGGGAGCACTATTTTTTGTTGTTGTTGGATCAACTAAAATTTATGGGTTATTGTTTGGATGTCATTTTGAAGAGTCAGAATCGTGAGAGCGACATCCAATCCTATATATTTATATGGGCACTTCCTCCATTTTCCATTAGGTGTGTGTAAAGTAATAGGGCAAAATTATAAGTTTAGGTATTGAAATTTTACGTCTCTAGTTCTCTTAATTTTGATAATAAGTCTAGCTTTTACATTCTTCAATTGGGTTTTTTAGCGATATGCATAAATTGCAAATTTATAGTAATCAAATTGGAAAAACAATTTTGTCCTAAACTTATGATTATGTTATTTTTTATAAGAGCTCGTTGGTGTAAACAACTCAATATCAATAGTAAATACTATTGAAGTTTGCATAATTATTGAATAACTTCATCTTTTTATCTTTTTCTACTTTCACATTTATTGTAGAATTTTTTACATTTATTGAGTAATTATATCTTTACTTATTCTAATTTTATCTCA
>Citrullus_lanatus_newGene_3956	Citrullus_lanatus_newGene_3956.1
AGAGTTTGTATGGTTTTTAGAAGCTGCAGGAGGAGCACCATGCAATGTAACACTGATCTTTTTATAATAGTCTTCACATGACAAAAAAATGTTGTAATTTATTCCAACAAACAAGCGAGAAAATGTTCCTCAAAATAAAAGCACATCCTCATAGTCTAAGAAACCAGACCTCCATTTTCAAAACGAAAAAGTCTTCAAATGTTCTTCAAGTAGATGGATGGCACATCCAGGGACCAGCCGCTCAGTACCTGTGAGACAACTTTTCATTCTCCTTGTACTGCTGTGCAAAATACGTATAGGTGCCGACGACGGGGGTAATCAGAAGGGCCGCACTGATCCAGTTCTCGGAGATCTTATGGTGAATCTTGCCGGTCAAGTCGTTCCATAACCCTGTCATGATCTTCTGCTGGAACGGCGATAAAGCGTAGATCACAGCCTTCATCCGAACCGGTTGCTTCCCCATGTCAATCCTAATTCTTCTTCAAACGCGGCTCTCGAATGCCTCAGGCGAATATGATGAAGATGGCGGCTTCTCGATCGAAAGGGGTTGGCTCTTGTTCCCAAATCTAAGCTAA
>Citrullus_lanatus_newGene_3979	Citrullus_lanatus_newGene_3979.3
AAACCTTGAAGGTCAAGTTGAAATTGCGTGGGTTGTTCATAAAGCGAAGATGATCATCCCAGTGCGTTGCTTCACTTGCGGAAAGATGATTGGAAACAAGTGGGATCATTACCTTGATCTTCTACAGGCAGACTATTCAGAAGGGTTCTGCATTTACCTCTTGAAATTCCGTCTTGATTTTTTGAAGATTTTTCTGATGCACTTGATGCGCTGGGCTTGGTTCGCTACTGCTGTAGGCGAATGCTCATGACTCATGTTGACCTTATTGAGAAGCTTCTTAATTACAATACTGTGGATAAGTCTGATACCAGTTAGTTAGGCGGGGGACAAGTTTTCTGCTTGTTCATCGTGTGCAGGAGTCAGCATCGGCGTTTACTTAAGAGAAAACAAAAACTATGGAAAGACCCGAGCTATGTGTTGGTGTCCCGGTTTGTTTATTTGTTGTTTTACAAGAACCTAAGTATTTAATCTTCTAAGTGTTTACTAGTTCGTAGGAGTTACATATCAGAACTATGTACTATCTTCATGTTGAAGTTGGTTAGAAAGAAAGGAATTAATACAACTATCATCAGATGTTTATATTGCGTCATTATTTGTTCTAAATGCCTATGGTTTTTGGTTTCTCAATGTTGATTAATGGATGTGAAAGTCATTTGAA
>Citrullus_lanatus_newGene_3988	Citrullus_lanatus_newGene_3988.1
GATGAATATTTTGGGCTTTAGAGCGGCCCAACAAACTTAATTCCCGCATATAAAAGTTTCGCAATCAGAATTAGCCCTAATCTGTCAATCTCCCCTCGTCGTCTCGGTAAACCTGCGACTGCGACAATATGCAGATCTTCGTGAAAACGCTTACCGGGAAGACCATAACTCTCGAGGTCGAGAGTTCTGATACCATCGATAATGTTAAGGCAAAGATTCAGGACAAGGAGGGAATACCGCCGGACCAGCAGCGTCTCATTTTCGCCGGTAAGCAGCTGGAGGATGGTCGAACACTTGCCGACTACAACATCCAGAAGGAGTCCACGCTCCATCTTGTCTTAAGGCTCCGTGGTGGTGCTAAGAAGCGCAAGAAGAAGACTTACACCAAACCTAAGAAGATCAAGCACAAGAAGAAGAAGGTCAAGCTCGCCGTTCTTCAGTTTTACAAGGTCGACGATTCGGGAAAGGTTCAGAGGCTCAGGAAGGAGTGCCCTAACGCTGAATGCGGCGCTGGTACATTTATGGCCAATCATTTTGATCGTCATTACTGTGGCAAGTGTGGCTTGACTTACGTGTATCAGAAGCCCGGCGGCGATTAGGACTTGGTCTTGCAGCAAGAGCTAAAAGAGTAAACAAGTATGGGCAACACATGGAACCTCCCTC
>Citrullus_lanatus_newGene_4079	Citrullus_lanatus_newGene_4079.1
CATCTATGTACCAAAAGATGAAAATTTTGGGCACTTGAAGATGTCAGATTTCCTTGGCTATTCATTGAAAGCACTTTCAATATCAATAAAACCAGGACTTCAAGCAATATTTGATTCAACTCCAAATGAATTTGACAAATTTAAGGAAGTTGATGATCTCTTTGAAAGAGGGTTTCCCATTCCATTTAATGCTTTTAAGACCCTCACTGAGGACCTCACACCCCCCTTGTTCAAAGCACTTGTCAGGAATGATGGTGAAAAATTCCTCAAATTTCCCACTCCCCAAGTTGTCAAAGATGATAAATCTGCATGGAGCACTGACGAAGAATTTGCAAGAGAAATGTTGGCCGGAGCCAATCCTTTGTTAATTCGTCGCCTTGAAGTTTTTCCACCAATAAGTAAGCTTGACCCAAAAGTTTATGGGAATCAAAAGAGTACAATCACTGAAGAACACATAAAGCATGGTTTGGAAG
>Citrullus_lanatus_newGene_4105	Citrullus_lanatus_newGene_4105.1
GATTGAAACATCGTGGTCCAGACTGGAGTGGGCTTTACCAGCATGCCGATTTTTATTTAGCCCATCAACGTTTAGCCATTATCGATCCTGCATCTGGTGATCAACCTCTCTATAATGAAGATAAGTCCATTGTTGTCACGGTCAACGGAGAAATATACAACCACGAGGAGCTGAGGAAGAAATTGAGGAGCCACAAAATTCGAAGCGGCAGTGACTGTGATGTTATTTCACATTTGTATGAAGAATATGGAGAGAATTTTGTGGACATGCTTGACGGAATGTTCTCGTTCGTGCTATTGGACACGCGCGACAACAGTTTCATTGTTGCTCGTGATGCAATTGGAATTACTTCCCTTTACATTGGTTGGGGACTCGATGGCTCAGTTTGGATATCTTCAGAACTCAAAGGTCTGAATGATGATTGTGAACATTTTGAGACATTTCCACCGGGTCACTTGTACTCTAGCAAGGACGCTAGATTCAAAAGATGGTATAATCCAACCTGGTTCTCCGAGGATATTCCATCGACCCCATATGACCCACTTGTTCTGAGACGCGCATTGAAGAATGCTGTGATCAAGAGGCTGATGACCGATGTCCCTTTTGGAGTTCTGCTATCTGGTGGTCTAGATTCATCATTGGTTGCCTCTATCACAGCTCGTTACTTAGCTGGCACAAGAGCTGCCAAGCATTGGGGTACACAACTTCATTCCTTCTGTGTTGGTCTTGAGGGATCACCAGATTTGAAGGCTGCTAGAGAAGTTGCAGACTTTTTAG
>Citrullus_lanatus_newGene_4122	Citrullus_lanatus_newGene_4122.2
CTTTTCTCGATTCCTCTTAAATTTTTATTCGTTCGGATTTTTTATTTTTATTTTTAATTGAATTCTTTGCGTTCAATTGATTGAATCTGCGTTGTCGCTTTGGTGTTTGGATTTAATGGTGGATTTCTTCGGTTGGCGTTTCAATCACTGTGATCGTGGCTGTGGGAAGGATGACAAGCAAGTGACTAAGGGGTAGTTGAGATGGAGGTAGCCGAGAGCCTTGACATGATGTAGTTGGGTAGAGCTTTGGAAGTATGGCCGGCATTGAGGAAGAAGGAAGGGAGAAAAAATTGGCTAAGTGTGGAGCATGCATTGAGACCCTTGAGTAGCCGAGCCACCAAGAGTGTGTGTATGATGCGTTGCTTGATAGGCAAGATGGGCTAGGCGTTCATGAGCTAGGATGCGTTGGTTGAGGTTAGTAAGAGATGGAGTGATGCGTTGAAGCTCATGTTCGTTAAATTTCTATTTGAATTAAATTGAGTTTCTTAGCTTGTTGCACAAAAATAGATTTATCATTTCCATACAAGGATGTGTCGAGAATTACTCAAGTGTGATCATGATTAAGCAAGTTTTTCTATAAAAGCCCAAGTATAAGCATTTATAGGTTTCCTGGTGATTCCAGGGTTGAACGCAGGGATTTGT
>Citrullus_lanatus_newGene_4145	Citrullus_lanatus_newGene_4145.1
GGCAGTGGACAACTAATGAGCAAAAGACCAGTTGATGTTTGTTTTACAACATGTTCCTTGTAAGGTCACACCTCAAATGAATAAAGCTTTGTTGGCTCCTTTTTCGGAGGAGGAGGTTAAGAAGACCTTATTTCAGACAGTCGAAGCATGCCTTAGAGTCCTTAACGGTGAGGCGTCTGTCAGAGAATTTAATCATACCTACACTACCCTCATTCCGAAAATTAAAAATCCAGTGGAGGTGTTGGATTTTCGCAGACAATTGCAAACAAACTTAAAGGGATTCTATAGGAGTGCATTTCTGAGAATCAGAGCGCGTTTATCCCCGGTAGGCTTATTTCTGATAATGTTTTGGTGAATTAGGAAGGTTGTAGACAGGGTAAGAAGGGGATGGCAACGATTTAAGCTTAACATGAGCAAAGCCTATAATCGTGTGGAGTGGATTTCTTTTAGGCGTATGATGATCAGTTTGGGGTTTAAGGAAAGATGGTTAATTTGGTGATGGATAGTGTTTCGTCGGTTTCTTCTGCTATTCTAATTAATGGGAACCATGAGGCTTGATTCATCATGACCGGGAGTTGAAGCAAGAATTTCGCGTCGTTGCCCCACGATCTCTCACTTGCTGTTCGCTGATGATAGCTTGTTATTTTGTCGTCCTACAAATCTGAAGGGATCACAATTAAATACATCCTTAAAAAATACCAGGGCGCTTCAGGTAGCGAGCGTGTCCGGGACGCCTAGCCTACAGAAGAATCTCGTCTGGGCCTATCTGGAAGTGAACCTCTGGGATAGTTGTAAATATTTAGTCTGTACACATATTTTGTAAGGTGCACGTTTCTTAGAAGTGAAAGGGGGATGTGTTGTACCTTATATGCATATATGCAGAAATACTTGTTGTGAGGCTGCATCTTTTTCTAATATGTCAATAGAACTGTTGTTTTGAATAGAGATTTATATGGTATCCTTTCTATAAACTTATATGTAAGGGAAACAGTATCACGCTCAATCCTAGGTATAGAGTGTATCTGGGATGGGGTGTGACAGGGACTATGCTGATTCTAAAATTAATTGGATTATTAGAGTTGGA
>Citrullus_lanatus_newGene_4156	Citrullus_lanatus_newGene_4156.1
TTCCCCCCATAGTTTTTCTTAACTGCACGAGCACCCGAATGCCAACCACACGACCATGCGAACGCCGGCAACTGCGACTGTTTGTGTTGTTGTTGGAAAGACGGAGGCCTTGTTCAAATCTGTAAGAAGGGAAATCATTTTCACCACATAGTTTTTCAGGTAGCAAGCGAGTCCGGGGTGCTTAGCCTACACAGAAACTCATCTGGGTCCACCATCAGTGTCGAGAATTTTAAGCTTTGTAAATATTTGATCTTAAACCTGTGTGGTACATATAGATGGTTAAGGGGCAGAAGTTAGTGAGCTTATGTAAATTAAGGGTCGAATGTAAATCAGTATTTTTAAGATAGCTTAACTCTAGTTAAAGATTGATGTTCAATTATTGTATATATATTTGCTTATTAGGTAATTGGTCAAGTTATAAGGTTGACAGTAGATGTTGTAAGAGAGTTGGTGTCTACTGTCCTCACACTTTCTCTTAGGTTAAGAGGCTAACCGGGAGGGGGTGTGACATAACCCTTGTCTTCTCATAGCATAGTTCAGTTCTTCAAGCCTAGTCGTGACACTTAGAAGATTTTCTTAACTCATAGACCACCTTGTCGTCTGAGACTTGAAAATTACTTAATGCAGTCTTCTCCAAAACTCACCACCAACTTATTCTTAACCCAAAACTCAAGTTGACACAACACTTTTTCCTCCTTACATCTCAACGCATAGTGCCCTCTAAACTGGCCAAAATTTTGCTAACTCTAGAAACCCAGCTTTTCTGTCTCAAAATGTTTAGAACTCCACAGGCTCGTGATCCAAGTTTATATCATTTATCCGAGTATTCTTTCTTTGTGTCTCTTAAGCAACTAGGTCGAAGGTTAGAGTGTCACACCAATGAGATCCAGGTGATAAAGTTAGAGGTCGAAAGACCTCACACTATTCTACCCTCTGGTTTTTCATATATCTTTGAGTTTTCTTCCTTTGATTCTCATGAGTTACTTGTAGAGTCTTTTTATTTCTTTAGGTTGGTTCGAATGAGCCGCTTGAGTCTTTTAGTTCTTTCTTTTCGCCTTATTTGCCATATATTAAAAAACTCAAATTTGACCTATCTGGTTCTCTTCAAAAGATGAGAAACCTTATAGCCTTATAGCTATATTGATTCATCCAAGAAGGGACCAGAGAAATAAGAGAATTCCTTTGTACCTTGACAGGGGACAGGTCACGTCAAGCAGCCAACTAAAAATTTTCCATTATTGGAGGAAGCCAGGTGATAAATTTACTGCTTTCTTTTATTGCTTTCCTAGCTTAATTTATTGTTTTTCTTTTGTAGAAACCCCCTAGAAAAAAAAGAACATCATTTGGAGAAGCGAGCCTTTCTACCACACCTCAAAAACCATGCACGAAAACACATGCAGGGGAGAAATTCAAGAAAATCAAGCATCTCATAGTGTTATGGGCCATTTGTGGTTGATTTGGAGCTATCAAAAGTGAAATTAGGCACCTGGAGCTCAAGGACGTGAAAATTACAAAAAGGCAGAAAGTTATTACGGCAAGAGCGCTGGAGTGTAGCTGCGGTCCGAACTTTGACGAAAAGGGTTGGAGCGTGAGTGCAGCATCGCTATGCTTGAGACTTACACTTAGATTTCTACTGAGAGCGTAGCGACGCTCCATTAGAACATAGCGACGCTCCCCCGATTTCTATATATAATCTTTTTTTAGGGTTTTGATCATTGTGGATTTGATGGAATCGAAGTGAACCTCAAATTTCCTCTTCTTCCTCTTCTTTCCTACTATTGTTAGGTTAGATTTTATTTTCTTTTGGGTTGTAGCTTTGGATTGGATCTATCCTCTTTGCTTTGTTTATGAATCAATGAGGCACACGAATTTAAGAGGCTGGCAGAATCAAGTGAACACTTACCTTGTCTTCTCTTCCGGTTGAGATGGAAGATCTTTGAAGAGTGCTTGCTTTCGACCTAGTAACGAAACTGAAAAAAGATGAAAGC
>Citrullus_lanatus_newGene_4169	Citrullus_lanatus_newGene_4169.1
GGAATCCCTCAGCTATAAATAGATGCTCTTGGCTAACAAAAAAAAACCATCCTCCCACATTGCAACTTTCTCCTTCTTTTACAATTCTAAAATCAGTAGCCATGTCTTCACTCCCACTTCAAATCTCTCATGCTCATGGAATTTCAAGGAAAATGGAGAAGAACAAAGAGCTTGAGTGGGCAAAAGCACAGAAGATTGAAATAGGTGTTGATCTTGTAGCTGCTGCTAAACGTCAGCTTCAGTTCCTCTCTGCAGTCGATAGCGATCAGTTCCTTCATGAAGGCCCTATCCTTGATCGGGCTATTTACAGGTACAATGCTTATTGGCTTCCATTGCTTGCTAAACATTCTGAATCCCCACTATTTGAAGGACCTTTGGTTGTCCCTTTGGACTGTGAATGGATTTGGCATTGCCACAGATTGAATCCTGTAATCC
>Citrullus_lanatus_newGene_4171	Citrullus_lanatus_newGene_4171.1
CTTCAAATGTGGCTCTATTCCAGTATTCTAAAGGGAGATTTCTAATGGCCAACCATCCTCCATATCCTTTGATACAAGTGGGCCGACTATGCTTAATAGGATTCCATTTTTCAAATAGAAGATGGAACTTTCGGTAGTCGAACCATTTTCCTGGTGTTTCAATCATCCTTTCTAGGTTTCCTTGAGCAACTTTGATCATGGCATTATCAGCAAATAGAGGATTAATGTTGACTTTGACTTGATAAAGATCTTCTAAGAACTGACCAATACTCTTCCATTCATCGAATGCGAATAATCTGGACACCACCC
>Citrullus_lanatus_newGene_4179	Citrullus_lanatus_newGene_4179.1
nnnTTTTTTTTTTTAAATCAATTTTATAAATATTTCTTCTTTTCTTCCCTCATCTATCCTTATTGTTTTTATTGAAATAGCTTCGGGTATCTGCTACGATGACCAATGCACCAATTATTCTCACTTTGGATTGTGATATGTATTCCAATGACCCGCAAACCCCATCTCGTGCCTTGTGTTATATCCTGGACCCAAAACTTGGGAACAACATAGGTTACGTTCAGTTTCCTCAAAAATTTCGTGGAGTTAGTAAAAATGATATTTATGGTGGAGAGTTGAAGCACTTATTTATAATAAATTCAGCTGGTTTGGATGGGCTATTGGGCCCAAATTATGTTGGCACAGGGTGTTTCTTTGTTCGACGGATATTCTTCGGAGGACCATCATCATTCGAGTCTCCTGAACTCTCCAAACTTAGGCCAAATCAGATTGTTGAAAGGCCCATTCAATCCCAGGAGGTCTTGGAGTTGGCCCATTTAGTTGCAGGGTGTGATTATGAGAATAATACTAAATGGGGTTTCAAGTTGGGGTTTAAGTATGGGTCTTTGGTGGAGGACTATTTCACAGGGTATTGTTTGCAATGTGAGGGGTGGAGGAGTGTATTATGCAATCCAAATAGGGCTGCTTTTTATGGCGATGTGCCAATTAGCCTTCATGTCGTGCTAAACCAAATCAAAAGATGGAGCATTGGGCTTTTGGAAGTCGCTTTCTCAAAATACAGCCCTATCACATTTGGTGTGAGGTCCATGGGCCTTCTTATGGGCTTTGCTTATGCCCATTATGCATTTTGGCCCATTTGGTCCATTCCGGTCACTGTTTATGCCTTCCTCCCTCAGTTGGCTCTCATCAATGGCACTCACATCTTCCCAGAGGTTTGGGATGCATGGTTTTTAGTATACATATTGTTGTTCCTTGGAGCTTATGGTGAAGACCTTGTAGAGTTCCTCCTTGGCGGAGGAACATTTGGAAAATGGTGGAACGATCAAAGAATGTGGAGCATAAGAGCTGTGTCTAGTTTATTGTTCGGAAGCATGGAGTTCATTTTGAAGTGTTTAGGGATTAATTCCAGTCTTAGTTTCAACGTCACCAGCAAAGCAATTGACGAAGAGCAGAGCAAGAGGTACAAGCAAGAATTGTTGGAGTTTGGAGTTTTGTCCCCAATGTTCGTTCCTATTGCCACTGCGGCCACCGTCAACTTGGTCAGTTTCATCTATGGGGTTATTGAAATTTGGAGATGGGGCGGCGCGTGGGAACATGTGTTTGCTCAGATGTTGGTGGCTGGATTTGGTGTGGTGAATTGTTGGCCAGTTTATGAAGCCATGGCTTTGAGGAACGATGAAGGGAAATTCCCACCCAAACTCACTTTCTTATCTCTCTCT
>Citrullus_lanatus_newGene_4180	Citrullus_lanatus_newGene_4180.2
CGAAGGTCTGCACACGACTGTTTTTTTTCTTCTTCTTCCTCTTCTCAAGCGAGGGACCATACCAGACCCGACGAGCACCAACTTGCACATTCTGGCAGTGAGCGCCCAAATGCCAGAGAGCGAGAGAGAGCCAGAGCGAGACAATGAGAGAGAAGGAAAGGGAATGAGTGAGAGAGGAGCGAGAGAGCAAGAGCTAGAGATCAGCGAGATTGGCCATTCTGCGTGCGTCAACAGAGGGTCAAATAAACCCTAATTTTCAAAAAGCGGGCACATCTCATTTTCCCCTCTCAATTTGTGTCATCCGTACATAGACTTTCTCTGCGAAAACGCTCACACTGGTTGTTAACTAACATAGAATCTCACCGAAAAGATACGCCTGAAATTTTCCTAATGACCAGTGAATTATGGAAAATTTTGTCGGTGCCGGAGGTGGCGGTGCAGCTACCGGAGACGACTAAGGTGGGGGCGGCTATGGTGGCCGAGAGCGGCACAATCAGCGGACCAATGGAACCGCTGGAGCGAAGCTTCGACCGTCTGAGAGCCGATTTGTATTAGTTAGCGTTGAGGCTGATTTGTATTGCTACATCCACGACGACAATGACATTGATGGTTATCGTTCATTCTAAGTGGTCGTTCTCGGACGCATTCAATTTCAGGGGCTGTCCGCTGCCTATTCTTTGTTGTAGCTGCTAGTTACTGCTTCCAAGCTTGCTAGGAAGTCCCAAGGGTTTAGCACCAAAAGTCAAGCCTGCCTCATTTTCGCTATTGATCTGGCCTTGGGATATGCATTGATGAGTGCTGGATCGGCTGCAGCTGGGATCTCAAATCTGAATCGCACTGGCATTGGACATACAACTCTGCCTAACTTCTTTTTACAGCGGGGGAAGCGTGAAGGGAGGCGTTTTAGAAGAGAAGGAAGGGGAGGCAGCAAGAAAAAGAGGTGGGCTAGTTTTCCTCTCTGGAGACACCCTTCGTTGGCCATATTCTCGTTTGTCCCCGTCACTCAGTCGTAGCGCTCCAGCCCTCACGGTGTGGCCTTAGTCGCAGTGCTCAGCGTTGTGGTATCGTCATAGTTGTCGCGCCGCAGCGTTCTGGTCATCATCAATCCGCGTTGCTGCATCATTAGTCTCGACGCATCGTCAGTCCGTGTTGCCGCATCATTAGCTCTCGACGCATTATCAGTCCGCGTTGCCGCATCATTAGCCTCCACGCATCATTAGTCTGCGTTGCCGCATCATTAGTCTGCGTTGCCGCATCATTAGTCTGCGTTGCCGCATCATTAGTCTGCGTTGCCGCATCACAGCCTACGTAGCGCGTTGCCGCATTGTAAGGAAGTCGCTGCCTCGCGGACACACTCAGTATCGCTCGGTAACGCTTAGTATCGCTCGTATCGCTCAGTGTCGATCCTTTTCGCTCTCGCAGGTAAGGGACTTACTACCGGGTTTTTAGTGATGTATACTGTCTAATGGCGTTGTTGGTTTTGAATGTCGCTATGAACCCATGTTTCGAATGTTGTTGCTATAATTATTCAGGCATGTCAAATAGTTGTATTGTAGGTTATTTCTCATGCTTATGTGTTGTGACTCTGAAATCTCAACTATAGATTAATTATGCCATGACACGTCATAAGTTGCCTTGTTGTGCCCCGTACCCTCACTGTACTATGCTACGAAGGGTGTCCCTCGGGATCACCACCTATGTTCATGTTATAATGTTAGTTAATGCGTACCCTCGGGACACTTCCTATGCTTATGCCTATGCTTATGCTTATGTCGGGAACGCGGACGCACACGACAAAAAGGGGTAACAGCTAGGCCCAGTAGTGGGTCTCTTACTGAGTATATTTTACTTACCCTTTTTCTATGTTTTCCTTCCAGGTAAGGAGCATGGTGGCCCGGCGCATGACCGAGGAAATCCGTGATCATACCATGGGACCGTCATACTGCTTCCGCACCTTTTAAATGTCTTGGTTATATCGAGATTTTGCCCAATAATATAAGGGGTATCCCGCTAAAGTATTTTTCTCCTTTCCTACACTTGGATAATTTGGC
>Citrullus_lanatus_newGene_4189	Citrullus_lanatus_newGene_4189.1
TGTTCATGAAGTTAAAAATCAATTATTGTTCGAATCTTGATTACTAATTGAATTAAAAATAGAAACATTCAAATGGTAGAACTGGAGAAGTAGAATAGAATCATTACTCAAACACAATGGAAGAGAAGTACTTTGCCATGATAATTTGATCAACAAATGCAAACTACAGAAGATACCAAGATAGATATATAAAGTTACTGAATTGCTCATATAAAGTAAATATATATATATATATAAATATAAATTACACTCATGATGCAGCTGTTTCTACTGAATCACACCCAACATTACAATAAGACCAAAAAAGAAAGAAAAAAAAAAAAGAAAAGAAAAAAAGAGAAGACAGAATCTAGCTAGCTATAGGCTTTAGAATTTGCAGTACAATTATAATATATGGTGTAAGCTTTTGTTTATTAGCTGTTTATTGCCTTATAATGACTCATAAAAGCTTCTGCCGTATTTGGATATTAAAAAAAAAAAACAACACGAGAGAAAAGAAAAAGGAACAAACTTTAGGAAATCTAATCCTCATTTATTCTCATAATGTCCAGTTAACTAAGGAATTAGTTTGTAAAACAAACTTCACCTGTTTTTTGTGCTTCATGTTTAATTAAACTGAAACGCAGCGTTTTAAGTGCCTGGCTTTGCCCTGTGTGCCTGACCGTAATTCCTTTGTCTACATGTTGTTTCACAAATCAGCCAAATACCAATTAGGCTTTTTTGCCAAACACACACACACAATTTGAGCTTTAAACAGAGAGAAACAAAAAACACCCATTTTGAGAAAATCCCTCAAAATGGGAAAAATAAAAAGAAGAAGAGCAAAAGGAAGAAGCTTTTTGTCCTTGTACACCTGAATTTCAAGAAGATTACATACTGTGTTGCTGTTGAGAAAAGTGCCTTCTTGATGCCAACAATTACATAATGAAATTAGTGGAAGTTGCAAGATGGAAATTTGACTGAGCCCTTCATTTTAATTGGCTAATTCAGAAAAAAAAAAAAAAAAAAAAAAAAAAAAAAAAAAACATAACTTGGAAATTTGAAGGTCATGATTATCAAATAATGGAAAAAAGGATATATTTTGAAGAAGAAGAAGAAGAAGAAGAAGAAGAAGAAGAAGAAGAAGAAGAAGAAGAAGAAGAAGAAGAATGTTTGATAGGGTGATGGGTTTGGCAATACCAATATATAAAAGTGTTTGGCACTTGAGAAAATTATAGCTAGGGCATTTGTGCAATGGAAACAGGCACTGGTGTGACACTTTAGAAAAACTAGAAATCTTTTCATATTAATTATGGCCTATCTATAATATGATGGTTTTGGGAGTGATTTTACTATGTTGAATGTGATTTTTTTTTTTTTTTAATTCAACACAAATATAGAAG
>Citrullus_lanatus_newGene_4194	Citrullus_lanatus_newGene_4194.1
AACAAAGGAGGAATTGGAGAGATTGACAACATATGCAGACACAATTCGTTGGTCATCAACAATTATGCGACTTGCAAATGACCTACTGACACCATTGGATGAACAAAACATCGGTGATATTCCAAAATCAATTCAATGTTGCATGATTGAGATGGGTGCTTCAGAAAAAAATGCTCGTGAATATATAAGACATTTGGTAGATGAGTTATGGAAGAAGTTAAATGAATTTGAAGATGAGAAACTTGTATCGTCTTCACAAACATTCGTCGAGATGTCTAAAAATCTTGCACGAATAGCTCAATGTATGTACCAATATGGAAATGAGGGTACCATAGACCAAAACAAAGCAAAAGAACAAATAATGTCTTTTCTTGTTCACCCTATTATTATTCATTAATATAACAAACACTAAGCTTATCAGAATAAAAC
>Citrullus_lanatus_newGene_4204	Citrullus_lanatus_newGene_4204.1
AAACAATGAAAGTAAAATTAAGAATCCGTGAAGAGTAGTTGGTATGTTAGTCAACCAAATCACCTGAGGGGCTGTCTGAAGCAAGATTCCGACCCCCATATCTGTTGATTCCAGCAGCTAGTTTAGAGTTGCAGAGAATAGTCAACACCCAGAAGAAGATGAACCAAGGTTTGAATAAAAGACGAAATTTGGTGCTTGAAACTTGCTGGCCATTTCCAACGTAATCCATGCTTACTAATTAATGCAGGACATTGGGCAAGCAAAAAATCCTAAAGATTATGAACTTAGCCTAACAATCAATAATGAAAGGAAACAGAAGGATACTTCTGTGTTCTTTTCGGGTCCCCAATCAGCTGCTCCGCTTTCAAAAATTCTATGTGTGGCCATCAACGACAGGCTCAAGAAGAAGAAGACAAAAACAAATAATA
>Citrullus_lanatus_newGene_4242	Citrullus_lanatus_newGene_4242.1
CTGTGCACAAGGAGAAATAATAAACGAGTCGGATGTGTCTAATGATTATTTGTCCTGGTACGACTCTATCACAAGAAGATTTATCACACCTGACGGTGCCTACTATTACTGCATGAATAATTTTGTCCACGATGTGCACAGTTACTCCTTAGAACACAATTTACTAGAGTTGAGTTCAATGTGTGAGCAAAACATGGTAAATGTTGAAGAAATCATTCAACATACAAGGAGGCTCAATGTTGCTGACACTGATCGAAAACGTATTCGTTGTAGACGAC
>Citrullus_lanatus_newGene_4273	Citrullus_lanatus_newGene_4273.1
GAAGATTCTCTTTTGCTACTCTGTCTTCAAAGTACCAAACTTTTGGAGTAGGTCTTGTTTTGTTCCACATGTAAATCATTCTATCTTGCTTCTAAAGCCACCCTTTTCAAAACATAACAAACTCTCCCCCTTTTCTTTTTTCTCATTTGCTTACTTTCCATTACCCTTAATTACAACATAATCTTATCATTTGCTTCTCAACATTCTTCATTTAACCACTTCTACCTTTTCCCTTCTCCACAACATGAGAGCCATTGGAAAATTCGTCGCTCTTCCTTTCTTCTCAGGTTGTGCTTCTCGTTCTAGTGTCGCTACGAGCACATCCATTTCTACGACTCAAATCCGAGAGCTTAAAGAAGTAAACCCAAGTGTAGCAAGAAGAGAAGAAAGTGAAAATAAAACTTCTGAAGTGAAAATGAAAAACCCTTCTGGTTTCTTATTTGTTCTGCCTAATATAACAAATGGAGTTCATAAGTTGGTCAGAAGCCTCAAAACTTTCTCCCAATTATTTGTTTTGAGAAAGGATGAAGAAGTAGAGGAAGTGGAAATGGAGATTGGATATCCAACAGATGTGAAGCATGTGACACATATTGGATTGGATGGCTCTACAACTACAAACCCTAATATTAAGGGTAATCATTGGGAAAATCTCAATAACTTTGTTCCTTCTGAGTTTCTTAATTCTTTTCCTTCCATTTCTTTAAGGCAATTTGAACTTTCAATGGCTGCTCAAGCACAATCTTCTCTTCTAGCAACATGATTTTATTCTTTCTCATTTTGCTTTCTTAATTCTTCCTTTTCTTTTTTTCCCTTCAAAGCTTATACTTTGTGGAGGTAGTTATTGATGATTTTAAGGATCCCCTTCTCCTTATTAAACAATGGTGGTAAGGAGAAAAAAAAAGATGTTTGTATCATATATATATGGTGGAATTGATGAATTTGTTCATAGCTAAGATCTCTTGCTTGTCTTTTTTTTTTTTCTTTAAAAAAAAAATACCATGGTTCGAATACGAGTATGATACCAAATTTTGTATGAACATCTTAAATCAATCAATTGGATTTTGTTCGTTGAGTTATCATAATGTTAGGTTAACAACAACTTCAACTATTCTTTTTGTAAAAAACTACCCTTTTAGATCCCTATGGTAACTATTGTTTTTATTTGGTCCCTAGATTTTTTTTTTAATTTTAATTTTAGTTTTAATTTTTTTACAACAAAATAACCAAAAACCAAAAGGAAATTAATGATGAAATAAATTAAAACATAGAGAAGTCCTCCATGGGGGAATGTCTTCAAG
>Citrullus_lanatus_newGene_4305	Citrullus_lanatus_newGene_4305.1
CAAAATATAAAATGTGGGGGAATAGGTCATCTGTTTATGAATGGACATCTCCATTTTTGGGTATTAGAAAGAAAAGAAGGTAGGGGACAGAAGCGAAGCAGAAGGCCGAAGGGCATAGGTGGAAGAGATGGGTTATGTCCTGAGAGTGCGATTGGCTTCCTACTTCGCCGGATCGGCGGTTGCATCGTCTCTGGGGCTTTACCTTCTTCAGAGAGATTACAAGATTGCTTACGACTCCATTTCGCAAAAGATGGGAGGGCTGCATGATTCTATGGAAAGTAGAATTTCGGCACTGGAAAAGCTGAACCAGAATGATGGTTCCCAACATGTTCAAGCAGCAGAGTAGAGACCCTGGAGACCAAGCCAGGACAGTCTGGAGGGCCTTCCTGGAAATATAAAGAACTTATGAAGAAAAATAACTGTAGAAAAACTGGTCTGCTTTGTATGCACATCAAGATGTTAAATTTTGCTTGGAAAATTTGTTTATTTAGTCTAATGATATTATTATCAGATGTAGGTTTGTACCGAGCTGGTCGCTAGTTATAATTTTCCTGTGCTCATAGAAAATTCCCTAAAGTTGACGAGGCTGAATCTCCTGAATGAACTATCCCTCTTCTTGGGGAACACAGCCTTCATCCTTTTCTCTTTTCTTTTCGCCAAAGAGTTTGACGAATAACCCGAATGGAAATTGTGGGAAGTTGAATAATTTTTTAAAAGTTTAAATAGAGTTTTGGTATTTGCACTATCCACTTTTAAACTCCGTGGCTAAATATGCATATATTTTCATTATGGTACTTTCAATTTTCATTTCTAGTCACCA
>Citrullus_lanatus_newGene_4329	Citrullus_lanatus_newGene_4329.7
TTTTGATTTGCTTACTACGCCAATCTTGCACAATCTTTCTGATGGGTAGTTCTTAATTTCCTTCTGTAAAGCTTCTAACAAAAACAAAAAATCCCATAAGAGAGAGGGAAGGATAATGGTCCACTGACTCCACTGTCCATCAATCGGCCGTCTTCCTGGACGCTTCGTTTCTGTGGGACTGTTTTTTGTAACTGTCATCAGCTCACGTGATCTTCCTTCTTTTTCATTCTGCCATTTCTGATTCCCCATTTTCTTCAATTTCTTTCTTCTAACAGGAATTTTGGACACCATTGTAGTTCACCTTGTGTTTGTTTGTGTGCATTCTTCTCTTCTTTGAAGAACAAAGGCCAAACGGGGAATACAGATGAGGGGTTTTCTGATTTAGCTTGGAGATCGAGATAAAGACGCTATGGATCTTGAGCATGGGAAGTGTTGGGATAGTTCAAAGAAGGATTCTTGGAAAACGGTTCTTGTATTGGCCTATCAAAGCCTTGGTGTCGTCTATGGCGATTTGAGCATCTCTCCTCTTTACGTTTACAGAAGCACTTTTGCTGAAGACATCCAACATTCAGATACCAATGAAGAAATCTATGGTGTTCTTTCATTTGTCTTCTGGACTCTCACTATAGTCCCCCTTTTCAAATACGTCTTTGTGGTTCTCAGAGCTGATGACAATGGCGAAGGTGGGACTTTTGCTCTGTACTCGTTAATTTGTAGACATGCCAAAGTAAGCCTTCTCCCCAACAGACAAGTTGCAGATGAAGCTCTTTCCACTTACTTGCTGGAACATCCACCAGAGAAGAAGAAGCAATCTAAGGTTAAATTGCTGCTGGAGAAGCACAGAGCTCTTCACACTTCCTTGTTGATTCTTGTTCTTCTAGGTACTTGTATGGTGATTGGAGACGGGCTTCTCACTCCTGCCATTTCTGTTTTCTCAGCAGTTTCTGGACTTGAGTTATCCATGTCCAAGGCTCACCATGAGTGTAAGCACCTTGACTTTGGATATCCCTATTAGTCTTTCTTCCAGGTTGAACTACAATTTTACTCAATATGCCTTAACTTTAATTTCACAAATAAATTAAGTTTGACAATACACATTTTGTTTTAGTGACATAGCAGTGAGGTTTGATGAATCGTTGAAAAATATGAATTTAGATTCGGTTTTTGGATGCTAGTTTAATAAAAAGAAAAGGTCTTAAGCCCAAACCAAACATAACTTAGTAGACTATGCACCAATTATCATTTTTTCGATCTCCCTCTCAGAAATTTTTAAATTAAAAAAAATGGGTCTAGAACTATTCTGTTAATTCTCACGAAGAACAATAGGGTGTTTGATAAATTTTAATAAACAAACAAACAATAACAAAAGATTTACAAGTATAGTTTCTAAGTTGAAATTAGATTTACAGTGATTAAAAATGTAATTTACCTTTAACTACTTACTGAAGGAAGTTAGCACAAGCTGCTTAAATAAGAGACAGGCTATAAAGGAAATTGAGATGTGAAATTGTCTCAAGCGTTGCCTGATATTTGT
>Citrullus_lanatus_newGene_522	Citrullus_lanatus_newGene_522.1
TTTATGGTGTAGGCCTCGGTATGCGTGCAAAGAAGAAAAATTCTCCCCTTCCTCTTCTGCACTTTCTCTCTCCGCGAGCCCCCCTCTGCCACCGTCACTCTCTCTTTCCTAGCGTCTCTTCATCTCCCTCTCGGTCGCCTCTCGTCCGCGACTCTCCCTCTCAGTGACTCTCTCCTCATCGGTTCTCCCCCGTTTGGCACTCTCTCCCGACGACGTCTCTCCCTCGTTCAGCGACTCTCTCCCTCTCGGTCGTTTGCCTTCTCGCTCGAAGTCTCACTCTCGCTACCCGTCTCGCTCTCCCGACCTCTCCCGCTGTGGTCTCGCTCGGTATGCTCTCTCTCTCTCTCTCTCTCTCTCTCTCTGACGTGTTTCTCTCTCAGCTACTCTCCCTTACGTCGCCGCAAGTCGTGTCGCTCTGCTGCCTCTCTCCTGATTGATCTCTCTCTCGGATGCTACCGTTGCTGCCGCTTTCGTCTGCCGCTGGTCGGTCGGGGACTTCAACCCAAGAGTTTTGGCAGGAATTGATAGCGTAGTTAGGGGACTAAACCAAACCTCACTGTAAGGGAAAGAATGTGCTGGCATGACAAGAAGAATCCTGGAGGCGCTATGGGACTCGCATGGCTTTCCGCTAGTGTTTGCATGCACATGGTTTCTTTCCATGTAGTTTTGAAAGCTTGAACATGATTTTGCGCGTTTGTTTTGTATCACATTTAATTATTCATTTATTTATCCATTTATTTCTTTTAAATAAAATGTGAATATTCTTAAAGAAATGTTTTATTAGGGGTACCCCGAAGCACTGTTGATTATTATTTATTAATGAGGCCACATTTGGTAACAAAAAAGAAAAAAAAAATCTAAAGGTTGT
>Citrullus_lanatus_newGene_1008	Citrullus_lanatus_newGene_1008.2
CGACGAAGACATGTGAAGTGATAAAGAGAGAATTTAAATTATTATTTTCCGCATTGGAACAAATTCAGTTCAATTCCATGTACGAAAAGGAAAAAGCCCTGTTCTTCACTTCTTCTTCTCCTTCTTCAATGGCAGAGACAGCACGTGGAGGAGCCACCCATTCAGCGGGTCAACACAATTTGCTCTCGATAATGGAGATTCCTACCCGATCCCATTGTCCGCATTTTCTAGGACGTTTCATGTAGATGAAAGAAGAAATGCAATTTTGTTTCCAGAATGGTGTTTAAAACGTTTAATATTGAAAGTCTAGCAAGAACAACAGGATTCTTGAAGGGAACAGTACTGTAACAGCATTACGTGAACAACTTAAAAATTTCCTTATAAGCACGGTGATAATTCCGTCCTAAAGAACTGTTTGATGTAAAATAAAACAAACTGATCGAAAATTTCAGCAGCCCATACAAAGCTCTTAGGTAAAACACGCTTTCAGTCCTTGAGTTTTTTCCACTATTTATTTAGTCTTTTTTGTTTCTAGAAAGTATGGTTCAACCTAGCTTTGAGAAATAGTTTAATTTGGTCTTTTGAGTTTCTTTGTTCCGTAGGACTCTGTCCCATGAAAGTTCAAAGACCAGATTTGGGGGCTAAATAGTTCAAAAAAGAAAAGGTTTGGTGACACAGAAACTCATCACCATTCCAAAATATACTGTGGGAAAAGTGCAGCAAATCAGGGTGAAGAAAGAAGGGGGGATTTGAGCATCAGATAATGTTGGTGATACTTTTGCTTTGCCCACCAGCCATTATTTTTAAAGTACATTTCTGTTTTGGACGGTTTATTCAGGGGAGGCACTTGTGGCCAAAAAACAGGTAGAAAATCAAGGACCCAAAAGCCTGAATATTTGGCCATTTCTGCTTTATATTAGTTTGGCATTTGCGTGATTCTCTCTTCCTTTTATGGCACATGAATTTCGGCAATATCCTGAGGCCTCTGCTCACCCCTCCTCAGTTCTCACTTTTCGTTTTCTCGCATCTCATATAAGGTGATTTGTTGTGATCTCTTGACCCACCTACACACAAAACAAAACAGAGAACATGGTTTATATTCCCTTCTAGTTTACTCACTTTGATATTTTATTTGGATTTGATTCTTACTTTTGAATATTGTGTCCCGTTCTTTCAGTTATGAAATTTTCTGTTTCAATCCTTGAACTTTGC
>Citrullus_lanatus_newGene_1223	Citrullus_lanatus_newGene_1223.1
CTAATTGGAAGATTGGTTGCATGTTCCATCAATATAATTTCCTTGTGCTCTCTAAACCTTTATATAAACCCCTACTAATTGTATCAACTCTCATTCCCAACTAAACTCAAAATCCTCTCTTTCTCTTTCTATTTCTCTCTGAATATGAAGTTCTTTTCAGCTGCAATTTTGCTGTTGCTCCTCATTTTTGGCACTGGGATGGAGCCAATTGTTGTGGAGGCAAGGGTATGTGAATCTCTGAGCCACAGTTTCAAGGGTCTGTGCTTTAGTAGCACAAATTGTGGCAACATTTGCAAGACAGAGGGGTTTACCGGTGGCGTCTGCAGGGGCTTCCGCCGTCGCTGCTTTTGCACAAAGCACTGTGTTTGAAATCTCAATAAGTAACTAATTAATTGTCTGTTTCTAGTAGACTACTTATCAACTTGTATGAATAAAGTGGCCAATGCCATCGTCTTTGGAGTTTGGCCTCTCCTTTCCTTTCCTTTACTTTTTATATTTTCCCCTTTTGTCTTATGCTTTAATTACATTTATGCAATCATATTATAAATGTTCGTATGTGTGATGTAATTTGATGCTTCATATTTTAAGGAATGGCAGAGAGTGTTTCTAAAATTGTGTTGAATTACAAGTTTAGTCTTTTGAATTACT
>Citrullus_lanatus_newGene_13	Citrullus_lanatus_newGene_13.1
CATCTGATTAGTTTTCTAAACTAAATTGTGGTGCCACTTTAATACTTAAATGATAAACATTTATTATGCCTGGCTGAACTTTACCCTTCTCTTTGATAAAGAGTAAGAAATGTCAGAATTGATTAATTCGTAAAATGAAGTTAAAGTAGAGTAGTACTTTAGAATTAATTAAAGTATTTAAAAGTACTGTACAAAGAAGATAAAACATAGTTGGGTAGATACTATACCCAATAAATTTGATTTTTTTAGTTGAAAAAACCTTAATTAAAAGCCTCAAGGCTTAAGGTTTTGAGCCTCGGGGTTTCATTAGGTCTGCCTTTATGATTTTGGCAATTTATCTTGCGAAGATGCACACCATATGTTTGTTAAAATGCCTCAGTTAGCTATCTTGATTCTCGTTCTTCATTTCCCGTTTTGACTCTTCTTCTTTCAACAATGACATGTTTATGGAGCTATTGAACCTTGATTTTCTCCTACGATGGAAGTTTTACATCAGGAATTTTGGTGTTGTTATGAGAGATTTCATCATTTCTCTTGGTTGATAAGAACTAAAGTGATCGAGATATGCAACGATGAAATTTGGGGGCTTTCCAATGTTTGTGGGATCAACATGCCCAACTTTTCAATTTTGCCAAGGGTAAATGTTTGCAAAGTCAATTCATCCTTTGTTTCTGGCATTGGTAAATATCTCCAATCTACTATGTTAGCTCCTTAGTTAGGTTATAGTTTCTTTTTTCAGTGTTCATGTTATGAAACGTTTGATTTATTTCTTTATGATGTTCCAGATTTGATAAAATGTGATGATGCAATGAATCTTTTGGAAACCTTTTCATATTTTGTAATTGATCTTTACTTTCGTGTTGAATATAAATCAGTTTAACTTTTTTAAAACCAGACATTTCATTTGTAATTTTTCTTCTAACTTCTGGAAAATTATGTGATATGTACATGGCTGCCTGTGGATCTTTATTACTTATGGCAGGAAATTGTGTTCCTAGAGTTTAGAGTTCTGAAAATTATTTAATTCTCTCCTATGCTGATGATGAACTTTAAAAGGGAATGAAGAAAAAGAAACTGGCCATGAACCTAGCCTTGCTTGTTGAGGAATCTCTTATGTTAATCTGAGAAGAGGGCCAATATTATTTGCTGTTATCAAAAGTATGCATGTGGTTGGGGCATTGAATTTGGTGTTTGGGGTGTTAAGAACAACGTA
>Citrullus_lanatus_newGene_1319	Citrullus_lanatus_newGene_1319.1
GCATCTGAACAATTAGCAAACATGTTGCTGGTATATCGCTCAATATTTGACCGTTTGATGCAAAATCAGATCAATTGGACGCCATATACACCACATGTTATGTCGTTGTTGCCTGATTACTGTCATGATGGAGAAGACATTTGGTTGACGGTCAGCCCACTTATATGCTTTCATATCGTAGAGTGGCATCAACCAGATCGAGTGTTGAGACAATTCGGTATGCGGCAAATAGTACCGACATTGTGTAATACACTCCCTCAACTA
>Citrullus_lanatus_newGene_1382	Citrullus_lanatus_newGene_1382.6
AGCGAGTTGGCTAAGCACCGACAATGATAGGAATTTATATGTATGAATTTGATGATCAATTAAGCAATTGGGGTTATCTCTATGTCCTAATCTAGGTTTTTAAATACTTGTTTTTACAAGTGGTCATAGTCTTCGGCCGCACCCGCCTTCCTCCCTCTTCGTTCGACCTGCGAGGGTCTCACACCATCACCCATCCACCGTCGATTTCGTCCAGTCGCTGGCGCTCACTCATTCGTGCCGCTCAATGGGTCACAGTGCCGTCGGAACTCGCACACCACAACCTGGTCGTTGTTTGTCTTTGGTGAGGGTTCTGTCTGATGCTACAGCCACCACGCGCAGCGCCTTGTCCCCGTCTGTAGATGCACCGTTGTCGGGCTGTCAGTTGCCGGAGTTCATTTTGGGGTAAGATTTAACTTTTTGAACCATCCATTAAGTGTTGGATCTGGTTTATTGATACTTGTTGCGTTTGATGGTAGATTGAAGGAATTTTAGAACCCTCATCATGATGTAGATTCGTTGTGTTTCCAACAAGGTTGGGTTGGCAATTTGTGGTTTCTAGTGTGATTCAAGTTAGGTTGTGCGCAAATGTGGAGTGTTGAAGTTTATACTCACTTTTGGACTTAAATTTGGAGGTGATAGTTGGACCGTCACTCGTGGGAATATTGATTCGAGGTTTTTGTGAGATTTGGTTGCTTAGAAAGCTACTTGGACTTAATCACAAGGTAACCGGTTTACTACCGGTTCGCTCAAACCGGTGCACTAACTGCGCTATTTATGTTAAAGATTTGTGTATACTTTGTAAGCATGCATTCATTGACTAACTGAATTATCAAATTAATGTAATGTTATGGGTGTGTAGGGTGTCAATGAGCTTTTTGGGCATAAACATGATTTTTACGGTTCTGTGTATGAATTTTGTATGATTACTATGGTGGGTTTGAAGATATGATCATAATATGAAGTCTTTCGTGATCATGATGTTGGGTTGTGTACACACTATGACTGTGAACCTTCGGGATCACTACTTATGACTATGACTAGGTGTCTCATTAATTTTGAGAATTAAACATGCACTTTCTAAGAACCGAAAAGCAGAGGCATGACACTTACTTGTAGCTCAAAATTGAAGTAGTCTTCTCCAAGATTTTAATCACGAACACTTCATAATCAACCACAAGAGTCTTCCTCGTTATTTTCTGACCTTAGAACGGATTGTGGGATCCAAATCTTGATGAATTTTGAGCCAAATTGATAGAAAAATCAGTATTTGGAGAGTTTCGAGTGTTCTTGAATTTTCAGCAAAAATTCCACCGATTCTTCTTCTATATGAAGAAGAATCTTAGCTGAACACATCAGTCATGAAATTGACACTTAAATTGGTGATTTAGGGATTTGAAAAAGAGGTAGAAAGTGAGGAGGTGAGGTGAGCTTCAAAAGCTCCAC
>Citrullus_lanatus_newGene_1436	Citrullus_lanatus_newGene_1436.2
AGCTAATCCACCATCAGCCAATACACCCATCTCCACTCCCCGAAATTCACCCCCAATTTCATCTCCCTCATCTTCTCCGTCTCCCAGCCCTCAACCACCCCAAATCACTGTGCCAAGCCCTACTTCACCGCCAATACCACAACCCACACATCCTATGGTAACAAGAGGCAAAGCTAGGATCTTCAAACCCAAAGCTTGGTTGACGAAAACAACTCGTGATTGGGCCCTCACGGAACCTACTAGAGTCACTGATGCCGTCAAGACACCAGAATGGAAATCAGCGATGGATTGTGAATATGATGCCCTGCTACGCAACAAAACTTGGTGCTTAGTCCCACCGTCTCCCAAAATGAATGTGGTGGGCAACAAATGGATCTTTCGGATAAAGCGGAACGCGGATGGATCTATTCAACGCTACAAAGCCAGATTGGTGGTGAAGGGGTTTCATCATTGCCCGAGCATCGATTTCTTTGAAACTTTCAGTCCGGTGGCCAAAGCAACAACTATCCGAATCATTCTTTCCCATGCGGTGTCGAAAAAATGGCCTCTTCGACAACTTGATTTCAATAATGCGTTCCTCAATGGCCATCTTGATGAAGAAGTTTACATGTCTCAGCCTCCCAGGCACCTCGGGCCTGGAACAACACTCTGAAAACAGTACTACTTGGCTGGGGCTTTGTCGTGTCCAAATCTGACTCCTCTCTCTTCATCGAATCAGTCGACAGACTATTATGATACTACTCATCTATGTGGACGACGTAATCGTAACAGGAAATGATCATGAGTTCATCTCTCTACTTATCCGCAAACTTGACTTAACATTTGCTCTCAAAGATCTCGGAAAGCTCAGTTATTTTTTGGGCATTCGACTCCATTACTTAAACTCTGGAATTCTACTCAATCAGTCCAAATATGTGGATGATCTGTTATTCAAACTAGAGATGAGCAATCTAAAACTAGCTCCGTCTCCGTGTGTTGTGGGAAAACACCTATCGCTAAACTGCGGAAATCCACTCCCTGATCCCCGTCTCTACCGAAGCACCGTCGGGGCTCTACAATACCTCACTCATACTAGACCTGATATAGCCTACATCGTCAATCACCTCAGTCAGTTCCTAAGTGCACCAACCGATCAACACTGGCAGGCTGTCAAACGAGTCCTTCGGTACGTTAGTGGGACAAAGCACCTTGGCATTCTACTTCAACCAAGTCCAGATCTCGATGTGGTGGCCTACTCAGATGCTGATTGGGCATCAAATGTTGATGATCGACGCTCCGTTGCTGCTTACTGTGTGTTCATAGGAAACAATCTTGTTTCTTGGTCGTCAAAGAAACAGACTGTCGTTGCGCGCTTAAGTACGGAATCTGAATATAGGGCACTGGCCCACACTGCTGCCGAAATAGCCTGGATTCACCAACTGCTGACCGAACTCTCCATTCCTCAAACAGTGAAACTGGTAATCTGGTGTGACAATATAAGTGCTGGTGCCCTTGCCACCAACCCCTAATGTACACCTCACTAAACACATCGAAATCGATGTTCACTTTGTTCGGGATAAAGTTCTAAACGGTCAACTTGTAGTTCGATATGTACCAACAACTGATCAACTGGCAGACTGTCTTACAAAACCACTCAATCACAATCAATTCAGTGGCTTTATATACCAAACTCGGACTCACCGAACTCCCCTCTCGTTTGCGGGGGGATATCAAGGATAAGGAAGAGTCAGCAGTGCCACGGTGTACAACCATGTACAGTCAGCTGAGCAGGAGGCTCCAAGTCACCAATATTCCAGAATCATCAATTTGTTAAATTGTTAAAATTCTGTTAGAGATTTTTTTTTTTTTTTTTTTTTTTGTCAAATTATAGGAAGACATGTGTATACCCCTTAGGTAATTTCCTTTACCCTAATTTTAGGAATTGTCTGTATAAAAAGATCATGAGCCTCCCTCAAAAGGGGTGTGGAAATAAAGATAAAAAAG
>Citrullus_lanatus_newGene_1438	Citrullus_lanatus_newGene_1438.1
TCCCCTCAAAATGGGTGTGGAAATAAAGATAAAAAAGCTTCCCACAATTTCTCTGCTATTTGATTCTGTCAAACTTGGTATCAAAACTTATCAAAGCTTTTGATGGCCAACGCTACCAACAATTTTCCAGCAGCCACCAGAATGCCCAACTTCAACAGTCCTCCTTTAAATCAATTGCTGAACCAAATTACCACTATTAAGTTGGACCGAGGGAATTTTCTTCTTTAGAAGAACTTGGCTCTTCCCATCCTTCGCGGCTACAGAATTGAAGGATACCTTTTAGGGCACAAAATCTGCCCACCCATGTTTATTCGACAGAACCCCAGCAATGCAAGCAATGAAACATCTATTGCTGAAGCATCCAGCTCCCAAGTCACAACCAGCGACCCAGTGACATTCGCGACAACCGAAATCATCAATCCAGAGTATGAAGCCTGGCTTGTCGTTGATCAGTTGCTCCTCGGATGGCTTTACAACTCCATAACACCAGAAATTGCCACTCAACTCATGGGGTTTGAACGATCGAAAGATTTATGGGATGCTATCCAAGAATTATTCGGGGTTCAGTCTAGAGCAGAGGAAGACTACCTCCGCCAGACATTCCAACAGACCAGAAAAGGTAACAATACTATGTCTGAGTATTTACGCTTGATGAAAATGCACTCTAACAATTTAGGGCAAGCTGGAAGTCCTGGCCCATCAAAAGCATTAATATCCCAGGTTCTGCTTGGGCTTGATGAAAATTACAATGCCATCGTTGCCACCCTTCAAAGGAAACCTGACATCAGTTGGCTGTAGATGCAATCTGAGTTGTTATCATTTGAAAAAAGACTGGAAGCACAAAACTCTCAAAGTAACTCTGCAGTGAGCAACAATCCATTGATTAACATGGCTATCAACAAAGGAAAAGCAACTCAGCCACCACAACACCCAACGTCACAAAATCAGGGTCGCGGCGGAAATCAACACACTCAACGTGGAGGCAATCAGTGTGGAAATAGAGGTCAGGGCAGAGGAAGAAATTGACCCACCTGCCAAGTATGTGGAAAGATTGGTCATACAGCTGATGTCTGCTACAATCGCTTCAACAAAGAATTTAATCCTAATCAGCCCCAAAGTCAAGGTACCAACAACCTCAGACCTAACAATGGCAGGAAACCCTCCACAGCGCTGATTGCCACAAATAATGGTAATTCGTGACTGCACTACTGATCAGAATTGGTATGCCGACAGTGGAGCAACCAACCATGTGACATCCGACTACACCAATCTCACCCACCCAACTGAGTATGGAGGACAAGGGTTCAGAGCAAACAGTTTTGAAGGGCACACTTAAAGATGGACTTTATCATTTAGAGGAAACCACGGTGGCGTCTCATGATGCGGTTCCGGTGAATTCTGCTGCTTGCCCACTCAAGGAGGCTGTGAACATAAATAAGGAGAATGAATCTGCCTTATCTCCTTCTCGTATTTCTATTAATAGTGCTGTAACTAAAACTACTTCGCATCGACGGTTGGGACATTCTTCCTCGAGAATTTTTTATTTGATCACCAAAGGTTGTAATATCTCGTTTAAAAGCGATGCAACTGAATTTTGTCATGCATGTCAATTGGGTAAATCACACCGTCTTCTATTTTCTTCATCTGAATCTCGTGCTTTGAAAGCTTTTGAGTTAATTCATACAGATGTGTGGGGCCCTACTTCTATGCTATCTTCTGCTGGTTTTCGATATTATGTATTGTTTCTTGATGACTTCAGCCGATATGTCTGGATTTACC
>Citrullus_lanatus_newGene_1443	Citrullus_lanatus_newGene_1443.1
CCAACAACTAAGTCTCCTCCACTTTGCTCCCCCATTTTTCTTCTCTTCTAAGCATTTACATTCCTAGCCATGAACTCCCCACAAAACCCTAGCTTCTTCTTTGACAACCATCAATTTCAAGACTCATCTTCTTCATTCATGGATTTTCTCAATTTCTCAGGTTACCCGCCACCCGATTTCAGCCTCGAAGCCGAGACCGCAGCGTTATCGTTCTCGGAGGCGGGAACCAGCGACGGGAGCAGATCCATGGAAGCAACATCCATAGACAATAATACCATAGATGGGTGGTGTGAGGCGAAGGGTGTGAATAGAAAAAAAGAGAAAGGAGGTGGGTGCAGTAATAGAGTTGCATTTATAACAAAGTCGGAATTGGAAATAATGGATGATGGCTTCAAATGGAGAAAGTATGGCAAAAAATCTGTCAAGAATACCCCTCATCCAAGGAATTACTACAAATGCTCAAGTGGAGGGTGTGGAGTGAAAAAAAGAGTAGAAAGAGATAGAGATGATTCAAGCTATGTTATAACAACATATGAAGGAGTTCACAACCATGAGAGCCCTTTTTTGAAGTATTGCAATGATCCAATATTATTTCATCCCATTTGCCCTTCCTCTTCTCCTCCCTATTCTTCTACTACTACCCTTTGAGTTTCACTAATTTCTCCATTCTTTTTTCCTTGGAGGGGGAGAGAAAATATATGCATTAATTCCAATGCTAAGTAATGATTGTGTGGGTGATTTTTTGTTTTTTCTCTTACTTATGTACTTAATTAGTACTTTTTGTATAATTTATATTGTATTATTATTGGCTCTTAAAAGTATACTTTTTGACTATATTATAGCAACAACAACCATACGTTTAATCTGCTTTTTTAAGCGCTTTGACTTGAAGTTAATTTAAAAATGGATGTGTTGGCCAGCTGGAAATATTTGGCTTAATGAAATTCTCATCATATATATTTTGATGTTTGTGACTTGTGTAATGTTTTCTAGAATTAAGAAATGAAATCAATTTAGTAGAGAACTACCTCAAAATTGGGGATAATCATTTTTCCTCAATTAAGTATGGAAAATCTTTATCATTACCCTAAAGAACTTCATCAATTTTATCCTTTTTTAAAATTATTAATTTTCTT
>Citrullus_lanatus_newGene_1474	Citrullus_lanatus_newGene_1474.3
CCGAAATCTCTCTCTCTTCAAACCCTCCCGCACGAAGAACAAAACCAGTGAAGTCTCCGTCAAGTTGCCACCTAGCCACCGTCGCTCCAGTCGCGCCTTCGTTTGTTGTCGTCTGCGCGCAGGGGCGAATGAGCAACTGTCCAGCAAGTGTAACCAACGTTTTGGACGAGTATCGAGACATCAACCCTTTTTGGATTCATTATTGGTTGCTGAAATTTGGGTTTCGAACCCTCATTAGTGAAATTTGCATAGATTGGAATCTTGGTTTGGAACTTCGAACTGATTTTGGATCAAGCTATACTGTGGGTGAGTTGCTTAAAGACGTTTGGGATAAATTTGTGATTGAATCAGGTCCTGAAAAACTGAATTTAATTTTGATTTATGTTGTAGGATTTGATTCTAAAGTTTTTTTTTGGTTTGCTTGTATAATTTTTACAGTAGAGCTTATTCTCTGAATGCCTATAGGGCAGGTAAAACAATTAAATTATTTTTGTCAAACAGTTTTAGAAAAGCTTGATTTAATCCGTTTGTAAACCATGTCATGACTACATTATTTTTTTATTTTATTTTATTTTTATTTATTTAAGTATGATGCTATTATGTTATGTTTTACATGATTGAAGAGGTTTTATGAGCCTGATATTATTTTCATGAGATATATTACGTAATTATATTGCAGGGCCCCTTATGCATGATGCGTGTTAGTTTAATTAGTGACAATTTTTCTCTCCTACTCGTAGCTATGTATACTAGAAATTTGTGTTCCTTCAAGGCTACTAGAGGTCGTGTTCCTTCGTGATTACCAGAGGATATGTTCCTTCAAGATCACTAGAAATCTTGTGTTCCTTTGGGTTCACTAGAGGTTGATCATCACAGGTTTGTTTCTTTGAGGTTCACCAGATTGCATGAATACATCTCACCTACGATAGGACAGGTTTAATTGTTCACTTAGATGGTTATCATGGTTTGGTTTAGCTTCCAGTTTAGGTCCCACTAGTTTTAGAAATTCAGTTGCATGTGTTTACATAGCCTAACCCCAATAGTAGGGTTACTTATCGAGTATTTTAAATACTCATTCTTTTCTTAAAATGTTTTTAGGTAAAAGCAAGAATGTATCGGTGGTGGTTGACAAAGAGATCTATTGACGATGCCATTGGACTACAGGCAATGCCTTTGCTTAGAATCATATTTTCAAGATGTTCC
>Citrullus_lanatus_newGene_1538	Citrullus_lanatus_newGene_1538.1
CATCTTTCCCACCCTCACCCCACAAAATCCTCTTCCCACAACAAGGGTCCCGACAACAAGGCTCCCGACGAACGACGACGCCGCCGCTGTTGCCGCCTCGACAAGAAGGCTCAACCGCTCCTCTGCCCGACGCGGCCTGTTGCTGCCGCCAGACGCCGGTGCTGCTGCTGCCTCAAGACGCCGGTGTTGCTGCCTCCTCTCTAGTGGAAGTGGGGGATACTTGGGGGTTACCTCCAGTGGTTATAGAAAGATATAATGCTGCTGGAGGGGAAGGAACTGCCTTATGTGGAATATTTCCTGAAATACGAAGAGCTTGGGCATCTGTTGATAATTCTTTATTTCTTTGGCGATTTGAAAAGTGTACTAGGTTTAAGGAGAATGAGTTCAAGCTATGATAGTAACCTATCTAGGATATGAACTCACTGAAAAGTACGCAAAGATGGCGGAGCAAAATGAGAAGTTAATGAATCAACTTGTCAAATGGGAAGATAGATGGACCAACGTTCAAAAATTGTTGGGGCAAGGACATGGAGGCGATGGACCTTCAACTTCTTAGGTATTTATTT
>Citrullus_lanatus_newGene_1540	Citrullus_lanatus_newGene_1540.1
TGTGTATTGAAAGTAAGTTGGCAAAATGTGTTCTCCCCCAGGCCCACATGTGAACCATACAGCAGAATGAGCAGTAGAACAGTACAACAAACAAGGATATTACCGCCTTACCTTATTGGTTAAGGATAATCACGACAATCATGAGGGTGTCTATGAGACTGTTGTGTTTGAGAAGAGTTGGGAGCATTACAGGGAGCTCATTTACTTTAAACCTCTCGAGGTACTTAGCGGTTATGTTCCATGTCAGGATCCTGAAGGCTATCATGTGAAAGAAACAGCAGAATGGGTAGTAGCAGAGTACAATAAACAAGGACATTGCTTGACATTGATTCGTGTGTTGAATTAGTGTGAGTCGCAGGTGGTGGCTGGAACTAAGTACCGCCTTGTCTTGTTGGCTAAGGATGAGAGAAATTGTGAGAATAACTACGAGACTGTTGTGTGGGGAGAAGTTAGACGGACAAGGCAGAGAGCTCATTTACTTTAAACGTCTCTTGACACAGTGAACGAAATGAAGGGAGCTCATGCTTTATTACATATATGTGTGTTGTTGTACTCCCTTTATAATCAATCTATATAAATAAGGAGAAAATAAAATAAAAGCTATCATATAATCCCTTTATAATGGGATATATAATAAAACTAAAGGCTATATAATGC
>Citrullus_lanatus_newGene_1546	Citrullus_lanatus_newGene_1546.2
ACCCCTATTTTGCGTCGGAGAGAAGAAAAAAAAAAAGGTCGACAGTTTGGGACCCAGAAAAACCCCATCTGGTTATAGCAACGCGAAAAAACTACCTCTGCCGTAGCGCCAAAATCAGCCACACCGTCACGCTGCCCCGGCGGGCTTCTTCCTCGCTCATACAACACTTCTTGATTTCTCTAATTCTCTCCCGTTCTGTAAGTTCTTCGCTTCCACTCGAAATTTCTCCAATTCTCCCGGTTCGCAATGCCCATTTGGCTCTCAAACCCCCAAAATCGATATCAAATATTTGACGTTAATGTTTAATGGGGATGTCTCCAGTGCGAGTTCTGGTTATGTATAATGGCGATTGGATTTTTAGTGAGAATGGTTTTGAATTCAATGGTGACAAATTAAAAGGAATCGTTGTTGATGAGAAAATTACATACAGTGATCTTCTGGACAAAGTCTATGACATTGTCAAAGTTGACCCAGCTGAATTTGTGGCCACAATGAAATGTTTATACAAAGCTCATGTCCCAACTCCACCAACAGAGATATTAGACAATGAAGATGTCGATTTTTTCATTGGTGAGAATCTTGTAGACGACCATGGCAGGAGAACACCATTGTGCATCACTATCAAACGTAGAGAAGCACTAAATCAAGAGAAGGAGGTGCATTATCCAGTTCCATTCGACTCTGGAAGTGTAAGCAATCAAACTTCTGGTTTTGTGCCTACTGCACAAAATTCTCAATTTCCTCCCTTTCTTGCTCTTTCTGAAATTGAAGAACAAAACACGACTGCCATAAGTTGTGGTCCTCAGGCAGACTTGAATTGTGATGATGAGATGCAAAATGTTGAACAACATCAACATGATGACTGTAATGATGATAGAGGACCTGATAATGAGGTAGAAAATGGGAATATGCCAAATGATAATTATGGTTGTACCGATGAGATTCATCCTCACACCTCCAATAATATGTCTTTTGATGATAGTCTGACCATCCGAAATGGCAGAAAAGACATCCAAGAATTTGCAACACCAGATCCGATGAACCCGAGTATTCAACCATGCTTATATTCTGAGCAGTTGAACATGAGTGTACCAAAAAATTTAACTATTGAGCAGTTGATGTCTAGTGATACTATAGCAGTGGGCCAGACTTATCCAAGCAAGAAGGATGTACAGAGCAAATTAAGTCTCATGGCTATAAGAGAGAATTTTGAATTCAAAGTAAGGCGTTCGACAAGAGATTTATTATTCGTTATATGTATAGACAAAAGCTGCAAGTGGCGGCTTCGTGCATCAAAGTTGAATGATTCTGACTGCTTCTTGATAAGAAAATTCCACAACGTCCATACTTGTTTGACAGAGAAGTTTCATCGCAACCATCATCAAGCCAGTAGTTGGGTTGTTGGTCAGCTGATCAAGTCCAAGTTTGAGGAAGGTGCTTCTGATTATAGACCAAATGACATAATCAAGGATGTGGAGAAACAACTTGGAGTTACCATATCTTATGATAAAGCTTGGAGGGCACGGGAAATTGCTCTTCGTTGCCTAAAGAGGTCCCGGGATCGTGAGAAACGGTCCCGTGGGAGACCGAGGAAGGAAAAACCCATATCGACTGACAAAGAGCCGTCCTTGCGATTGTGTGGAACTTGTGGTGGTCGTGGTCACAATAGAAAAACTTGTAAGAGTCTTACTGTTCCGCAGTGTGAAGTGCTGAGAACTGGGAGTTAATGAAGGAGTGAGTAGGTAGAGCTTGACTTTTTTTTTTTGGTTCTTTTTTTTGTGGGGCTATTTAATAAATGAAATCTGATATGTTGATGGTCATTCAAACTACTACTCTCAACTTTTTTTTTTCTGTTCTTTATTTAGGTAATTGTATTCTTTCCTTTCATTTTAGTTTTAGTCTAGTATAATATTGTGGTTTCCTGCCCTACAAATTCAAATCATTTTTGTATTGCCC
>Citrullus_lanatus_newGene_1568	Citrullus_lanatus_newGene_1568.1
GGAAAATTGGTTTCTTATCATCTCTCTCTCTCTCACTCTGAATCAGAGATCTGCGATCATCAAAGTCCGGTCTGCAGAATTTCTCGGCTATGGCTTCGCAAATTGTAAGGTCGATCGGTTTCAATGGAAGTCGATTTCTGTGTAGTCGAAGCTCCGATTGAAGGAAGAGGCAGAGATCTGGTGGCTCAAGAATCGTTATACTCTTCATGTCGAAGAAGAAGAAATTAGAGAAGAAGTCGG
>Citrullus_lanatus_newGene_1685	Citrullus_lanatus_newGene_1685.2
GCCTTCTGGGTACACTTTGTCAATTAAAATAAAATAAATAAAAGAGAGAGAAAACCTAAACCCTTTCATCTTCCTCTCCCTCTCACGTGCTCCGCCTTCTTCTTCACAGTTCACGCCGGCTCTTCTCTTTGAGGAGCTCAGTATCGCCGCCGTCGCCGCCGTCTCTCTTACGCTCGTGACGACGGCGTTTCTTCCCCTCGTCCTGCCGCAGTCTTCCTTGTATTGCACTGATATTCTACTGAGTATTGTTAAAGTCACAGGTGTGAAATTGGGAAAGATCGAGGCTAGTTCATCTGCGGCAAGGAAATTCCTATATTTTGACGTTCTTTTAACCTTCTCTCTTTATAATTATTCTCCGTGATTTCTGTTCGTTCTTCTTCTTCTTTTCCTACTGCGTGCCGCCATTTCCCCCCTCATATTGTTCATACGTTTCTTTTAATTCTGCAACTTCAAATATTTGTGTTGATATTAAGCTTTAAGTATTGCCTTATAAGTATGAAACCTGCTTCCTGACAGCTTATAATGCTTCTTTTTTCTTCTTCTACGATTAATTGTGACTGAATTTGTTATGGTTTTTTAATTTTACTTGTTGTTTTGGACAGAATCTAGCCGAGCTGATAATATAGAATAGCTACTGGATTATTGTAAGGGTCTTCAATATGGCAAGTGGACCTGGACTTGAATCTCTGGTTGATCAAACAATATCAGTTATCACAAATGACGGTCGCAATATAGTGGGAGTGTTGAAAGGGTTTGACCAGGCTACGAATATTATCCTTGATGAATCTCATGAACGTGTTTACTCAACCAAGGAAGGCGTTCAGCAACTTGTTTTGGGTTTATATATAATCAGAGGCGACAATATAAGCATTGTTGGGGAGCTAGATGAAGAACTTGATTCTAATCTGGACTTGTCCAAATTGAGAGCTCATCCTCTCAAACCTGTGATTCATTAATTGGACCAGGAAGCAATAAATGAGTGTTTATTATGAGAACAAGTGAAGCTGTTAAACGGGTTTTTGGCTTTAACCTTTTAGCACCTTTGACGGCTTTGCTTAGATAGCGGGTATTATTGAATGGTTATGGATATTAAATATTTGAAATTTAAATATTTGGGATATTAAATATTGGTAGTTGAATATTCAATATGATTAAACCTAGTAAGGTTAGACAGTTGTTCAATA
>Citrullus_lanatus_newGene_1705	Citrullus_lanatus_newGene_1705.1
AGATCTCGTTCAAGGCAATCAAATGGTGTAAGAATCAGCGACGAACAAATCACTGATCTTGTTCACAAGTTGCAGCAGCTCTTGCCTGAGATTCGCCATCGCCACTCCGACAAGGTTTCAGCAGCGAAGGTTTTGCAAGAGACATGCAATTACATTCGAAGTCTACATAGAGAAGTAGATGATTTAAGTGAGAGACTTTCGGAATTGTTGGCCACATCCGACACAGCCCAAGCCGCCATTATTAGAAGCTTGCTCACTCAGTGACTACATTTTTATATATATAATCAAATGGGTTGTTATTTAGTTTCTTG
>Citrullus_lanatus_newGene_1738	Citrullus_lanatus_newGene_1738.1
GGCGTTTCAGTTGGGCAATTCGATAGGGATGCAACTCGAGATTACATTCTTTGGTATAATAATATTACAAGACGTCACATTATTCGTTCGGGAGTGGCTTTGGGTCATTTGAGATCGAGCAATAGTAGTCTTCGTGATGTTGCAAATGATCCAGATCAAGTATTAACTATATGCAATAATAACGCATTTTACATGGAGGAATTACACTACATGTACGATATACCTATTGCACCTCCACCAGCTCCTAGGCATAGGGGACGTGCTCGAGCAAAAGAAGATGAGTTTGATGCCGTTGACCATAATGTGGAAGAATTGCCTCCTATGATGCAGACGCAAACGCAGAGCCAGACTAGTTATGCCAGTCCGATGATGATGCAACCAGCGTTTGGTTCAGGATATTACGATTCAGAGGCCGGACCATCATCTTCATACATGCATACACATGGACACGACGTCAGAGGTACCAGAGCAACTAGATCCACCAGAGCAACCTAGAGTGCAAAGTCGACGTCGCCAACCAGCTCGAAATCGGCGACGTTCGCCTTGTGGGACACATTGAATTTTTTTATTATTACTAATTTTAGTGGAAAAAAAATAAATTGTTGTATTAATATTGACACTTTATTTTTATATTGATTGGTTAGTGACAAAATAGTTGTAAATGGGTGTTTCGGTTGAAGCGTAATCTTGATGGATCAGTTCAACGTTA
>Citrullus_lanatus_newGene_1746	Citrullus_lanatus_newGene_1746.1
CTTTAATTCTTTTGTATCTGTATATATTCTGCCCTCTTCCTCCAATTTTGGTGTGAAGAAAGTATTGAAATAAAACCTCAGCTGAGAATATTTTCTCTCATCTCTTCTCTGTTTTTTGAAATCGTAACATGGTATTAGAGCAACCATGGTGAATCCTGAATCCGCCTCAATCACAACCTTCGCTACTCTTCCCTCTTTTATGACTATTGGAACCTTATCCAGCCTACCCCTAAACCAACTCCTTAACCAAGTGACCTCCATTAAAATGGATAGGTCAAATTTCCTCCTATGGCAAAACCTTGCTTGGCCCATTCTTAGGAGCTACAAGCTTGAAGGTTATCTAACCGGTGAAAAACCCTGGTCCAGTCGGTTCATTCCGAAAAAAACAAATGGCGAAGAAGAATCCTCTGCTGCAACGAGTTCTGGTGCTGAGACTGAAGCAGAACAGCAGCTAAATCTAGCTTTTGATGCCTGGGTTGCCGTCAACCAACTTCTATTGGGATGGTTATACAATTACATGTCTCCGGAAATTGCAACACAGCAAACTCGAAAGGGGGCATTAAAAATGGGTGAATATTTGGCGTTGATGAAAAAATATTTCGATGGTCTTGCACTTGCTGGTAGTCCAGTGTCTGTTGATGATCTTGTGTCACAGATTCTGTCTGGTCTTGATGAGGAATACAACCCAGTGATAGTAGCTATCCAAGGGAAAACTGGTGTTCGATGGTCTGATATGCAGTCAAATTTACTTTCCTATGAGGAACACTTAATATTCAGTTAATAGTCCAGTCAAGTGTGTCCAAAATTACGGGTTTATCTTCCTGTCCCTCTAACTCTGCATCTGTTAATTTTGTGTAAGGTGGTTCACAAACCAGTCAAAATCAATATCGAAACCAGCAAGCGTCTCAATACTCAAATTCGAGAGGTGATGGTGGTGGCAGAAATCGGGGACGAGGTCGGTGGAACAATGCTTCGACAAATCGACCTATCTGCCAGACTTGGGAAAGTTGGGTCACACTGCTAATATTTGTTTCTTCAGGTATAACAAGGAGTTCAATAACCCCAAGCAAACACACAACCATATTGAATCAACTCACCTACCACCCATCCATTCTTCAAACCCAAATCCCTCTGCTTTGATTGCTCGTTCCACTCTTGTGAATCCTGAAAGTGTGGTTGATCCTAGTTGGTATGGAGATAGTGCCGCTACTCATCACGTCACCAATAATCCGAAATTTCTGACTTTTGCTACTGATTTTACAGGATAAGGATTCGGGGATGGTTCTGCTGCGAGGGCTCCTTAAAGATGGTCTATACTGGATTGATGATGGCAGCGTGTCTATAAATAATGTCTCCCGCTCACATGGTGTTCCTGAGCCTGCTTCTCTAAGTTTATCTACTCTAAATTTATCTTCTCCGTACTCTCTTAACATTCATGTAGCGGTAACCAAGTCTCTTTTGCACAGAAGACTTGGTCACCCATCTATCAAAGTTCTTGACAAAGTTATTAGAAGCTGTAATCTGAAAGTTTCTGCTGATGAGAAATTTGAATTTTGTGAAGCCTGTTAGTTTGGCAAGATGTGTAATCTCCCCTTTTTGCATTCGTTGTCTTATGCCAAACATCCTTTTGATCTCATACATACAGATTTATGGGGTCCAGCGCCTGTTTTATCTGCTGATGACTTTCGGTATTATGTGTTATTTATAGATGATCATAGCCAATTTACTTGGATATATCCTTTAAAACAGAAAAGTGACACAACCAGCGCAATTAAGGACTTCCAATCGTTTGTTCAAACCCAATTTGGGAAAATGATTAAACTAGTGTAAATGGATGTTTGTGGAGAATATCCAACTGTGGCTCATGTCTGCAAACACTTGGGTATTCAGATTCGTGTTTCCTGTCCATACACTTCAGCACAAAATGGTTGCGTTGAACGCAAACACCGGCATCTCATTGAGACTGGCTTTACCATGCTTGCTCAAGCCTCTATGCCTCTGTCATTTTGGTGGTATGCTTTTCAAACAATTGTTTTTCTTATTAATGGTCTTCCTTTTCCTTCACCTGTTTTACAGGACAAATCACCCATGGAGGTTCTTCTCTACTCAAAACTTGATGTTTCTTCTTTAAAAATCTTTGGGAGTGTTTGTTATCCTAATCTTCGACCATATCAGTCTCACAAATTTGATGTTCATAGCGTGCGATGTGTTTACCTTGGCCCGTCTCCAATCCACAAAGGCCATCGGTGTCTTACAACGGATGGTAAATTATTAATTTCTCGCCATGTTCGATTCAATGAAAATGATTATCCATTCAAGACAGGTTTTGGGTTGTGCAATAGGGCATCCACACTGGCCCAATCGGCCCCATCCATTCTTTCCTAGTTTCCAACCTACCTAACTTCTACCAATCCTACTTTACCCAATCCACCCGCACCAGCCCATAGTCCGGACCTTTTATTGAAATATTATAGTTAGTAAAAATAATTAGGAAAATATTGTAGTTTGGAAACTATTTAGGAAAATATGGTAGTTTGGAGGAGAGAGAAGATTGGATAGTGGAGAGAGGAAAAGGTCGAGACCTCAACCTTCGACCAAAGGCAAGGTCGAGATCTCAACCCTCGACCAAAGCAGTCCTTCGACCAATGCAAGGCATTCGACCAATGCATGACCTGCTTCGACCAACGCATGGCCTGCTTCGGCCAACGCATGGAGGCCTCAACCTTCGACCAACGCGAGGCCTACCTTCGACCAACCCAAGGCCTATTTCGGCCAACGCAAGGAGGCCTCAAAGTTTGACCAACGCAAGGCCTACTTTGACCAACGCAAGGCTACCTTCGACCAACGCATGACCACCTTCGACTAACGCAAGGTCGAGGCCTTAACCGTTGACCATTGCAGACCCACGAGTGGAAACTTTTACAGAGATTCCGCCGCAGGTCCCGTCACGTCGTCGCAGAGATTCCCTGCCGCCGCCGCGGCTGCCGTCGCCCGTGACTTATGGTCGAGGGTTGAACCTTCGACCGTGTCTCTTTAAATTCCGCCCAGACCCTTCTTCCTCCCACTATTTCTTCGTCCAATTCCTTGCGTTACTCTTTCATTCGAGCACTCCCTTCTTCCAATTACTGCGTTACTCTTTCATCCGAGAATAATTTGTTCCAATTGCTTGCGTTTCTTCTTTCATCCGAGCCACTCCTCCCACATTTCTTCTTCCAATTCATCCCACTATCTCCTCTTCCTCCCACTATCTCCTCTTCCAAATTCATCCGAGCACTCTCTCTTTTGCACAAATTCTCACAAATTCTCCACTTTCTCCAAATTTTCTCTCTTTTTTTCCTAAATAATTTGATCTATCAAAATATTATCTTTTTTTTCAAATTTACGAGGTTTGTAAATAAATTTGATTTATGAAATATATATTTTTTTCTCTATTCTCATTTTTTTTTTTTACAATATTTGTTGCTATTTGGAAAGCAAAGATCGATTGTTGTCACTTCGAAGAAGAAAGAAAAGTAAACCATTGTTGAATTTGTGAGTTACCATTTCATTTTCTGGTATTTATATTATGCTAGACATATCATTTTAAGCTAAATATGTCATTTTAATGTTCGTATTTATTTTGTTAATAGTCTTTGA
>Citrullus_lanatus_newGene_1797	Citrullus_lanatus_newGene_1797.1
TCCAGCTCAAGTTTTTCCACTCTCTTGAAATTTACTCCACAAATTATGTCTATTTTTAGAAATTTACGTTAGTCTCTTCTCTTTATATCAATGAGTTTCTATGAATGGATTCTCGAATATATGAAAGAAAGGCATGGCGGTTCGTAATTTCCTCCTCCTCCTTCTTCTTGGGGTTTTCGTCTTCCTCTGCCTTTCACAGGTGTCTTCTAACGGATACCCAAGAGAAGAAGAAGAGATGGAATATGATGAGAAAGTGATGAGAGGGACAAACAGAAGGCTAATGCAAAACATAAATTGTGGAGGGGAATGCAAGCGGCGGTGTGGGGCGCACTCGAGGCCGAACCGGTGCATAAGAGCGTGCGGGACCTGCTGCGCACGGTGCAAATGTGTGCCGCCAGGAACCTCCGGCAACCGTGAAATGTGCGGCACCTGCTACACCGGCATGACCACACATGGCAACAAAACCAAGTGCCCTTAGTTAACTTCCGATTCGGGTGCATCTTGATTATATCTATCTTTTTGCACTTTATTCCGTTGCTCAATTATAGTTTGTGACGTATTTTCTTAAATAATTTTGACTTTTCTTTATCGTTTTTGTAGTGGGTTGCAAAAAGATAATAGAGTCCAATTTGAATTTAATTTTTGTTTTATATTTTCATATTGCTATGTTTCCATTTAGGTAATGAACTTTTCCAACTACATCTTCATATCAAAGTTTTATGATTAATTAGTAGGCTCTCGTAA
>Citrullus_lanatus_newGene_1798	Citrullus_lanatus_newGene_1798.1
TAATCATAAAACTTTGATATGAAGATGTAGTTGGAAAAGTTCATTACCTAAATGGAAACATAGCAATATGAAAATATAAAACAAAAATTAAATTCAAATTGGACTCTATTATCTTTTTGCAACCCACTACAAAAACGATAAAGAAAAGTCAAAATTATTTAAGAAAATACGTCACAAACTATAATTGAGCAACGGAATAAAGTGCAAAAAGATAGATATAATCAAGATGCACCCGAATCGGAAGTTAACTAAGGGCACTTGGTTTTGTTGCCATGTGTGGTCATGCCGGTGTAGCAGGTGCCGCACATTTCACGGTTGCCGGAGGTCCCGCACGCTCTTATGCACCGGTTCGGCCTCGAGTGCGCCCCACACCGCCGCTTGCATTCCCCTCCACAATCTACCATATTTCCAATTTTTTTGTTTTCATTTTTTCACA
>Citrullus_lanatus_newGene_1808	Citrullus_lanatus_newGene_1808.1
CAACTACTTTCTTGACCGTCAGGAAGAACAACATCTTTTGTTTCTACTGTTGGAAATTCGCCCCTACAAAACGGAAAGGACAGTTGAGATCAGAGGACATGATGTCGTTTTGGGTTGACAGTGCCATCACAGTAGCGGTTATGATGTCATAAAATTGTTCGAACAGCTTTTCTGATTGACAGCAACAAACAACACGAACTGCAACCGTCAGTAATAAATGACCCGAACAAACCCTGCAAAATTGAAACTTGTGATAGGCTGAGTCGCGGAGCTCGCTCTCTTTAAGACGTTTCGCAGCTCTGTTAGAGTGCAAACAGTTCTTCAAGATACCACGTCATCCCCAGGATAAAATGGTCTTTAACGGTCAACCGAACTTGCCCCTAGATCGGTTGATAATGCTATCACCCTTAATTTTCTCGGAAATGTGAATAAAATAAATTATTTTTGGAAAGAGGATTTTTGTGAAGGAGAATTGGGAGACAAAGGTGTGGGAAGTGAAGATGAGAAGAAGAAGTGAGGAAGAAGCAAGGGGAGGAGGTAGTATATATAGTGCTGATGACCAACGGGCAGATGCGTATGTCTAGGAGGGAACTCGACGACTAATCTCAACCTGACACGTGGAATCACTTTGTTGATTGTTCTCGACCGAACACGTGGACTGAGGTTTTAAAAAAGTGTTAAATAAAAATTCTTTCTTTATTCCACGCCATGTTCGAACGGACGGTGATGGCACGCTTATGGAGATCCTGATAAGCCCAGCTTGGCCTATCTCCTCACCCTTTCTAGAACTCGGGTTCCCCGTTGAGCCCAAAGCCAAAAGGGTAAGAGGGAGTTAATAAAGAGGAGTACCACCCATAAAATAACTGATGTGGGATTTTTTAAAAAACAAAACTTCTTTCTTCAAAACAAAATTTTCCACCAGCAATAAAATTTTTGCAAAGAAAATCTTTTTCCTTAATTAACTCCCACATCGGTTATTTTAAACCTCGGTCCATGTGTTCGGTCGAGAACAGTCAACAAAGTGATTCCACATGTCAGATTGAGATTAGTCGTTGGGTTCCCCTCCTAGACGTACATACACGTTCTTTGGACTGTATGCTTCCACGTGTCAGGCTGGGAGAAAGTAGTGCATTTGACCGTTGGTCACCAGCACTATATATATTGCCTCATCCCCTCACTTCTTTCTCACTTCTTCTTCTCATCTTCCCTACCCACACCTTGTCTCCCAACTCTCCTTTATAAAAATCTTCTTTCCAAAAATAATTTAGTTTTCGAGCAAATTATTAGAAGGGTGTTAGCATTATCAACCGATCTAGGTGCAAGTTCGGTTGACCGTTAAAGGTTGTTTTATCCTGGGGACGACGTGTTATCTTGAAGAACTGCTTGTACTTTGGCAAAGCCGCAAAACGTCTTAAAGAGAGCGAGCTCTACGACTCAGCCTATCACAATTTTCTATTTTGCAGGGTCTGTTCGGGTCATTCGTTACTGACGGTGGCAGTTCGTGCTGTTTGCTGCTGTCAATTAGAGTAGTTGTTCCAACAGGATATTAGTTAGAGGAAAATGGGCATTCGTCAATGTACACTTGGATATTGAGCACTGGTTGGTGGGAGAACCGAGCACCAATTAATCCAGATGCTGTTCTCGTTGTTGGATTCTTGTGCACTTGCTTAATTGGCGGCTTTGTATACATTAACAGAGTGAAGTCTGCAAAGTCGATTTCAGAACAATCGTATCAGTCGGTAAAGCTTATCGTAGTTGTAGCTACCCTATATTCCATGTGGTGTGCAAGCCAGATATACTGGGCTAGCCCTCGTCGACCAGCTGTCGGTGAAGAAGCCGACCTTGGAGTTTTAGTGTTTCTGGTTGTCTATTTTTTTCTACCTCATTATCTTTGTATGAAGTCCATGCAACCAAAAGATCTCGAAATCAAACATCTCCCATTGTGATAGATGAGATATTCATTTATATTAGAAAAGTCTCAATTGACAACAGTTCCCTTTTCCCACTTTGACATTACAGCCTACAGTTGAGAAACCACTG
>Citrullus_lanatus_newGene_1814	Citrullus_lanatus_newGene_1814.1
TGAAAATTTAAAAAAAGAAATGAGCGAAAACTTAAAAGCAAGTGAAAATCTATAGATTCGAACACGGCACCGCAGCCTCAGGGGTTTGACGTGATAATTAGGGCTAAAAGTTCTTCAGTTGGTTCGTCTTCTTACCCATCTCTCGTGTCTTCCACTAGAGTTCTCCACTTCCTAATAGAACGAAGTTCAAACTTTGTGATGGCGACTGAATCCAAAACTGCGACTGAGGAAGTTAAGATTGACCTCTTTGAAGATGATGACGAGTTTGAAGAGTTTGAGATTAATGAAGAGTGGGAAGTCAAAGAAGAAGGGAAAGAAATTACACAGCAGTGGGAAGACGATTGGGACGATGATGATGTCAATGACGACTTCTCTTTGCAGCTTAGGAGAGAATTGGAGAGCAATGCCGAGAAGAAATGAGACGACTTTTTTTGGTCTTGTACGTGTTCATCTTCTAAGATCTATGTTTAACTAGGTCTTTTGTCCCCAATGTGGTTTTACACTGTTTGTCTTCTATCCTTGTACATGGTGCTATTATGAATATGCTTGGAAGCCTAAAACATTGTTGCCTTTTCAAATCAGATGATTGGAAAATTGTGAAACCTTTGCCCCTTGAGAAACCAGTTTTTTATTTTTTTATTTTATTTTTTAAGAAAACAATTTTAATTGCTGGTTATTGTTGTCACGGACCATGATTC
>Citrullus_lanatus_newGene_1892	Citrullus_lanatus_newGene_1892.1
TTTCCCCTCTTTTTCCTTTTCTCCACTTTCCTTCCCCACTTTCCCTTTCCTCTCCATTTTTCTTTACCCACACCTTTCCTTCCCCAACATTACTACAACGCCTAAAGTTTAGGTCTAGTAGCTGCACGCTCCGACAGCTGCACACTCTACCCGCTCTGACAGCCATGCGATCAAGGCCCTTCTCCACGCTGTTGTTCAAATCTCTACCCAATGGTTGTAGCTCCCATCCCCACTCTTCCTTGACGGCATCGCCTCCCTTTTCCTCTTCCTCAAACTCTGTCTTGCAAACTTTTTTGCTCCTGACCTTGTTCTACGAACCCTTCTGGGCAAGCGGATCATTTATGATGAAGAGGGTGAGCTTCAAGAGAATGATTCGAAGTTCTTGCAGAGTGGAACCGTGCAGTACCAGACACGAGATAGATCTTCCAAAGAACAAGGCTTTTTTCGAATAAGCCAATTCATTTGGATAGTTTTATTCTCCAACTCTATAATGGTTGTACTAACCAGAAACGGTTACAATAGAAAATTTGAAAAATGATGGGAAAAAATAGGTTTTAAGATATAAAACAAATCACTTTCCTGCACTTTTATGTGGTAAAGAGGATATAAATTGTTGAAGGTTGGTTTATTTTGTGGTTAAAATTAACGTGCATTAGAAAAGATTTATCTTGTGATTGTTGTTTTCTTTTTAAACAAAGTTTGTAAAAGAAGTGGAGTTGGATGATGATTAGAATTTTAACATTCAACTATTATGTGATTTATGTTGATTAAAAAGTAGAAAGTAGGACGATTTAGAAATTTGGAGTAAAGTTTAGATGATTTAATTCAGGTTGGTTTTGTG
>Citrullus_lanatus_newGene_1902	Citrullus_lanatus_newGene_1902.1
TTTTAAGTGTCACTCAAAACTCCAAATAGGCTTGGTTATTCAGCCATATGAAACAATGTTGCCTCAGAAGCCATTTCTTTGGAGATTCAATCCTCTCTCCGCTCCCTTTATCTTTCCCATAATTCCTTTTTCCTTTCGACAACAGATGGAGTCTTTTGCCACTTTGGAATCGATCTCATTGAGCTCATCACAAGTTTCGCCAGTATATTCTTTGACTTTTCTTTTAGAATCTGTAGACTATGTTAAGCTGGTTCAATCAGCTACTAAAACTGGGAACTTGAACCATGGCAAACTTGTTCATGCCCATATGATTAAAACTTCTTTCAGGCCTTGTCTTTTTTTGCAGAACAATCTTCTTAACATGTACTGCAAATGTGGGGATACACATTCTGCTGACAAATTGTTTGATAAGATGTCAAAATCAAACATTATAACTTACAACTCTTTGATTTCTGGATATAACCAGATAGGCACCCTTGACAAGGCCATGATTTTGTTTAATAAAGCAAGAAGACTTGGTTTCAAAATTGATAAGTACACTTGTGCAGGCGCTCTTACAGCATGCAGTCAAAGTGGGAATCTTTCTGCGGGTTGATCATGCAAGGATTTTGTTTGACCATTCTGATAAGTTAGATGGCGTTTCTTGGAATTCATTGATTGCTGGTTATGTACAAAATGGAAAATATGAGGAGCTGTTGACAATTCTGGAGAAAATGCATCAATATGGATTGGCGTTCAACACTTATACTCTAGGAAGTGCTCTGAAGGCTTGTAGCTCAAATTTCAGTGGCTGTAAAATGTTTGGGACAATGCTACATAACCTTGCAATCAAACTCGGCCTACATCTGGATGTTGTTGTTGGCACTGCATTGCTTGATATGTATGCAAAAACTGGAAGTTTGGATGATGCTATTCAAATCTTTGACCAAATGGTGGACAAAAATGTTGTGATGTATAATGCAATGATGGCTGGCTTGCTCCAACAAGAGACAATAGAAGATAAATTTGCGTACAAAGCCCTCAATCTTTTCTTTGAGATGAAAAGCTGTGGAATAAAACCTTCCATGTTTACATATTCAAGCTTACTTAAAGCTTGTGTTACTGTTGAGGATTTTGAATTTGCAAAGCAAGTTCATGCCTTGATGTGCAAGAATGGTCTTCAATCGGATGAGTACATTGGGAGTGTTCTTATTGATTTGTATTCTTTGTTAGGTTCAATGAAGGATGCTTTATCATGTTTTAATTCAATTCATATTTCGACTATAGTCCCAATGACTGCCATGATGGTTGGTTATCTTCAAAATGGAGAGTTTGAAAGTGCATTGTCTTTGGTCTATGAACTTTTGACATCCGAAGAGAAACCTGATGAGTTTGTTTTGTCCACAATCTTGAGTGCTTGTGCAAATATGGGCATGTTAAGATCGGGAGAACAAGTCCAGGGGTATGCAACCAAGATAGGCATCTCGAGATTCACCATCTTTCAGAATTCACAGATTTGGATGTATGCTAAATCTGGAGATCTTTATTCAGCCAATCTAACCTTTCAACAGATTGAAAATCCTGATGTTGTGTCCTGGTCAACAATGATATGCAGCAGTGCACAACATGGGCATGCAGTGGAGGCTATGAGATATTTTAAGCTGATGAAGAGTTGTGGAATTGAGCCTAACCAGTTTGCCTTCCTTGGAGTTCTAATTGCGTGTAGTCACAGAGGGCTTATTGAAGAAGGATTAAGGTACTTTGATAAAATGGAGAAAGATTACAATATGACAATTCATGTCAAGCACTGTGTATGTGTAGTTGATCTACTTGGTCGAGCTGGAAGGTTGGTAGATGCAGAAAGTTTAATTTTGCGCTTAGGTTTTGAGCATGAACCAGTGATGTGGCGAGCTTTACTAAGTGCCTGCAGG
>Citrullus_lanatus_newGene_2057	Citrullus_lanatus_newGene_2057.1
TCTTCATCTTCAAGTGCGTGTCAACAGGGAAGCCACCATCCAGCTACCTATCATCATCCCGATTTACTACCGTTTATCGTCGTGGGTCGCCGCGGTAGTCGGATTCATCAGGGGAAACCAAGTTGTAGGAACAATTGGAGTTCAAGTAAAATTGGGTGCAAAAGACCAAATATGAAAGCTTTTGGGGCTAATCATGCAAATAACAAGCCAACAAGGGGCCAAAAAGCAAAGGTAAAAGGAGCTGAAAAGCCCAGTTACACTGCCCTTTACGCTTCAAACCCAAGTGCAGGTTTTGCGCAAGCGCTGCGATGCTACCTAAGAGTGTCGCAACGCTCCGAAATCCAATGCGCGGAAAATTAATGTAGCGATGCGATGCTCTCCAAGAGCACTGCGACACTCTAATGCAGAAGTTTATTTAAAAGATGATTTATTCCATTTGAGGGGCATCAGATCTTCACTAGATTTAAACCTAGGACAAAGCTCCGC
>Citrullus_lanatus_newGene_2124	Citrullus_lanatus_newGene_2124.1
ATTTAAGTGGGTTTTGGTCTACCATTTGCAAGCCGTCGCTCAGCCGCTCTCTCTCCGTTCAGCTTTGCCGCATCATCGTTTTTTTATGGGTTACACCGGGATTTTAAGATTTGATTAGGGCGGGACTGTTTTGGTAAGTATTGTTGATTTTTTTGTAATTTTGTGATTACCCGTTGGTGTTGGTTTTAATTGTTGTTACCCGTTAGGTTTTGGTTTTAGATTCAAGTTTTGAAGGAATTTGGAACTGGAAGCAAGTGGGTTGAGGATTTTGATTCAAGAATTTTGTGAGAATTGACGGCTTGGTTAGCTGCTTGGACCTAATCTTTAGTTGTAGGAAATCTAGCATAAGCAATAATGCACGGTGTTAGAGCAAGATAGAGCTTTCTGGAGCAAATCAGAGAAAATTACAAAAATGCTCTTAACCCAAGTGTCACAACGCTACAATACATCAAGCAAGCATTGCAACGCTCATGAGGAATACATCATGATAGCATTTAGTAACACTGAGGATTGATGGAAAAAATGTTGCAAGCAGTGCAACGCTACTATAAAATCGTCTATTACATTTTAGGTCATTTGTGTGGAGAGTCTTGAGTTTGTTAGGCTCATTTTTGGCCAATCTTGGCCAAAATCCTGGAGATTTACTTGTATTTGCTTAGTAATGGACGATTTTGGCATCAAGGATCAAGTTTCGTTGATCAACTAGGTCTGAAACTTTGATTTTGAGGTTTGTTGGACAATTGTTTATTGGATATATGATATTTTGATGGAATGTTTCATGGGTTTTTCCTATTTGTATGTGTTCTTTTCCTTGCATTTATTTCTAATATGAACATGTTAAATAAATTAAATTGACAACTTAATTGCGCACATGTATGCTTGGTTCACCTATGCTATGTATGTTGAG
>Citrullus_lanatus_newGene_2148	Citrullus_lanatus_newGene_2148.1
AAAACACTAACAAATGGAATAAATATTCTATTCTTTACTTCCCTTTATTTCACTACAAAACTTACCAAAGAATGTAATCTTCATCCATTACTCTTATTTGCTCTACTTTTCCATGGTACCAATTCCAGCTCCTAGTTGTTGTTGAGAAGCTTTCCTCAATTTTTCTTCTCTTCTTTCTCTTCTTCTTTCTTTTTCCTTAAACCCCAATTTATCAACACTTGTTCCACCACAAATAACACTTGTCCACCATACACCTTTCCAAAATATCGGCTCCATTAATTAATTGTTTTTTTTTTTTCCTAGTTTCTTTTCATTCCTTTTATCCAACCCTTCAAATTCTTTTTTTCCCCATTTATTCCCAATTAATTTTCTAATATTTCAAGAATAATTACCATAATATTTCAATTGTACTGAAAAGTTAGAAGACGTAAGCGGCCATGGAAGAGACGTGGAAGAGGTGGGAAGAAGACACGAGGAGGAAGGAAGCAGAAAAACTGTAAACAAAGTAAAAGATATTCTTCAGTTTTGTTCATTTTGCTTTGGAGATTGTGGTTGTTGTTGTTGAATTTCCCAAGGCGAAACACGCATAAATTAAACCAACAATTAAGATAAGCACAAAAATTAAAGCTTCTGTAAAGATGGATATCTCATGAGTCACCCCCTAGTGAGGTTCGGAGGAACTGTCTCCCATTCTCTTTCGAAAAATAAGGCGGCTCATCTCGCTCAACTGCTTACTGCTCGAGAGCGCAAGAGTGCTCCTTGCTCGAATTCACAGGCTAGGGCTCATCTACTACGATATTACAGAATCAGTGGTCTTCAAGCCTACTGTGTACGATTAACCAGTCTTGCGGCAGCAAAAGGATTAGATGTCCCCCATGCTACGGTTCCTTGCGTGGGAATTGGTACTTCGAGCCTACTACATATGATTAGCTAGTCTTGTGGCGGCAAAAGACAAACGTCCCCCATGCTATGGTGACCTGCGTGGAGTGAACTTACCACTCCTAGTTTTCCTCATAGGGATAGACATGCATCTTTTTT
>Citrullus_lanatus_newGene_2184	Citrullus_lanatus_newGene_2184.1
ATTTGCGCTTCCTTCTTTATTTCACGTAACTTTAGGGTTTGCTTTCTTCATCTTCACTTCTTCAAGCCCATTCCTTCTCCTTCCCACATGTTCCTTCACTTCTTCAACGTGGATTCATTCCTCTTCCCAACTATTTGATTTCTTCGAAAATACCTACCCGATTTCTTCCTCAAAAAAATATATGAAATCACAACATCGAAATATATAGAATCACCGTGACTGTGAAATTGCTTCATCTTCCTCCTTAGGTTTCTTCGTCTTCCGATTTCGCAACACCCATTGACGAGGAAGATGATGAATGAAGATTGGATTTGGAAACTCTCCTTGATTATCTGTTTAAATCTTTCCAGCAATGATGTTTGCGGAGAATAGAATGCAAACAAGGAAATCTTCACTAGATAAGCTTGAAGTGGAGAATGAACGACCAAAATGAAAATTGAAACTCACACCTAATGTTTGTTGATTTAGAAATGACAAAAAAAAAAAAAAAAGACAAATCTTTAAACAAGGCATAAAAGATATGGCGTTATTCAAACGCTTGGTTTTGATTTGGAGATTTCACAATGGATATGAGATGTTTTTCTTTTGGAAGATTTTTAGATTTCGATGTTAGACTTTATATTTTTGTTTGATAAGATACTGAACAATGTTGTATATAGTTGTTATTTTATACTTTATGTTAAACTTTCCCATTAGCACGTAGCTTTTGATTGATAATGTACTAAAGTGTTAAACCACAAGGC
>Citrullus_lanatus_newGene_2192	Citrullus_lanatus_newGene_2192.3
AAAGAATAATCCAAGATTACAAGGAATTTGATAATGGGGTTAGTTGTTCAACCAAAGAAGGGGAGATTTGGATGAAGAGAAACCAGCTTGAGAGCTCAAAAAAAATTGATAATGGGGTTAGTTGTTGTCATTAATGAGAGGTAATGTGGATTGTACTATATATGAAAGTCAAAAATGTTTGATCACTGAAGAAGGAAGACAAGGTCACAAAGGAAGGGGGAAAAAAGAAACCATTTTGGCGTTTTGAATTTACTTCAAAATGTGATATATCAGAATATTAATGACATTGATGATTGAGGTCTTGGTTGTTGAACAAGAAATGGTGGGTTGCGTATTTTATACGATAAAGATGTCCGGATTGAGCCATGGCTAAATTGGGAAAAGGGAAAGGAAGCCAGATCAATCACTGTTCATATTCATTCTCAATGATTCTCTCACTGCCTTGGTTTTGCAGTGGATTTGTCATTGTAAGCTTCTCTGTTGCCTTCTTTCTCTTCCTTGGTTCTTGTTTAGGCTACATGAAGGCATCAATGAGGAAAGAAAGATGGTGTCCAATGAGTGCACAGTAATCAGGTCAAAGAAAGATAATGTTCAAGTATGAAATGCTCGAGAAAATGCTACCTTTTGTTCGATATGTCGAGGAAGTTACCCGACGATGGGCAGATACAGACGAATTCTTCAATGAGGTAAACTTGATTGGAGGAATTCAAAGCAGGAACTTTGTAAAACTTTTGGGATTCAAGTATTGAAGGCCTAGAAAGTCTAGAAAGTCTTTTGGTTTATGAATATGTGCCTAACATAGAAATGACTTGCTGATTTAAGAACTTCAAAGTATGAACTCTGTTACATCATCTTGGATCTAATGTTTACATGTTTATACATTTTCCGAGCAACTTCCTGTTCCCTTTTTGGTTATTCCAGTTGCAGTTTGCTATAGAAAGGAGTTCCTTTTGCTGCAGATTGTCATTCAAGTGACTCTAAACACTTCACCATTGTTTCATTGACTAAAACTTTCCAGTAGCAAGTAAACATAAGAACTTTCTATATACTACTGGTTTTGATTCTTGGAGAAGTAGACAAACAGTCAAGATTTAAAATCTCAGTAACTTTCTGGACACAATAGCCTCGGCTATACCTTCACAGAGATATAAAAAACGTGCAAATTTCTCTTTGATAAGCGTCTTACAATTCTAAGTGGTATATCACCTATTGACACAAAAGCTTAAGTTGATAGATTATGATAAATTTAATTATATCAATACTTTGACACTCCACCTCACTTGTAGGATTGACTTGGAAATTTGTAGAAGTAATAGTATGCACGGTTCCTTTTCTTGTTTGGAAGAAGAGTCCAGCATCTAAGTTGCATGCTATAAAATGATATGTGCGGAAGATAGAGTTGAATATATATAGCTTATGCTTTACTTTCTCATTTGGCTATTACTTTAGGAATAGGAGATGACTTTCACAATGTAAGCCTAAATAACAACATAGTGAACTGGAGCGATGGATGCTTTGAATTAGCAATGCAATGAACATAATCCTTCACACAGTGGATTTTGAAATTTTAGATGCAACCTGAACATATTTCAAACAGGACGCTTCACTCTCGCCAAACAAGTCTGATTTCTTTTTCTCCAAGTATATATGATCCCTTAATATGTGGTTCAAGGATTACTGATGGAGAAGTTCTGCATATGCCTTTGCTGTTCTGGTTCTTGAGATTGTATGTGGAAAGAAGGATACTTTTTTTCGTGGAAGGCTCGAATTCAGTTCTACACACTGTGAGATTCATATAGATTTTTCATGAATGAGATACATCAGTTTGCTTGGCAGTAGTTGTATGCTATGTGTCTCCGAGGACACGATTTTCATTGTTCTTGCAACAGTACGGAGGCACTCTCAACGTAAGAGTTTTAATTGCAGATGATTCGATCTACCGGAAGCAATTCCGAGAACACAATAGAGTCAGAATGCATCTAACTTTTATATTGTCAAGTCCACCTCTTTCAGAAGAACTCAATGGATGGAACATATCAATGACACCTGAAGTCTCTAAATTTTGAAGCAAAATGTTTGTGTAAAGTATAGAAAAGCGGGTTAGTGAACTCACATTTGAAGGTGATTGGAATGAGAAAAGATCTCGAAAGAATTTGGTTTCAACTGCAACTCATTTTGGGTCCTGAAACTGCTGTGAAATGGGATGATGACACTCAGCCCGTTCAGACTTTTGTTGCACTTGTATTTGCACCATGTTCTATTCCACTTCTGTTCTCTGTGTAAATTAAAAACGATTGCTTGAAATGAAGATCATGCAAATGGAAGTTTTCCATACTTTTCCAATCAAGTACC
>Citrullus_lanatus_newGene_2195	Citrullus_lanatus_newGene_2195.1
TGTAGTCAAAGTGTCTTTTAGACACTTTTTAGCCATTCTTTGGTTGGTTTTGAGTTTAGAGGTCATAGTTGTGCATTTTGGACTTGTTTTTGGAGTCAAAGTGTCATTTAGACACTTTTTAGCCATTCTTTGGTTGGTTTTGAGTTTAGAGGTCATAGTTGTGCATTTTTGGACTTGTTTTTGGAGTCAAAGTGTCATTTAGACACTTTTTAGCCATTCTTTGGTTGGTTTTGAGTTTAGAGGTTATAGTTGTGCATT
>Citrullus_lanatus_newGene_2241	Citrullus_lanatus_newGene_2241.1
GTACGACGACCTCATCACAATTCTCCACGATTGTTTGAGCGACAAAGATATAAGGGAAGGTCAAATTTTCTTCTCCAAATATGACCTGTCAGTTAAACTATCGACACTCGCTGTAAAGAAGAACTTTGGATACCGTGTGAAGAAGTCTACGAAGAGTTTGCTGACAGTGCGGTGTTTGGTCGAGGGATGCAAGTGGAGAGTTCGTGTAAAGAAGTTGGAAGGAAGCGATTCTTTCAAAGTGACGAAGTATCTGAGTGCCCAATACATGTTCCCTTGAGATAAGGACAAGTAATCACCAACAAGCCAATAGTTAGGTTATTGGCCACTTAATCAAGTCCAAGTACGATCAAGTAGGCTGAATGTACCGTTCGAAGGATATGATTGAAGATGTCTGACGGGATTATGGTGCGAATATAAGCTATGGGCGAGCTTATCGTGCAAGGGAGTACGTCTTGGTATTTGCAAGAGGGTCGTCAGAAGGATCATATCCGCTTGTCAAATCTGACTTCTCTTTCCAACGAGCTCCAGAAGTTTCAGTCGATGATGAGATCAAAAGCACGTGAAGGAGAAGTAAATGTTATTTCTAAGAAGTGCTAGAGAGGGTCGTCCTCAGGGACCAAGTCTGGACCTTCTTCTTCAAAGAAAAAGAACATGAAGAAAAAGGGTAAAGGGAAAGCCACTGCAAATCTCAAAGGTAAGAAAAAAGTTGCAGATAAAGGAAAGTGTTTCCACTACAATGAAGATGGGCACTAAAAGAGAAAATGCCCTAAATATCTTGCAAAGAAAAAAGCTGAAAAAGAAAACCAAGGAAACTATTCCTGGAAGCAGCTTGAAGATGACAAGATAACTCACAAGGTTGGATCCAGGGAAATCATCTCGACTAAAGAAGTGGAGATATGAAGATGTTCTTTGGAGATAGATACATTTTATTAGAAAATGTACTTTATGTTCCTAGTATCAGTAGGAAATTAATATCTATCTCTTGTTTGTTAGAACATTTGTATAAAGTATCTTTTGATGTAAAT
>Citrullus_lanatus_newGene_2246	Citrullus_lanatus_newGene_2246.1
ATGGAATATTATAATTTTAAATTTGGTAAAGGAAGATATTTAGCACTAACCCAAATATTCCTTGTCACAAAGGAGAATTAGTTTTCTTCCAGGGAAAAAAAAAACACAGACCCGGTTGGAAGGAGGCAAAAATAGATCCAAACCCAATTAAGTATGCCTGACCTGACTAATGGATGCCTAACCCGGTTACCTTGACCCGACTGAAGAAAAAAAATAACTTCTAGCCGCGTGGATCTGCTTGACCCGGTTACCTCAACCATGACCTAATTGGAAAGAAAAAACTCGTCGGTTTAGTTTCAACAGAAGCGATTATCTTCTGCCTCAACTCGGTTATCTTCTACCTGCAACAAACACGATTCACGTGGATTTTCATGAAGACTGTTTCAAACCTTCATGAACACCTTTGGTTGATTTGTTTCAGACGTGCAAAGTGCACGATTGTGGCTGATGTGAAGTTGCAATTTGCCTTGTTTGTCTTCTGATGTGAAGCTTGGCCCAACGAATTATACACAGATGCATACAGATTTGCTTTGGATGTGAAGCTCCAAGTTATGGATGGTGATTTTTCGATGTGAATGAAAATCTGTAAACAAATAGGTCGAGAAGAGTTAAAGGAGGTGTAAAATCCACTAGGAGCCCAGGACAAATTGTACCAAGCAATTCACGGTGGTTAGCCTACACAAGCCTCGTCTGATCTCACTGTGTATAAGTCGTAGACCTTCTTTAGATTTGTATTAAGACTTGAACAATTTACAGGAGTGAGATTTTGAGAGTAGGAACTAGTAGCGATGTGGGCGTATAGTGTTGTTATGTGATATGTAATATGTAAATTATATATGGCTTGTACAAGAGATTAAGAATGTTGTTGAATGTTAGTTATAAACTGTTAATCAA
>Citrullus_lanatus_newGene_2250	Citrullus_lanatus_newGene_2250.1
ACAAACACTTAATGCCCCTCTTTGTTAACTCAAACTCGCTCTCTCAAACATCCTTATGTGTGTAAAGTGAGAATTAAAAAATCCCTTTTTGTGTGTATGATAAAGCTTCACGGGAATGGAGAGAGAAGAAAGAGAGCAGAATTTGAGTAACGACTATGTTTTGTTTGAAATTCAAAATTATATAACGTCTTTTGCCCTTTCCATCTCTTCATTTCTCTCATTTCAACGGATCTTCTTCTTCTTCCTAAATTAGTTTTCTTGAAGTCCCCCGATTGGAAACCCTAGTGATCTGTAAATCAATCTTGAAATCAAATCAAGATATAAATTCTTCTTCAGTTGCTTTTTCTTCTGGATCGTCACAGTAATGGCTCCAACACCGTCTTCTAAATCAAATCAAGGTCACATGAGCCAATTGAAAACTCCTCAAGCGATGTGGCTCAATTTCAACCCCCTAGAGCACATTCATCCCCTTCCCCAAGTCCACCACGAAAGACTCCCAATCGGAGCATCCGGTTGAAGTAATGGGCCGGATCCGAGACGGTTTCGATTCTGCAGATTAATCCCGATAGACAGAACGTTCGGGTTCGGGCCAATTTCGGGTACAGGGTTTTCAGTCTCGACGGAATTTCGCTGCCGGAAGAGGAGGTCTCGACTCGTTTTACGAGAAGTTCGTCGAAGCGAGGATTCATGGTGTTAAGTTGGGTGAGAAATGTACGATTATGATGTACAGACCCACCAGTACCGGCAAGAGCCCCACGATGTTTGGCTGTGCGAAGCAGCCGGGGGTTGTGTATCGGTCGCTGAAGGACATTTTAGGCGACGGAGAAAGTGAAGCCGCCACTACCGCCGGAGCAGGTGGTGGCGAGCGGCCGGTAAAATGCTATATTTGTACAAGTTACGGTGCTTGGCTGCCTAAGGGTAACTTTCACAAGTGGATGTTTTCTGTTAGGCTAAGGCTTACCATGGATGGTGGTCTTCCTAAACGCAGAATTGTTCAGGTATGTCCGCTTGTCCCTAGTGGGTTTAGATATGAAAGTAAAGTAACTTTGTCATGTTTTGGAAACTGGCATACCAAAGTTATGGAGTATTTTAGTTGATAGATGGAAATTGTGAATTTGCTTTGTAATGCGAGTATCGGTAATGAAGAAGGTTATAGTCTTGAAATAAGCTATTTGACATGACCAATATAATGTAAACTTCATATCTGTATAGGCTGTTAAATCTTTCAGGGGGACCTATGTCGAGCTATCACATAGTTACAAGTATGAGTTAGCTTTCAGCATTGCACTTTTTTCCCCTTTCAAGTGACAACTAATCTGCTAATCTTTTGATATATCCATTATGTTAAACATTAACCGTAAGTTAAATCTCTCAAAGGGACCTACGTCGAGCTATCAGTTATCACATAATTACAAGTATGATTTATCTTTCAACATTGCACTGCTTTTTTCCTTCTTCTTTTTAGGTTGACAAGTAATTTCTTGATATATCCATTATGTTAAACGTGATTATATTAGGAGCTTGGATATGATTAGGGGAAGAAAACCAAACACATGTTCTAATGAATCAGTCGAAGTTCAATTTTAGTTGGGGATAATGATATTAACCTTTAGGTTTTCAATTGTTTTTGATACATTGTTGCATTTCTTGATTGTAGCAACTACTGTACATCCTTGCAGTTCCTTTGTCCATGCCTGTGTACTGAAATAAAATATGCATTAGGGTATGGACTTCACATTGTTTGCAACCAATCATTTCTAAATGTTGTTTTTTAAAACTAGCACTCGAACATAATGCTATTATGCAGTAGTACCTTTTTAATGAAAAAAATCCAGTTTTGGAAATAATGACAGTTGGTCACGTTCTTAGTATTTGAGAATGTTTCATGTTATTTAGGTTAGAATTACAAGCATATATATAGGAGTACAAAGGAACCCTAAGCCGAGAATGTACAATTACGATTAAAGACCATTATACATGCTTTTGCCACTCTGTGTTTTCTTCACCCTGTCTACATGTAGAAATATGAGTTGTTTTATCCTTGTGTGAGAGGTTTCTTTATAGAAAAACTTCATAGGAGTTTGACATCTGAAGAAGTCCTGCCATGACCTTCCTTTACCTTCCCTTAAACTCCAAATGGTTTTCACTCAATCCCTGTAGCTACAAATAAAGACTATACCGATGCTTCTATGAAATCTGGTTCTTTTGGGGTTATAGTTGATGGTTATTTCACAATTCCATCTCTACTACAGAACTGGACATGAGAGTTTCTTCTCAACCAACTCCTAGCGAATGAAACAATTAAAAAAAATATACATGTATTTACTGAATAATAGATTGAATTATGGGATTCTTTGAGATTTCATTTAATCAATCTATTCGAAATTAGAAATTTGTATATCTTCTTTTGATAGAAAACTCAACTCTTTATAGATTCTAGAATAATAGAATAATTTTTTTTATTATTGTTTTCTAAAAAATTATGGATAATATAATCTCGTTTTGTTATTTTTTCTTTCATTATAAGGTTATAATAAATCTTCATTTTGTTTTGGCTTTTCATTTTTTTTTTTATATATATATATTTTGCTCGACCCCTAACTTAAAAATCTAATAAAATGGAAACGTTTGCGAGCGAATATTTACTCTTTTTATATGTGTTTTGGTTCATGGGTTAGTTGCTAACTTTTCCCTTTTAGTTATTTGAAGGAATTGTATTGATGCTTTGTTTTGTTTAACGTGTTTAATTACGGATTTGAAGCTAATTTTGAATAGATAGCTAGAGTTGAAGGATGTTATTTATTAAATGAAATTTGATATGGTTGAAGATTTTTGTTATTTATTTTTATTGCTAACCTAAATATGTACAGAATCATAAACTGACAGTTGAGATGACAATTGAACATTCATCTTGCTTTTGTTTATTTGTACTTGAGCCAAGTTTGTGGAGAAGTTGACAAATAAGGTAACCCATTTAATATTCAAATTTTCCGATGGGCCAAAGTATGAGGCTGCTCTTCAATGGGGAATACATTTAATTAGAGCTGAATGGATATATGTGTATCAGACAGGCAACTTCATGATTCTGTTGCTCTTCATTATTCCTGCATTTCCTAATTGAAGTATTGAACCCATTCTTTATTCTCTTAGATATGGAAGGGTATTGTTCGGATACAAAACTTTAAGAGTAAGCTTGTTATTTTTTATTTGTGTGATCCCGAAGAAGTTAAGCCCAAGACAGGGAGGCATGCTTATACACTGTCAGTCACAAGTTCAAATCTTGGGATCTTTATGTCATGTGAAAGCTACAAAACTGCCATTCATATTGGATTCTTTGGATTCATATTCCTTGTGCAAGAGCTCTTAGTTCAGTCTCAACATTGCTTCTTGACATGACGGGTTGTGTTTTGCTCCTCCATGTCACTAGGTTTCCCCGAACAAAAGTGAAATAATCGGAAACTAGTTCTTGGAAAAAGCTTGCAGATGGCGGGACAACTCTCAAGGTTGGAATAGGAGAGATCGTCTCAGCCAAAGCAGTGGGAGATATAAAACTATTTTTTAGAGATAGATTTATCTTGTTAAGTAATGTACTTTTTGTTCCTAATATGAATAGGAACTTAATATCTATCATTTGTTTGCTAGAATAGTTGTATAAAGTATCTTTTGAAGTTAATAAAGTGTTTGTTAGCAAAA
>Citrullus_lanatus_newGene_232	Citrullus_lanatus_newGene_232.1
TTTAAGCACCACTTCAAAACCCAGCTGGCCTTCATTACTGTCATATCTCAAATCAAATAGTCGTGATTTCGTCATTTTCAACAAGGGGAGACTACCAAAAGGTAGTCCTATTAATCAACAAAAACAACATACAGAGCAGAGTTGGAGGAGAGCTCGAAAAGTTTATGATACAGAAAGCCTTACTTCACAGCTCGAACATTAATATTCCTATTCTCAATTCGGGTAATCTGTGGTCTGCTTTAATGCATAAAAAGTGCAAAAATTTCTCGTGGACTATGCTACATAACGGGCTTAACACCACGAACAAATGTCAGCTAGCTCAGGTTTCCCTCCCTCAATCTCAACCCAAACTGGTGTACCCTTTGTAAAAACAACTCTGAATCATTGGAGCATCCATTCTTGAGGTGTAATTTTTCCTCTGCTGTCTGGAGCAGGCTTTGTTGATGGTGCTTTCGAACAGCCTACACAATCTATATGACTTCTTTTATCTTATACCTGCTGCAACTCAAGTTGAACTCAAAGGCAAATATCCTTTGGAGCAATATTATTGCTGCTTCTTTGTGGTGCTTTTGGCTGGAAAGAAATAGTAGTCTTTCAAGATAAAGAAAAATGCATTAGTCATTTGTGAGATGATATCATTTCTTTGGCTGCTCCATCCACCTCTAAATCCCCCTTATTTTGTAACCATGATGTTCCTACTTATCGATTTGAACTGGAAGACCTTTCTCTAACCTCATCCCCCTCCCCTCTTTTGTTCTGAGCTTTCCTTCAGCTCCTTCTGTACATATATCTAGTGATCGATCGCTAAAGGCTAAAGGCCTTGTGATATGATGAGAGTGCTAAAGAGGTGTCAAGCTGGTTGAGACGTCCAGATGTTGATCGGAAATGAATTGGATATGCCTGGGGATGAAGAGCAAGCTTTTGTAGCTGAGAGTGTGGATGGATTTGCACTCAAGGGGAGGCTCAAAGTGTGGTACTTGTTTGATGCATGAGAGGATTATTAGAGTGCGAAAAAAAGTTCCACATTGGTTAGGGAA
>Citrullus_lanatus_newGene_2344	Citrullus_lanatus_newGene_2344.1
GACATGTACAGATTCTTCCTTTTTGGGAATGAGGTAGATGAAATATTCTTTTTTAAAAGCATTCAATTTACCATTTGTGTGGAATTCATCAAACCTTTTCTGGAAAATTTCCTTGAAATTCTGCCAATATTCAATATAAAATTCTACTATGAATCCATTGAGGTTGGGTGCTCTGTTTTTCCCTAGTGATTTAACTGCTTGTAGAATTTCTTCACTTCGAAAAAGGGCTATTAGAAAAAAGTTTAGGGAGGCAAAAACTTGTTTCCATGGGATTCTAAAAGGAATGGATCTTACCCTTGGAATTTTGCCTCTTCCTTGTGTGAAATGTGATAGATTAATCTATCTCACTTGACTTGTGGGTCTCACTTGACTTGCCTCTTCCTTTCTATCTTCTTTAATTCTGTCTTTTCAGATCTCATTTTGAAAATCTCCTTCTTCATTAAACCGAGGTAAAATATGAGATGGGCGACCAATTAGTATATTGGACCCTTTGTTTTATCATTATCCAGCAATAAATTATGTCTTAAAGAGACAAAAACCTCTTCGTTTTCCTTCACCAATTCCAAACCATTACCTTCTCTCTCTATGTTATTGAATTCCTAAGGTTTTTTGTAACTGCCTCCTCATTAATGTTTTTTTGAATTTTTTCTTCACCTGATAGTAAAGTTTCTCTCTCCCCGAATGGCCAAAGGAATATCAACGGTTTCATTGGTGATATTTCCAAGAATGTCGACTGCGAAACCTTAATTAATCAGAACCTCCTTAATGCGACTAATATCTAGAGAATTTGAAAAGTCTCCAGCCAGAAAACACCCTTTGGTATGAGAAACACTGTCTTGGGAGACCAAAGATTTGAAACATTCAAAATTTATAGCAAATGTTCCCAATAATGCATCTTTTATTTCTAAAGAAGTTGGAATAAACCCAATCTTGATGATTGCCTTTTAATAATCCAAACAATTTAGAGTCTATGAAGAAATTTCAACTAAACCCCCTAGGTGATGGTCGATTGCTTCAAATGCTGCATTCTCCTAGAAAAGCAGAGGAAGATTCTTAACCACAATCCAACCTCCATAGCATGTGGTGACCTTTGGAAGAGTATGAATTTGAATTGACTAGTGTTCAACCTTTAAATGCATATTTCAACATTCATACCATTTGTCGAAAAACTCTTCATCAATATCTTTATTAATTTTGATAAGGGCTTTATCTTCAAAGAAAGGATTTATTAGTACTGTTGCTTGAAAAAATTCTTCCAAAATCTTCTTTACCTCAACCTAGGAATAATAATTTGCTAATCTTGAAACCACTAACGTGGAGCTTAGATTCAGATCAAACATATCTTTTTCCTTTCTAACCCACACAGATGACCGGTCGTGAAAAACCTGAGTAAGTGTTATTCCCTTCTTTGTCTTAACCACTTCGACATAAGATTTGATTGAAGACTTAACCTCCAGTCTATTCATGTGCTTTTCCACAGGGACCTTCGATTGAAGTTGTTAATTTTGTCATCCTCATGCTCTCATTTAGCATTTTAGTAAAAGATTGCCATCCTTTTTTGTTGAAGCCCATTGGAGTATGTAGATTTCTTCTTCCTTTAGAAGCAGGACACCATGCTATCTCCACAAACCAACCTTTCATTGTTCCAAACTTGGCTATATGAATAAATCCCTGCTCCATTCTGATCTTTTTGGAAAAAAAAAATGTGAATAGGGTCCTGCAAGATTTTACTAAATTCCTTTTCAAGCCAAAACATCGACCTTTGACTAAAAGTAGCCTTCTGCCCCTTTGATAGATCTTCCACTGTGTAGCCAAAGTCTTCTTGCCAAACACAAAAATAATGTTCATTTATGCTGCAACTCTTAATTTCCATGGTGATTCAGTTAAACATAAAAAAGAAGTGAAGATTTGTTGGGTACGAGAAGCAAAGATGATCGGAGAGCTTGAATCAAACCGATGAAGCTACAAGTGAAACTAGGGGATGAGAGAGGAGAGAGGAGAGAGGAGAGAGCATACATATGTTTTCCTTATTTTCATTCTTTTTATTGGAATCACTAGCTACTCACATTCACGAAGGAGGAGGAAACCAACCTATCGCGTTGCCCTTCAACTGCTCACGTTGATCGTCGGTCGTTGCTTCGACTGCCTCGCCTCTGTATGCGTCACTGGTCCTGCCATCCACTGTCGTAGCATCACCGATCAACCCTCTACTCTTTCTCCCATTTAGTTTCTCTCTCTCTCTCTCTCTCTCTCCGCCTGTCTAGATCTCTCACAGTTTCTCTCTCTAAGAATTTCGCCTGGCCCTCGTCACCACCACCAATCTGCTAGTCACCAAAGCTATCGATGTCACTGCTGCTTGCAAGCCTCCATCGCCGCTCCAGTGGGTTCTGGCAGAGTTTTATTTGGGTAAGATTTTGGTGTTTTTAAAGGGTTTCATGGGGTATCTTCAATACCCATTCAATTTTGCAAAACACAAAAATAATGTTCATCGATGCCGCAACTCTTAATTTCCATGGTGGTTCAGTTAAACATCAAAAAAGAAGTGAAGATCTGTTGGGTATGAGAAGCAAAGGTGATCAAAGAGGTTGAATCAAACCGATGAAGTTACAAGTAAGTGAAACTAGGGGATGAGAGAGGAGAGAGCATACTTACGTTTTCCTTATTTTCATTTTTCTAATGAAATCTCTTGAACTCACATTCATGAAGGAGGAAGTAGTGGGCTAGCTACTAACATTCACGAAGGAGGAAGTAACCAGCCCATCGTTTTGCCCTTCAACCACTCACGTCGGCAGTTGGTTGTTGCTTTGACTGCCTCACCTCTGTCGTGCATCACTAGTCTCTACCATCCACTATCATAGCGTCGCCAATCAGCCCTATACCCTTTCTCCCATTAGTTTCTTTCTCTCCGCCCCTCTCTCTAGATCTCTCACAGTTTTTCTCTCTCTAGGAATTTTTCATGACCCTTGTCCCCACCATCAATCCACCAGTCACCAAAGCTATCAATATCACTGCCGCTTGCTAGCCACCATTGCCACTCTAGTTGGTTTCGCCAGAGTTTTGTTTGGGTAGGATTTTGGTATTTTTAAAGGGTTTCATGGGGTATCTTCAATATCCATTCGATTTTGGCTCCAATTTATTGATACCCATGATATTTTAAAACTTCAATCGAAGTTTTGGAGCGTCAAGAACCACTTTCAAGAAGGGTTATTAAAGATCAATTTTGGGAATTTTGGCACGTTGTTGTGTGCTAAGTTTGGAGGCAATTTTGGAGCATGCCTTTTGTGGGGGATAATTCAAGGATTTTACATGAATTAAAAGG
>Citrullus_lanatus_newGene_2345	Citrullus_lanatus_newGene_2345.1
TTAAATCAAACACAAAGTTTATCCTAACAGTCTCCAAAAACTTACCCACAAAAGGCATGCTCCAAAATTGCCTCCAAACTTAGCACACTGGTACAAATATATACATAAACCAAAAGTCAAGAATTTACAAACAATACTCCAGCATTTAAAATTATCCCAAAAAGTTGCAAATTCAAAATACTCACCAACAACGTGCCAAAATTCCCAAAATTGATCTTTAATAACCCTTCTTGAAAGTGGTTCTTGACGCTCCAAAACTTCGATTGAAGTTTTAAAATATCATGGGTATCAATAAATTGGAGCCAAAATCGAATGGATATTGAAGATACCCCATGAAACCCTTTAAAAATACCAAAATCCTACCCAAACAAAACTCTGGCGAAACCAACTAGAGTGGCAATGGTGGCTAGCAAGCGGCAGTGATATTGATAGCTTTGGTGACTGGTGGATTGATGGTGGGGACAAGGGTCATGAAAAATTCCTAGAGAGAGAAAAACTGTGAGAGATCTAGAGAGAGGGGCGGAGAGAAAGAAACTAATGGGAGAAAGGGTATAGGGCTGATTGGCGACGCTATGATAGTGGATGGTAGAGACTAGTGATGCACGACAGAGGTGAGGCAGTCAAAGCAACAACCAACTGCCGACGTGAGTGGTTGAAGGGCAAAACGATGGGCTGGTTACTTCCTCCTTCGTGAATGTTAGTAGCTAGCCCACTACTTCCTCCTTCATGAATGTGAGTTCAAGAGATTTCATTAGAAAAATGAAAATAAGGAAAACAACCCACTGGAGCGGCGATGGAGGCTTGCAAGCAGCAGTGACATCGATAGCTTTGGTGACTAGCAGATTGGTGGTGGTGACGAGGGCCAGGCGAAATTCTTAGAGAGAGAAACTGTGAGAGATCTAGACAGGCGGAGAGAGAGAGAGAGAGAGAGAGAAACTAAATGGGAGAAAGAGTAGAGGGTTGATCGGTGATGCTACGACAGTGGATGGCAGGACCAGTGACGCATACAGAGGCGAGGCAGTCGAAGCAACGACCGACGATCAACGTGAGCAGTTGAAGGGCAACGCGATAGGTTGGTTTCCTCCTCCTTCGTGAATGTGAGTAGCTAGTGATTCCAATAAAAAGAATGAAAATAAGGAAAACATATGTATGCTCTCTCCTCTCTCCTCTCTCCTCTCTCATCCCCTAGTTTCACTTGTAGCTTCATCGGTTTGATTCAAGCTCTCCGATCATCTTTGCTTCTCGTACCCAACAAATCTTCACTTCTTTTTTATGTTTAACTGAATCACCATGGAAATTAAGAGTTGCAGCATAAATGAACATTATTTTTGTGTTTGGCAAGAAGACTTTGGCTACACAGTGGAAGATCTATCAAAGGGGCAGAAGGCTACTTTTAGTCAAAGGTCGATGTTTTGGCTTGAAAAGGAATTTAGTAAAATCTTGCAGGACCCTATTCACATTTTTTTTTTCCAAAAAGATCAGAATGGAGCAGGGATTTATTCATATAGCCAAGTTTGGAACAATGAAAGGTTGGTTTGTGGAGATAGCATGGTGTCCTGCTTCTAAAGGAAGAAGAAATCTACATACTCCAATGGGCTTCAACAAAAAAGGATGGCAATCTTTTACTAAAATGCTAAATGAGAGCATGAGGATGACAAAATTAACAACTTCAATCGAAGGTCCCTGTGGAAAAGCACATGAATAGACTGGAGGTTAAGTCTTCAATCAAATCTTATGTCGAAGTGGTTAAGACAAAGAAGGGAATAACACTTACTCAGGTTTTTCACGACCGGTCATCTGTGTGGGTTAGAAAGGAAAAAGATATGTTTGATCTGAATCTAAGCTCCACGTTAGTGGTTTCAAGATTAGCAAATTATTATTCCTAGGTTGAGGTAAAGAAGATTTTGGAAGAATTTTTTCAAGCAACAGTACTAATAAATCCTTTCTTTGAAGATAAAGCCCTTATCAAAATTAATAAAGATATTGATGAAGAGTTTTTCG
>Citrullus_lanatus_newGene_237	Citrullus_lanatus_newGene_237.1
TTGAATGCACACCTCCATGGAATTTCATTACTATAAATAGAGGGGGTTTTTTCGGTGGACTTTCACAAGCCCTCCAATATTGCTATTATAAGAAAGATAAAGAGAGAAGAAACAAAAACAAAAACTCTCTCCCTCTCTATCTCTCATTTAGGGCCTTCAAAAAATGGAATTCAATGTTGAATCCCCCTTTCCTTTTGACTTAGGAGATGACTTATTTCCTTTGCCTTCTCTTCCATCGTCTTCCATCTCTCCATCTTCGGACAACAGTAACAGTGCCTGCAAAACACAAAAAAATGGCCGCCGGAAAAAGCCAGCGCCCAACTCTCACAATAGTGAGAATGACGAACAAAAAAAGAAGTTAATACATAGAGATGTGGAGCGACAAAGAAGACGAGAAATGTCTTTTCTTTACACCACACTTCGCTCATTTCTCCCTCTTGAATACCTCAAGGGAAAACGGTCAATATCTGATCACATGCAAGAGACAGTTAATTACATTCAATATATGCAAAGAAGGATCCAACAACTGTCTGATAAAAGAGATGAGTTAAGAAAACTCTCCGATGAAAATATGGCCTCCATTAGTATGGTGGAAACACTTAATTCCTCAAAAAGAGATTCGGTGGTGGTGAGGTCGAAAAATGAATTGGGGATTCAAATTATCTTAGACACTGGCATAAAACACAGATTTCCTATCTCCAACATTCTTCCAGTTTTAGTTGCCGAAGGATTGGAAAACATCAGTTGCGCATCCAACAGACTGAATGAGAGGTTCATTCACATCATAGAATGCCAACCTATTGTAAATAATGATGGTTTTTATCAAAGCAAATCTAGACTTCAACATAAGTTAACGAATTTAGAATATTTTCCTATAGATTAAAAAATTGTTGAATATCCCTTTTATGGTCACAATGTACCAATCTTTTGAATAATTTCTTGAA
>Citrullus_lanatus_newGene_2377	Citrullus_lanatus_newGene_2377.1
GGTTTGAAGGAATATTTTTTGTCGTGCAAGGAACTTATTGGTGGCCAATGGTTATGCGAGAATCCATTAGAGAAATGAAGCCAGAAAACAATAGATATGTTTATAGGATTTTTTTATAGGGTTAGTGGAAGAAATTTGATTGAAATGTGCTCATTTGTGGTTTCTTGTAAAACCTATATACCAATGGTTATTAGTCAATTTGTTTGTATTATCAACCTTGTAATGAATTTATATATGTGTGAAACTGTTATATGTTGGGAA
>Citrullus_lanatus_newGene_2382	Citrullus_lanatus_newGene_2382.1
CATGTCGAAGAAGATGACGAAGGGTGGACCATCGTGACCTATAAGAAAAAGAAGCAGTCAAAGTTCGTTCAAAAGGGATTGCGCTTTCGTCGAGACTATAGAAGAGGAAGCAAAACTCAGAAAAAGAAAGGCAAGAAGAAAGCAAGGACGCTCAAGCTTGTCAAGGAAGAGGACAAGGGCTTTCCTTAGCTTCCATGACCAATAACTCTAGTGGAATTCCTTCTAAGGAATTTCCTTGATAGTCGTCCAGAGGAAATACTAGAAATTGTCGCATGTCATGTTTTTAACATAGTAAAAGACGAGGGTAGTCCTTCAGGTTCAGTGGAGACTGCAGCCGAATCACGAGACTTAACATCATTCAGCGTAGATGACCTGCTATCCCTCCCTCAAGCAACTAAGATTGCCCTCATTGGTGCATTGTTAGATTTAGGGGCATCGAATCCAAGCGTCCCAACCTCGACAACACACACATGCTCCTCTTGCTGCACATCCATAGCCTTTTCAGATGAAGACTTATTGTTGGGATCCAAATTGCATAACAGGCCTTTGTTCGTCTCGGGGTACATACGAGAACAAAGGGTCAGTTGAATTCTCAATGATGACGGATCCATCATCAATATAATGTCTAAACCAACTATGAAGCAGCTAGGCATTTCAATGGAAGAACTTTCGAACAGCAAATTGGTGATCCAAGGCTTCAACCAAGGCGGTCAATGAACAATCGACATGATATGGTTGGAACTTACTATCGGCAACCTAAAGGCCAACACTCTATTTCATATTATAGACTCAAGGACAACTTATAAGTTCTTGTTGGGGCATCCTTGGATTCATGGAAATGGAGTGATAACGTCAACATTGCATTAATGTTTCAAGTTTTATCAAGATGGCGTTAAGAAGGTTGAAGTAGACTCTAATCCATTCTCAGAAGTCGAGTCTCACTTCGTAAACGCAAAGTTTTACCTTAAGAATGATAACATCGGTAAGACAATGCAAGCAGAGATTCCTCTAATAAAAAGTGAGGATAAATCCCAATTGAAGCCACAACAAGATGTTGTACGAAAGGAACCAAGTGAAGGGATGGGTGCCTCTAACTCTCAAAAGGGTGAGGCATCCACCAACTCTACAAAGCCTAAAACCTTGAAAGACGAAAAGGCTACTTGTTCTCTTGTCTTGCATTATGACCCTTTGTCAAGATGTAAGAAGGGAGAGTCTCCATTTTGCAGAGTGCTCGAAGGGCTTGAAGGTTGGCGATGTTGAAGTTTTAAAAGAAAGTTTCATTACACCGCTTACTAGTATCACAAAGCAAGAAGTCTAGGAACCGAAAGTGGACCCGACAAAAGTGAGTCTGCCCGAGAGACAGATGAAGGATGCCTTTGACCCGAATGCTTATAAAATACTGGCAAAGGCGGGCTACGACTTCACGACCCATACTGAGTTCAAGAGCTTGAAAATTTATGAGCAACCTGAGCTTTCTCCGTCCCAGAATAAGTTGCTACAGGAAGGGTATATTATACCTCCCTCGAGGAAAGGACTTAGGTATAAGTCTCCCAAGCTAGTTCGCATAACCAAAAAGGGGAAGGCGAAAGTGGTTGACAACAACCATATAACGGTCGAGGAGGTTGACGATTAGAAAGAAAAAGAAAGCAATGGTCAAAGAACCTCAGTTTTCGATCGAATTAGACCGCCTATCGCATGTGCTTTGGTCTTTAAAAGGCTAAGTATGATGGCAACGGAAGAAGAAAACTAGCACCTAACGCCTAGCCTCGATCGGAGTTCAGCTTTTCAAAGGCTGACTATGCCCACTGAAGGAGAAGAAAGCATTTAGTATTCCCCAGTGATAGCCCGACCTTCAGCTTTTGAAAGATTAAGTGTGACCACGAAGAAGAGTGATGGAATACCCCGCAGATCAACCGTTGATCGCCTTAAGTGTGTAAGTGTTGAGAAGTGCTCTAGCAAAAATGCATCTTGCGACATGAAAGCTGAAGAAGGAAGGGGCCTATATCTCGCGGTCAATTTGGCGCCGCATTAGGCACGAGGATGCTGAAAACCATTCAAAGGAGGAGCTGCCTCATGAGACAAAAGGTGAGGGAAAAATTCACAGTACTGTCCCTTCACGAATGAAAAGAAAGATTTTCGTTACCCTCGATTCAAGCAAAGGCTTGTTAAAGGTAAAGAGACGTGACGTCATCTTTACTAATCCTAAAGACAAAAGCTCAAAATAGGCAGAAGGTGAAACTTCATGTCACCACATCACCATCATCGAAGAATCAAAGAACGAAATATTCGAAGATGTGGAGGACGCCCCGCTAACGCTTGAGGATGGTGGTCAATCCATAGTGGATGAGCTCAAAGAAGTAAACCTTTGAAGCATAGAAAAGTCGCGCCCATATTTCATTAGTGCATCTCTCTCAGGGGAAGAGGAGGGCGAATACATGAGCTTACTCACCGAATATTGGGACATCTTTGCTTGGTCATATAGAGAGATGTTAGGCCTTGACCCAAAAGTGCAGTCCATCATCTCGCAATCAACCAAGGGTATCGACCAGTTAAGCAGACTCAACGATGCTTTTGCCCAGAGCTTATCCCTCAGATTGAAGCAGAAGTCAATAAATTGATCGAGGCGGGATTCATCCATGAGGTCAAGTACCCAACATGGATAGCAACATTGTGCCTGTTAGAAAGAAGAACGGACAGCTCCGTGTGTGCGTAGATTTCCGTGACCTGAATAACGCCTACCCAAAAGATGATTTTCCTCTGCCTATCACAGAGATCATGTTTGGCATAACCACTAGCCACAAGGCCTTATCTTTTATGGATGGGTCGTTTAGATATAATCAAATACGAATAGCTCTCGCAGATTAAGAAATGACGGCTTTTTGGACTCCAAAGGGAAATACTGTTACAAGGTAATGCCTTTCGAGCTGAAGAATGCTGGCGCTACTTATCAACGGGATATGCAAAAAGTGTTTGATGATATGCCGGACAAACATGTCGAATGCGACGTCGATGATTTTGTAGTCAAGTCTAGAGAGCGTCAAGACCACCTGAGAGATTTAATAAGTCGTGTTTGATCCCTTGCGAAGCTAAGGATGAACTCCCTCAAATGCGCGTTTGGCATAACCTTTGGAAAGTTTCTTGGTTTCATTGTAAGGCATCAGGGAATTGAAATAGACCAGTCTAAAATTGACGTTATTCAGAAAATGCTAAGGCCAAGAAACTTACATGAGTTAAGAAGTCTCCAAGGTCGTTTGGCTTACATACGAAGGTATATTTCTAACTTAGTTGGTCGATGTCAACCTTTTCAAAAGCTGATGAGGGGGAGAAACATTCAAGTGGGATGAGGCTTGTCAGAATGATTTGACAGCATAAAGAAATGCCAACTTAATCCTCCTGTCTTAGGTGCTTCTTTAGCAGGCAAGCCATTGATATTGTACATTCCCACGCAAGAAAGATTGTTAGGGGCATTGTTGGCACAGGAAGGGGAGAAAGGGAAGGAACGTGCCCTTTACTATTTAAGCAGGACCCTAATTGGAGTTGAGGTTAACTACTCCCCTATTGAGAAAATGTGTTTGGTACTTTTCTTTGCCATAGATAAGTTGAGACACTTTCACAGTTCACTTGGTCGCAAAAGCTAATCCCATTAAATATGTATTGTCTAGACCAATCATCTCTAGAGGCCTGGCCAAATGGGCAATTTTGCTCCAGCAATACAATATTGTGTATGTTCCACAAAAAGCAATTAAAGGACAAGCACTAGCTGACTTTTTAGCAAATCACCCAATTCCGTCACATTGGAAGTTATGCGAAGACTTGCTTGACAAGAAAATTTTCCTGGTTGAAATTACGAAGCCTTGGTCCATGTACTTTGATGGTGCAGCATGTAGGAGCAAAGCAGGGACAGGAGTTATCTTCATCTCACCCGAGAAACATATGATGCCTTATAGTTTCGCACTTAGTGAACTATGCTCAAATAATGTTGTTGAATAACAGGCTTTAATAATCGGTCTATAGATGACATTAGAAATTGGAATATTATACATAGAAATTTACGGTGATTTGAAGCTGTTAATCAATCAACTCTTGCTCCAGTATGAGGTAAAACATGAAAACTTAAAGCCTTATTTCACCTATGCTAGGCGGTTGCTGGAAAAGTTTTACAACGTGACGTTGGAGCATGTCCCGAGGTCGGAAAACAAGAGGGCAAACGCTTTGGCCAATCTTGTCACTGCCTTAATAGTTCTAGATGATGAGCTTCTAAATGTAACCCTTTGCCAAAGGTGGGTTGTACCACCACTCGAGAGCGAAGGTGAAGAAACGAACGTGATATCAGTCTACTTGATCGACAAGCTCCCAACAGATCCTCGTCATAAAACAGAGGTAAGAAGGAGAGCAGCTCACTTCATTTACTACAAAGGGACCATGTACCGTCGCTCCCTTGAAGGGCTCTTTCTTCGATGCCTTGGAAAAGAGGAGTCAATAAAGGCTTTAGAGGAAGCACACTCGGGCCCTATTACTGCTCAGCCGCCGCCTCCCCTTCTATCTTCTCTCAACTTCCTTCTCTCTATGGCTCACTTGCCCTATTACTGCCACACCCTCTCAACGCTCTCTCTCAATAAATCGGGCCCTATTACTGCCACAACCGTCCATCGCATTGTTGCCCGACAATGCTACTTGTCGCCGCCTTGTCCTATATCGTTCGTTTGCCGTATTCTTCGACCATCACACTTCCAATCTCACCTCTGCACGCCAGCAACGTCGACTCTAACAGGATCTTTAGCTGGATAACGGTGCCCAACAGCGACCACCATTGTCAGCGTTGAGGCAAACAAGAAAGAAGGAGAAAAGAAGAAAAGAAGAAAGAAATAAAAAAAAATAAGGCGAGGAAGAAGGAGCCGCTAAATTCATACCTCTTGGTTAATTCAGTGCAAAACAAATTTCACTGGGTGGTGGACTTGTTTATAGGATGTGGGTATAGCAAATCTTATTGGGGATTCATATTTCATAATGTTATTACGATTAGGAGTTGCAAATTGGAATACATATTTGGATCCGCCTTGGATTTAAATTTGAATTGAATCAAATCTTTTTATTCAAATACAAATTTGTCTTTTATCTCTAGCTTTTATCTCATTGCCAAATTCCTCATGTCGAATTAAATTAGGGTGATATCTCAAGTTTATCTCAAAATTAAAATTGATTCCAAATTTTATCCCAAATTTAAATTATCCAAATTTAGGGTTCTTCAAATTAAATTGGGGAAAATCTCAAATTCATCTTAAATAAAAATTTAGCCATTTTCCAAATTTTATATCAAGCTTATGCACTAAATTCATTGTCTCATTAATTTGACACATCAACATAGATTTAAGCAACATGTTCATAGACAAATTAAGCAGAGAAAGAGTGTAAAGAAAAGGAAACTCTACTAGAAAGAAGCCCTTGATTGAGGAGGAACTGCCAAAATGAACTTTGGTTCATGTCGGGAACTCGAATGGCACAAAGACTCTCTCTCGAACTCTTCTCTCTTCCTTGCAGTCAACTCACTCTTTGAAACTCATTTGGTGTGTTTTTCTCTGATTTCTTGATGTATAAATTCGTGATTAGGGTTGCTCAAACTCTCCAATTTATAGAGTTGGTCGCCTGAAATTCTTTCCAAAAATAAAAAATCTTCAAATTAAGAAAGTTGGCGCTGCGACGTTGGTCAATGGCGTCGTGGCGTTGGTCAATGGCGTCGCGACGCTGACCGATATGGAAAGTTGGCACCACCGCCCTGCTGGATGGCACCACCACGCTGACGCTGTGTTGAAGCAAATTGATCTCTCGGGAAAAAGCGCTGCGGCGGTACCCTGTTTTTGGCAAATGTGTATTTTTCTTCTCTTTTCCACTAGATTCTGGCTCAGTTTTGATCTTTTGGCCTTCACTTCTGATTTTCTTTATTTTGACCTGAAATTCACTAGCAAATAAGTGAAATCTAATTATAAACTCCCTTAATTTGAGAGAATAGAAAGCACTTTTTAAGCGCTTTTCAGTATGATATCAATATCTACCTAGCATCTTTGATTGATGACTTGCAACTTTTGTGGGAAAATAAGGTAAACTGTTTTGTTGCATATAAACAAGAATATTTCACTTTGTGGGTTGTCTTACTGTGGACTATCAATGATTTTCTTGCATACAATAATCTATACTATTGTAATGTCAAAGGTTATAAGGATTGTCTAAGACGTGGGAAGGAGACTTCTTCAATACGACTACAACATGGGGGGGAAAAATTTATATATGGGAGATAGAAAATATTTGCCAATACAGCATCCATATAGGAGACAAAAAAAGCTTTTGATGGTAAGTAAGAGCATGGATGTCACACCCCCTCCCAGAATTGCACTTTTCAAGGTTGGGTCATTAGGAACACAGTCTATCATGTTTCATCAAAGCCCCATGACTCTTTAAAACATAATCTGTTCTCTAGTTAAGATTCACCTTGTCACACCCCATCCTGAATTATCCCCCTGTGGCTCGAGACGGATCGTGAGGACAATAGTCATCGACTTCCCGGTCGTCTCCCACTGTCGAACTTACTTATCTTCCATTTAACCACACTTCCTAGGACGATGATACCATTAATTCTTGACAAACCTCAACTTTGACCGACAACGGGAACTGTCATGCTACCTAGAAATGGAAAACATATGAAGATGAGTTGGATTGCTCAGTGAGTGACTAGTTTTGTAAAACTATCTTGGGCTCGAAAATCAAACATAAATAAAACATTATAATGCATTGCATATAAATTACATGCTTAAATATCCTTGTCAAATCATATATGTTTATTTCAGAAAAGATAGCTCAAGAAATCAGATTCTACTAAAACATAGCATTTGTAAAAAACTCCTGTTAAGCCTTGAGATAAAACACAAGCCAGGTCTTTTTAAATAAAAGAGTCTGCAAACACATCAAATCTTCTTTTTCTTAAAATTTTCCTTAGTTGAGGTGGAGCAAAACTCAACGCACCCAACGTTGAAAACAAACCTTAGTTGGGGTGGAGCAAGACTCAACATACCCAACATCGAAAACGAATATTTTCCTTAGTTGAGGCAGAGAAAAACTCAATGCACCCAACGTCGAAAACAAACCTTAGTTGGGGTGGAGCAAGACTCAACACACCCAACGTCGAAATCGAATATTTTCCTTAGTTGAAGCAGAGCAAAACTCAACGCACCCAACGTCGAAAACCTCTATGTGCATATAGGAATATCTCGAGATGCCCAAGTACCTGTTCCGAGTCCATTAGTACTGGGTCCCTAGTCACAGTATTGCCCACATGCCTTCTCAAATGTCCCTCAGATTGGGTCCCTTAGAAAACATTTAAAAATAGGTATGTTTTGCATAAACAATTCATTGTAAAATCTTTCGTGGAAAACAGAGCGTTCTCAATAAATAGCATTTTATAAATATATTTTTCAACAATGCCTTCATGCCATAAAATCGAGTATAACCAGCCATCATGCTTTTCAAAACATCATAAAATTACATTTTATACGAAAGCCTGGCTAAACACTTTAACTAAAATCTTTTAGAAAAAGGAAAGTGTCACCCACTTAATAGTTGCTTAAGGGAAATTCCCTTTCTTCCTTCTAATTCTGTTTCTCGAGCTTCTTGGACGCAGAGTTTGCAAGTCTAAAACGCAAGGCAACTGATTTTCCCTTTTGTCAACCCGGTTGGACGCAACCCTGCACCTTGAATGCAAGGTTGGTAACTTGAACGCAAGGTGCAGCCTTTCAACAACTCTTCTGGCTTCACCCCTTGGACGCAAGGTTCTATCTTAAACGCAGAGTCGATCTTGAACGCAAGGTTCACCTTGAACGCAAAGTTTATCTTGAATGCAAAGCTGATATCTTAAACACAAAGCAACTTGTTGAACGCAAGGTAGCTAGGTTGTTAGGAACACCTCATCTCTTGGCCGCAGACTTCCACTACGGACGCAAGGATTACTCTTTTCTGTCTTTTTTCTCCTTTTTCTCAAGAACTCAGACTTAATGATCATCACCTGCTCCTTTTCTCTCAAGGTCCTATTTATAGCTTTGGAATAGAGGGCTTGTCATCCAACTTTTCCTCTCTTTTTGCCACTTATTTGTCACCTGTCACCTGTCACCCTACATGACACATTCGACATGCAACCTGACACCTACTTCTCATAAAGTGTTAAGTCTAAATGAAACCACGTAACCTTTATAAACTCAACTTATGCGTTTGACTCGTTCTGAGATACGAATCATGCATCCAACTTAATGCCCTATGCATTCATTTAATTCTCTTTTTAAGGTTTAACTTCTTTATTCTCTCTCTTCCTCCTAGCCTTCCTACTTTTGACCAGGTTTCTCCCTTGCATACTACCATGCGTTTGTCACTTCTTTCCTTATGTCCATATCTTAGCTACAAGCCCTTCTCTTGAGTGATAAACATCCGACTATGCTTGTTACTCTGTTACTTAGTCAAAATTACCTTAAGACCTTCCTTCATGCATTTGTATTCCATGCATTTATGTCTACCTTGCTATGCGTCCATGACCTTCCTTCCATCCTTAAGGATCCCTTGATTGTTCTTCTATGCGTTCTTGAGTTGTATTCCAAGGTTATGCTTCCAACCTCTTCCTTATACTTAGCCATTTTCTCAATGATAAATCTAGCATACCTCCATCTCCGGCTTCCTTCCTTTATACTTACTTCTCAACCCTCTAAATTATCCAAGACTCAACAAAATCTGCCTTGATGGAAGTCATGCGTTTACCTTAAATTACAATAGCATCTTTCCTTGATTTCACCTTATGCGTTTTATCCTTCTTTCCGAGACTTAGATTTCCTTCTAACGCACCACTACTCCACGTTAGTCCTCTTGCTCATACGTCCTACTTAAACCAAGCTTACATCTCCTTCCTTAATTACCTCCTATGCGTTTACCTCTTTCCCCTCGAGCTCTCGGGTTACCTCCTATGCGTTCACCTCTTTCCCCCGAGCTCTCGGGTTTCCTTACAATACTTCAACACTTAACCATTTTCTTTTCCACAATGGTTACCGTTATCACGCGTTTTCTTAGTCTTGACCATGCGTCCAACATGGTCTCTTGGTTACCAAATATGCGTCCAACTCAACTAACTACCCGCTATGCTTTTAACTATTTCCATCACTTGGTGCGATTTCCTTTCTTTTCCTTAGATCATACTTCCAAGCTTAAAAGCATAGTTGCATTCTCCTAGTCTGGTTATTCTACTTAGAAGAATTCTTAACTTTAAGAATTACTTCAAATCCAAGATCTGGACATCACTCAACGCAACCTTCCAATCCAATCCTTCTAATCCAAACTTATCTACGGTTTACACTTAACCCTATACTTAAACACAAACCTCTCTTGTCTTACTTCTTTTCCTTATAAGCTCTTAAGCGCATAGGTTTAAAAGTAGAGTGTTACACACCTCTTCTGCTAATTTCTTGAGCACGAAGTCCTTCAATTGACATGGCCCCGTACAAAGATAACACACACAAATCGAGAAATGGTCTTGTAGTTATTTGAATGGTGGGCTTAAATGTTTAATGCCTTTAGGAGAAAGATAGTATGGGCGACTTGTTAAATGATGTTTCCAATAGGTTAGACAGGTATGGATAGACAGTGAACCTCACAAACTTCACACCTTCTTCCAGGTTTAAAAGGGTAATCTAGGAGGTGGTGTGACAATGGAAGTCCTCCAGAACCTTTGTTAGAAGAGGCCATTTGCATGAAACTCAACAAAATGATATTTTCATGTGAGAAGAAGTGTGCCAAGAGATTGAATGACTAAACTGCAAATGACTATTGGAAGAGGAGACCTTAATTTTTTGAACTACCATATTGGAAAAAATTGCATGTAAGACATTGTCTTGATGTCATGCATATTGAAAAGAATGTGTGCATAAATGTAATAGGAACATTGCTTAATATACCTGAAAAAAGTAAAGATGGGATCAATACTAGACTTGATCTAGTTGAAATGAACATTCGACCTGAACTAGCACCCGTGTCTAGTGGGAGTAGAATGTACATACCCGCAACATGTTATACGTTGTCAAGAAAAGAGAAGTATCATTTTTGCAAGACTTTGTGTAAAATAAAGGTTCCGGAACGGTATTCATTGGAGTTCTCCAGTAGCTTTACGATGTTTGCTTCGAGAATTAGAGTATATTGGATCAACAATCCAACTTTCTGTACTCGTTGAGGTGTTCGGGATTCAATGAAAGTATTGCATATTGCTTGATGTGTTGCGAGATTTATGTTATATGCATCCTATAGCAACTGCTTATCTCGATGCGTGGATGATGTAAGTGACATTTTGTACATAATACGTAATTACAATTTTGGGTTCAACGAGTCGTTCAATATTATTATGCACAATTAGATACTTATACAAGCTTGTTAATAAGTACAATACTTTGAGTATGTACAAGTTTTTGGGCTCTGGATCTATTTCATTATCTACTTACAAAGAATCACGTGTGCAATTGTTGAATGCAAGATTACTTAGAACATATCGACAACAACTTCTACTATTTCCTTACAATATGAGGTATGTTTTGTAGAAATTGAGCATTGAATTTGTTAAGTGGTACTAATCTAACATGTTTTATGTCTTTGCTTACATATAGCAACCACTAGAGTTTTGTAGTAATTGATTACATGAAGGGTGTTGTATTTTGGATCGACCTTTTGAAAAATCATATCCATGAATATATCATGGAAGTAGAATGTATGTGAAACTTGCTTTACCATACATGCGTATAATAACCAACTATTTTATGTTGATAGTCAAACTATTTTACTTTTCATGTATGCATTTGTAGGTCCTTCGACATCTTAAAAAAGAAAAAAGTCAACTTGGAAGGTCATCAAGTGTCCTAAACAATTGAGAGTGGTGGAATGTGTTTATTATGTCATGCGGTCATGATATAATATTATCCAAGAGCACTTCAATTCTAGACATAGTATGTACAGAATTTCAAACAATTTCAAGTAAGTTGTTTAGTTACATATGTTAAGATCTATTTTCTTGTTTACAGATGAAAGGTTCATCCGACATTGACCACATGTGATATGAATGGG
>Citrullus_lanatus_newGene_2406	Citrullus_lanatus_newGene_2406.1
AGACAACTTTCATTCTCCATCGAACAGTTACTTCAGTGTTTCAGATATTACTTCACATATTTTCAATCTTCTCCACAGCATTCAAAAGGAGGAGAATCATTTTGTGTGTTCATTGAAGCTTGCTAGTATCTCTCAATGTTCTTTTTATATATTCTCAATTTCTCTAAATAAAATCCAGTTTATTTCTAAATTAAGTTAGGCTAAAACTTCAGCAAGGGTAGTCTCTTTCCTGCAGGCATCTTCCCCAAGTCTCAGGTGCTTTTCTTTAACTATTAATGCCCTATCCATCCCAAATCTTAGAGAGAAACAAGGTCAGTTTAGGGTGTTAATATTTCATGGTGTTCTGTTTTGATAAGGTAGGAATTAGGATGTGCTTAGAGTTGTACTAAGCAGTTTGTTTTTCTGATAGTAAACTTACAGCCACAACAGACGAGAGGCTCAACTGTTGAATTTCTCAAAATTATTGCAAACATCCATGGAACTATTATTGTCAATATGCAGACATTTTATTTCTATGTAATGTGTTATTTTTTCAGATTTTGTTATTGTTTCTGTACCCTGCAGGCTGTGGTTATACATCCATTTTTTTTTTCATTGGAGAAATTTTGGCTGCACACATTCTTCCAGACAGGTCTGCCAGTTGCAACCTGTTGGTTAAGAAGACTTTTGGTTCCTGGTGAAGAGGATGAGCTGATGATTGATCGGATTCAGAGGCTGCACGGTGAAGTTTTACAATATCTGGAATCTGCCAATGCTTTTTACAAGAAGCAAGTTGATGTCGATGTTGAGTGGCCATTTTTCAATTGGGAGTTCTTGTGATGGTATACCTTCAAAAGTCAAGATTACCAACTAATTTTCCAACAACCTATCCAACAAGAAGTTTGGACCTTTCCTGATCCTGGAGAAGTTTGGTGATAACGCTTATAAATTCGACCTTCCACTTCTTTTAACACCAGTTCAACATTCAATGTGGCAGACTTGCTTCCATATCATGCTCCTGAGTTTGTTTTTTATTCTTTTGGTGGGGAAGAATTGATGTAAGGGCTATCGTGGTTTCTTTCTCTTCTGGGTTAACTATTTTATGTTGTACTTCCCTTTCTAGTTTTGTTTTATCCTTTGAGCCCTTTGTTTGTTTACTTGGGTTAGTTTGTATAGTCAGCTGGTTTGTTTGTGTTTTAGCCGATTGTTGGTCAGCCTATAAATAGGGCTGAGTTATTGTTTCTAGGCATTGAACAATACTTCAAAGTTCTAAATCCAAGAATCC
>Citrullus_lanatus_newGene_241	Citrullus_lanatus_newGene_241.1
CAAAAACCAATTCCCAATTTTCAATTATAATGCTTCGAAGTCCTCACCGATTGCTAGATTTTCTGTGGTGGGACTCAACACAACAATTCACTATTTTCATTTGTCGTGGTGTCCCAACTTGGATCAACAATCTAGTAGCTTGATTGGCGCCGGTGATTGGAAGGCTTGACTCTATTTTTTTCGAGGAGTCCCTATAGTGCATGTAGTAAACTTTCCCGCCGTTTCAACCTCGATTTCTCTCCGTCTTCTACATCTTTTTGGTTTGTCTATGTATCTAAAAAAATCCTTCGTGTTCATCATGACAATTATGGGCTAAGGCGGTATTGTTTTCTAGCTTGGGCGGAGGAGCTAGGACGGGAGGAAAGGCGACGTCGGAGAGAAGCTAGAGAACGAAGAGCTTTGGAAGAGCATATCAGTGCAGAAAGCACATTTGAGGAAGAGCATTGGCAAGAAGAAGAAAAAGAGGTGGTGGCGCAGCCTGAAGAGCGCACACTAAGGGACCTGTCGGCCTCTAATGTGAAGATCTGCACAATCACCTGAAGGAATTTCATATTGTGCGCGATGGGATGAGACCACATGGCGGGACTGAGGAGCAGATGAACCTCAGGGCCTCCCCATTCCAAATTTTTGTCCCCCTGTTTCAATAAGTTCTCCCTTGCACTTTGTTTTCAATATGACAGATGAAATTCGTCGCCCAATTCTGTGCCAAATAATTAATAGTACTTACCAAAATCGTAGTAATGGTAAGACCAAGACAAACACAGGGAGCACTAGAATTTCTCAGACAAGTAGCAAACAGTTAAGGTAATCAAAGGGGGTTTTTGGGTTGTTTATTGCAATAAAATTTAAATAGCATAAAAAATGCGGTAAATAAAAGAGTAAAAACTTATATGAGAAAAGTGTAGCTTGGGTTGTAATGAATTTTCCTATTCAATGAATTTGGTCATTGATTCTTCATTAACGAAATTTAATGATTGCTTACACCTAACTAATTTAATTGGA
>Citrullus_lanatus_newGene_2428	Citrullus_lanatus_newGene_2428.1
CCTACAACCAACCTCGTTGTTGTCCATCACTGGGCGCCTCAGTTTGCACTGTTCCGTTCGCATGGGTCCACTGTCAGTAAGCCACTCTCTCTCTCTTTCATCTTCTCCCTCTAAGCCCTCATTCTTTCTTTGATCTATTTTTGGGTAAAATCGCCACCGTCGCTGCATTACCAACCGTCGAGCGTTGCTTCTCTTGGTCGTTCAAACCGCTGCCATGAGCCTTTACCCTTCGCCGAAATCATGAATATTGTGGGTCAAAATAAGGAAAATTAGAAGAGAAGACCAAAAGATCAAAACCGAGCCAGAATACAGTTAAAAAGAGAAGAAAAACACAAAGTTGCCAGCGGTAATTCCCGAAAAGTCGTTTGACGCAGCACAGCGGTAGCGCTGCGGCACTGTCTTTCCATATTTGGCAGTGTCGCAACACTATGGACTAGCGCCGCGACGCCAATATTCCTTAAATGTAATTTTTGTATTTTTGGAAAGTTTTTTTGGTGGCCAACTCTATAAATTGGGGGGTTTCTAGCAGCCCTAAATATCAATCTACATACCCAAAGAGACATACCCAAAGAGACACAAGAAGGAGAGAATTGAGTGAGAGTTCATTAGAGAGTCTCAAGGAGTGAGTTAGCTGCAAGGAAGAGGAAAAGAGTTCAAGAGAGTCGTGGTGCCGTTCGAGTTCCGACGTGAGAGCCAAGGAGATTATGACGGTGCTGCCTCAATCAAGAGCCTCTTTTCAGTAGAGTTTCCCTTTCTTTACACTCTTTATTTGTTTATATTGTTTAAACATGTTGCTTCAAGCTATGAGTGGCTAAACTCTTTAGTTTTAG
>Citrullus_lanatus_newGene_2463	Citrullus_lanatus_newGene_2463.2
GGAATTTTTTTCTCTTCTCCTTCTCCCTAATTCTATCGGCTCTCTCTCCCTCTCCAACCGTCGTCGCCGACTACACCTTGGTCGTTGATCATTCTATTGTCGTCCGTCGCCATCTGAGTCGGCCTCCGTCGAGTGGGTGTTCGTTCGACTGCTATCCGCACACTTCCATCCGCTAATCGCATTTTCCGTCCATCCCTCAATTCGGCCTCCGCATGCCTCTACCACCCGTCATCAGAAGTTTCCGCTGCTGTTTCTTAGTGGGTTCACCAAATTCTTGGACTTGGGGTAAGAATGTGTTGAATTGGTTGGGTTTCGTAGTTCTCGAATGCCCATTGATTCTTTGCCTCATTTGGTGGATTGGTTTTAGATTTAAGATTGGGCATTGGAGCCGTTGTCCAGTAGTGTTAAGGGTCGATTTTGTCCATTTGGATCAATTTTGGTGAGTAACAATATTTTGAAAACCATATTGGTGACTGAAAATTGGGTTCTTAACACTTAATTTTGAATTTGTCTAGGTTGGACCCATTGTTTGGAGTTTGGAAGAGGTTTGAGAGTTAGTTACACTTTGCGTAAAATTAGTTAGTTTAATTGTTGAGTAAATTGTATTTAGAATTAGACCTAAAGACTTAATTTAAGTTTGAATTTATGTTCTAGGTTTTTAATTCAAGGTTTTGGGAGATTTGGTTGCTTGGAAAACTATTTGGACTTAATCCCAAGGTAAAGACAAAGACAAACAAGCGATGACAAGAAGAATCTATGATCGTGTCTTGGGACCAGTCATCGCTTTTGCATATGTTTCTTTTCACATTTTCTCTTTCCATGATATAGGTTCTAGTTATGAAGTTGATAGTCTAAATTATTATATTTTATTTAAATTTTGAACTTATGTTTTAAGGGGGACCCCGAGAAAAATTATTTCATGTATCTTGATTTAATTAATTGATTCAATTTATTCATTTTTAAATAAAATATGTTCTTTTGC
>Citrullus_lanatus_newGene_250	Citrullus_lanatus_newGene_250.3
GGAATTTCATCACTATAAATAGAGGGCTTTTTGGTGTAGACTTTCACAAGCCCTCCAATATTGCTATAGATAAAAAGAGAAACAAAAATAACACTACTCTCTCTCTCTCGTTTAAGGGCCTTCAAAAAATGGAATTCAATTCATTTGATTTTGGAGATGACCTATTCACTCTGCCTTCTCTTCCACCGTCCTCTATCTCTCCGCCCTTGGAAACCAATAACGTCCTGTCCCAAAAGAAAAGAAATGGCCGCCGGAAAAAGGCAGTACCCAACACTCAAAATAATGAAAATGGCGAAGAGATGCCGGACGAACGAAAAAAGAGGAAGTTAATACATAGAGATGTGGAGAGGCAAAGAAGACAAGAAATGTCTTCTCTTTATACCACTCTTCGCTCACTTCTCCCGTTTGAATGTCTCAAGAGATACTTCATAGATAAAGGAGAGCCAGAGGGAAGCTCTCCATTGAGAAGATTTTCAAGTTAATCTTTCTCATTTTGTTTTGAATTTGATACATCCATCTTCTTCCACAAAATACTAACACGTTTTTTACCATTGCATTCTCATAGGGAAAACGGTCAATATCTGACCACATGCAGGAGGCAGTTAATTACATTCAATATATGCAAAGGAAAATCCAACAACTATCTGATAAAAGAGATGAGTTGAGAAAACTCTTCGACGAAAATATGGCCTCCATCGGTATAACGGAAATGCTTAATTCCTCAAAAAGAGATTCGGTGGTGGTGAGGTCGAAAAATGAATTAGGAATTCAAGATGTTTTAGACTCTGCCATAAAACACAGACTTCCTATCTCCAACATTCTTCATGTTTTACTTGGCGAAGGATTCGAAATCCTCAGCTGCATAACCAACCTATTGTAAATAATGATGGTTGCTATCCAACCATTGATGCGTCTGAGCTTCAGCATAAGTTATGGAATTTAGAATATTTTCCTTTAGATTAAAAAATTAAACTCAGTATAAAAAAAATAGTCAATATCCATATTGTACTGTCTTTTGAATAATTTCTTAGACTCGCATAAGGGTCTTTTTCTTTTTTTCTTTTTTTTTTTTCTTTTCTTTTTTATATGAATCTTGAATAATGGGAGTATTATCCTTTTGATTTTTCCTTTCAATTAATTATTTCATGATTCGATATGAGTCTTTTTGGGTAATCTACTTTAATTAAATTCCATACTTTTATCAAAGGTAAATATTGATAGCTTCGAAGTTGGTGAATCGAAAATTTTCAGTTGTGACTAATTTTATTGTTAATGTAATGAGAAAGTGTTTAACGAGAACTAAACATGTCTAACTCAGTTTCTATTTTCTTTGTAAACCACAGCTTAATTTCTTTTGTTGGATAATAGTTCATTCCCATCTCGAGATGTTCAAGTCAGGATCGAGGGGGAATTCGTCGGGATTTGGTTCCCTGCTACACAAACTTTC
>Citrullus_lanatus_newGene_2522	Citrullus_lanatus_newGene_2522.1
GGATGATGGATGAACAATCTCTCTTGGTGGTGGTGTCTTGTTCGAGATCCAAGAAGATTGGAGAGATCGTGAATGCAGTGAAGAATTGGAGAAGGTTGAAGAGTTTTCTTTAAAGCACCACAAATTGGGGCCAGAGCAACAGATTTAAGATGGATAAAGGTCATATGATGAATAGAAATACATGCTACTTTGCATGAGACTATGCAAGTTGGTTGCATACCGAAAAGGTATTTGCTGAAAAAAAAAAAAATCAATATTCTTTTGGCTCACTTAAATAAAGAAGCTTCAAGTTTTGGACATCGCTTGCTTCAAGTTCAAGATTGGGGCTTCAAGTTCAAGATTGCTCACCTAAAATTTGACACTCCATTTTTAACATTGGGGCTTCATCCACCTAAAGTGGCATTTCATCTTCAAAGTTTAAGATTGAAAGTCGCTTCGCTTCATATTTAAGTTTAATATGGATGGCTCTACTCAATCTTCAAAGAATGGTATCGTTGGCTTCGCTTCCCTTGCTTAAGTGCGGAGGCTTCAACAATACACCATCAAATTCAAGTACGAGGATTCACCGATGTTTTATCAAATTCAAGGCTATTTTTCCTAGTTTTGAAAGATCAAGTCTAATTTGCCTGGTTAGCTCCGCTCATATGCGAGATCAGGTTCGGTCTTCTTCTCCAAATTTCAAGTTTGGCACAAGTTCCACCTCATCTCCAAAGTTCAAGTTGTGGCTCTAGATCTCCAAAGTTCAAGTCTGACATGTGCATGACTCTGCCTCATCTCCAAAGTTCAAATCTAGCGTGCCCTTGACTTTGCCTCATCTCCAAAGTTCAAGTCTGGCGTTAACTTTGCCTCCCTCCAAAGTTTAAGTCGTGGCTCACAAGAAGATTAAGTCCATTTTTTATAGGCTGATGCCTATCTACAAGAATCATGAGGTGTTTTCCATTATTGAATAAGTGATTATTTGCTATAAATTCAAAATATAATATTAATCATTTTTTGTATTATAGGCATGTTTTATAAACATTAAAAAAAAAAAAAAA
>Citrullus_lanatus_newGene_2531	Citrullus_lanatus_newGene_2531.1
CGAAAAGGTACCAATCAATTTGGATGAAGGGTTACAATTTTCCAATGGGGACCGCTTGGGTGGCTCTTCATATGCTGTATTATCCCTTCAAGGGGTGAATTTAATGCTGCCAGATACGTCCAAAGAGAGAGAAAGGAGCGTTGAAGCTATTCAAGTGGCTGCCTGTGGATTTCAACTTCAGGAAATAGCTTCTCCTCAAACTCTGTTGCAACCATGAAAATTATTTGTGACATCGCACATTTTCAGGTGACTTTAAGCCATTTATCTTGACGTAATTGGGTTAATCGTTGGATTTATAAGGTTTAATTGAATTAGGTGGAAAAATAATTCATTCAAAGTTAGCAGGACCGAAGTTTTTGGGGATTTTGTAATGTAATTTGAGATTTGGAAGTGTTTTCAAAGTGATGAGTTGGATTTTGGGGAACTTAGGTGAATAAGGGTTTTAAATGGGAAAATTTGTATATGAAAATTAATAAATGTTATTTTTTTAATTATTATTTAAATTAGTTAGGGTTTGGTATTGGAGAAGTGAAAAGATTTAATTTATGTTTATAAATTTGGCTCCTCGGTTTGCATACAATAAAAAAAAAAGGAAAAACCTTTTCTTCTCTTCAACCTCCCGCCGCTGCCGCCCCTTGGCATTCTCTCTCCTTAACCGGCGCCGCCCACCTTTGCTGCCAACGCTTCGTTCGTCACCGCTAGCCGCAGTTAGCTCGTCACCCCGTTGCCGCTTGACCGTCCATTGCCGGTTTCGCTCACGCCGTCACTGCGGGGGTTCCAGCGTCGTCACCACGAGTTCCAGTGTTGTCGCCGCGGGTTTTGCATCGTTCTCTCTCCTCTTCTCGTCTTCGCGCCTGCCAACGCCGCCGTCGTTGACCAGCAACCTTCTGGGAAGTTTTCAGTTAGCTCTTTATCCAAACGCTTGATTGCTTCATCCCCTCTAGAAAAGGAGGTTTACCAAGCATTTTAGAAATCGACGAGTCCTAAATGCATTAATGTTCTAGTTTGGATTATGATTATTGGAACTCTAAATTGCTCATCTACTTGGTAGCACAAGCTCCCGACACACTACCTCTCCCCTTCTATTTGCCCACTTTGTTTCACAAGTAGTGAGGATTTACGACCTTTTTTTTTTTCCTCTTTTTTTTTTGAGTGCTCATTCTCCTGTTCCTGTTGGTGGAGTTTAGTCTCATAGTTTTGTTTGCAATGGGTCTTCAGAAGCTCTTTTCGTGAGAATGTTCTTCTAGTATTGGATGGTCCTTCATTATAATCTTAATCTCAAATTTTTTGGTCCAACGTAATTAAAGCTCTTCTATTAGAATGATGGTTTAAACGTAATCAGGGGGTATTCCATGAAATCATTAGCTTGGTTAGATCGTTTCGGTCTAGCTTGACTTCTTGCCTCATCATGGTGTCCTCTTTCCAAAGCTTTTGTTAATTATTCTTTTTAGGACATTGGAATGCATTTATTGGCTTGATTTAGTTATTGTATTATTTTCTTTGTACCTTTTCTGCTACATCATCTTGTATTTTTGTGCCTTAGACTCTTTTCATTATATCACTGAAAAGCTCATTTTTCTTTAAGAAAAGTACATGAAAATCTATTTTTAGTTTTGGTGTTCACTTTCAAATTATGTTTGTACTTTCCCTATGTAATTGCCCTCAAACTAAGATTTATTATAATAGTTTGTGGAGACTTATATTTCTCATCGTAACTTTTCACCTAAAATGAGAAACTCTAATTTTTTGCAGAAAAAAAAAAATTGGTAGGTAATTTTGAATTGATCTATAGCAGGCTCTAATTTTGTTGTCTCTTGCAAACATTACACTTTGTCTCATCGAAAGGCTGATTCATCTCACCCCCTTTAGCAACCAAGGCACATCATTCTTTTAATGAATGAATTATGAATTTGTAATATATGGACTATTTAATCAAACGTATTAGTTTCCTTTGCATTTTTAGCACACTTTGCTTGTAATAAATTAACTTCTAAGTTCATGTATGAACATCTGAGTTACTTCATTGCTAATTTTGCAGATTTTATTGCTAAACCTTCTTTGAAATCTGAATGTGAGAGCTCACATGGAAGAACCCAAAAAATGACTGGAATATGAGCTTCAGCTTTATTAAATGGAACTTGCATTTCTCATCTCCATTCCAATGGGGCTTTTCAGAACCACAGTTGCCAATCAAAGCCTTTGCAAGTCCGTCAATTTCACTAATTTTTTTGCCATTGCTTCGCTTATCTTCAGCAAAAATCTCTCCTATGGTTTGTCGACCTTATAGATGAATTTGTACAAAAGTGATCGATGTTCTTCCTTTTCTTGATGAAACCCATATCAGTAATAACTTCATTTCCCTCTTTAGCCAACGAAAATTTTCCCCTGGGATGCAAAAGCTCCATCAAATTTTCTTCAAGCTACCGTATATTCCATCAAACTTCTCTAACTTTCTTTTGGAAGAACGACTAACCTTCCTTTGTCATTATCCCTGAAGTGCTTCCCACTTGAAACTGTTTTGTTGGTCTCTATATTTCTCTGCTGAAATGTATTACATGGCTGATCCTAAACATCTTTTCTTTGCATTTGTTGTCTTTTCTCCATTTTATGTTTAGCTTTGGTGGCCATTGTAACAGCTTCTACTAAAGAACTTATTGGTTAAAGTTCCATGTGATCTTGAATTTCATCTTTGAGGCAATCTATGAACCGCGTGATTTGATAATTTTCAATTTCGTTTATTCTTGTTCAAGCCTCCAACCTATGGAATTCCTCTATTAATCGGCTACACTGCGATTCCTTTGTTTACACTTCTGATATTGTTGCCCAACAAAAATCTAGCTTTCATCATCCTTAACATTCGCGACTAACTTTTAATGGGGTTCTTTCCCACGATCTTCGATTAAGTGAATATGGTCCCACCATGAAGAAGCTCTTGGTTTAAAAGTCATCAACTTCACCTTTTTATATTTTGGAGTATTCGTATAATTAAAGAAACTCTCTACACTCTTGGCCGAATCAAGAAAGGCTTCCAAATCAATTTTTTCGGTTAAATGTAGGCAAATCAATCTTCAACATTTGTAATCACTATGGTGGTCCTCCCTCTCTTGAGCATCTCTCACCAATTGTCTTTCTTCACAAACTCTTCAAATTAGTTCCCCTTCATCCCTTGAAAAATCAGAATCTAGCTCATCCCAGTCTAGTTATTGCTTTCTTTATCCTTCTTGTTTCGCTTGAATTCTCAATGGGGCATAGTAACATCCTCTATCAGGGGCATAGTAACATCCTCTATCATTAAATCTTTCTCTGTTGCTGATTTCAGGCCTCAGCTCTTCCAATCATAGGTTGAGGTGGTGGGATATTTGTTATCTGTTCAAGTTGCCTAGTCATATCTCTTAGAATAGTTTGTATACTATCGATACCCAAGTGCATCTCACTCAAAGATCCTTCCACTGACAGCAAGCATGCGGTAGTGGTTTTGGGAGATAAAACTTCAAGTGTTTGGGTTTGGGTATCTGCATCCCTACCTCGACTAGAATTAGCAGCGAATTTCCCAGCCATGAGGTCCAAGGTAATTCTTGGGCTTTGATACCAAACTTGGTGAAGACAAGTTGGCAGGAGAGAAAATTCAATTAAACAACATTTGAATCTTAATAATGAATGAGGCTAGCTTTAAAT
>Citrullus_lanatus_newGene_2536	Citrullus_lanatus_newGene_2536.1
AAAAAAAATTGAAATTAAAATTAGGGCATAGCGCCGCGGCGCTGCACTATAGCGCCGCGGCGCAATCGCGATTAGCAGTTCTGTCCGCGTATTATTTCCCATTCCCCCTTTCGGCTTCCCTTCTCCCTCTTCATATTCTTCAACTTCTCCCTCAAATTTCTTGCTTTTCTCTCAAAATCCAAGGGCTTTCTTCACTCTTCTTCCTTCTTTGAAACAATTTCTCCGTGGGTTTTGGCCATTTGTGCGTATCGAGGAGCAACCTTGGCATTTGAAGTCTTCACCACTCTTAAAGGATAGCCATAGTGTTGGGAGGATTTTTGGGTAGGCGAATTTTGTTATAATTTCCTTAGGTAGCCGTGTTCTTATTTATCCTATGGCACCTAAGAAGAGCAAAGGTAAGGGTGTAGTGTCTAGTTCTACTAGAGACCAAGATGAGCCATCCTACGATAGGTCTAGATTCGTATCACTGGCCGCCTCAAATAGGTTCACTAGTACCATGGCCGCCAAGGTTATTATTCCTGAGCGGGGCTCAGGCTCGAGGCTGATTTCTTCCCCCAAATCTCTGCTGAAATTCAACATCGTGGGTGGGAATTATTGGCTCGGCAGCCTAATCTGGCCATAGTCCCTGTCCGACCCAAGCTAGAGCTTCTCCAATTGAATTTTACTCTTTTTACCTCCGCATTTTATTTTATGAAATTTAGTTTTTTTTTTCTTGCAATCAACCGTTTCACAAACCCCTTCTGGTTACTTGAATTGAAAACTGCTCAATCGTGAGAATTTATAGTGTTCCCTGTGTTCGACTCGACTTGCCATTACTACTGTGGGTCAAGTTAGGAAAATTTATTTGGCACGGAATTGGGTGGCAAACTCCGTCTGCTAGCCACATGATTCTTTTGGGAAGTTTTCAGTTAGCTCTTTATCCAAACGCTTGATTGCTTCATCCCCTCTGGAAAAGGAGGTTTACCAAGCATTTTAGAAATCGAAGAGTCCTAAACGCCATTAATGTTCTGGTTTGGATTATGATTATTGGAACTCTAAATTGCTCATCTACTTGGTAGCACAAGCTTCCGACACACTACCTCTCCCCTTCTATTTGCCCAATTTGTTTCACAAGTAGTGAGGATTTACGACATTTTTTTTTTTTTTTTAATTTTTGAGTGCTCATTCTCCTGTTGTTGGTGGAGTTTAGTCTCATAGTTTTGTTTGCAATGGGTCTTCAGAAGCTCTTTTCGTGAGAATGTTCTTCTAGTATTGGATGGTCCTTCATTATAATCTTAATCTCAAATTTTTTGGTCCAACGTAATTAAAGCTCTTCTATTAGAATGATGGTTTAAACGTAATTAAAGGGTATTCCATGAAATCATTAGCTTGGTTAGATCGTTTGGGTCCAACTCGACTTCTCGCCTCATCATGGTGTCCTCTTTCCAAAGCTTTTGTTAATTATTCTATTTAGGTTGCTTGAATTGGAATGCATTTATTGGCTCGGTTTAGTTATTGTATTATTTTCTTTGTACCTTTTCTACTACAGCATTTTGTATTTTTGAGCCTTACACTCTTTTTATTATATCAATGAAAAGCTCCTTTTTCTTAAAAAAAAAGTACTTGAAAATCTATTTTTAGTTTTGGTGTTCACTTTCAAATTATGTTTGTACTTTCTCTCAAACTAAGATTTATTATAATAGTTTGTGGAGACTTATATTTCTCATCGTAACTTTTCACCTAAAAATGAGAAACTCTAATTTTTTGGAGGAAAAAAATTGGTAGGTAATTTGAATTGATCTATAGCAGGCTCTAATTTTGTTGTCTC
>Citrullus_lanatus_newGene_2538	Citrullus_lanatus_newGene_2538.1
GCTTTGGCTTTGGTCGATTTTAGGCGTATCCTCAGGCATTCGAATTTATGATGACAACGACCATGGCTGGTGCAATGGACGGTCAAACGGTGGTAGATTGTGATGGTGACAGTAGTAGGGGGAAGGATCTTGCGCATGCAAACCCTAGAAGCTTTTTTCCTATTTTTTCGATATATACTATGATATATGTATTTTTTTTCTTCTTTTTGTAGCTTTTATAGAAAATTTGATATATATAGTGTTCTATGTATTCGTCTATTTAATATAAATGAGAGTTACCACTTAAATGGTGTATATATATATATATATGGATGTAAATGAAATTTATG
>Citrullus_lanatus_newGene_254	Citrullus_lanatus_newGene_254.1
GAGGGTGAAAGTGTCACTTAGACACTTTTTAGGTGAGTTTTGAGTTTAAAATTCATACTTAGGCATTTTGAAGTTGTTGTTGGTAGTTAAAGTGTCATTTAGACACTTTTTAGTTACGTTTTGGTTGGTTTTGAGTTTGGAAGTTATACTTAGGCATTTTGAAGTTTGTTTGGGAGTTAAAGTGTCATTTACACACTTCTTAGGTACTTTTTGTTGGGGCAAGGACATGGAGGCGATGGACCTTCAAAT
>Citrullus_lanatus_newGene_2543	Citrullus_lanatus_newGene_2543.10
GGAGTGAGATAAAATTAAAAGAAGTGTAGAGATTTTGGAGGAGCGACTTGTCAACTCCCGTTGTTGGCGACTTGGCGTCATCTTCAACAGAAACAAAGCCAATCACCGGAAACAGCCAGAAACTTCAGCAGACGATCGGTGCAACAGCGGAAGATCCACCATGGCCATGGAGGACGAAGCTCAAATTATGCTCATCTCTCCGGCCGACCCTAAAGGTAGTCCGGTCAAGGACCAGCAAGCCGCCGGTGTCGGCATCCTCCTTCAGATCATGATGCTCGTTCTCTCTTTCGTTCTCGGCCATGTCCTTCGCCGCCACAGACTCTATTTTCTTCCCGAAGCTAGTGCTTCTCTTCTCATCGGTTTAATCGTCGGCGGGCTTGCCAACATTTCGAATACTGAAACTAACATCAGGTTCAATATCTTCCTTCTTTCCATCTGCCAGTGCCGAGGTCTCGTGTGGCCGTTTTGCAAAACGGAATGAGTTAGCCAAGTTTCCTCATGTTCTACTTCTGCAGGGCGTGGTTCAACTTTCACGAAGAATTTTTCTTCCTTTTCCTTTTGCCTCCGATCATATTTCAGTCAGGATTTAGTCTTTCACCTAAGCCTTTCTTCTCAAACTTTGGGGCAATTGTGACGTTTGCTATTCTGGGAACCTTTATAGCCTCGGTTGTTACGGGTGGTCTTGTTTACCTTGGTGGATTAGCATTTCTCATGTACCGGCTTCCATTTGTTGAATGTCTTATGTTTGGTGCTCTCATTTCGGCAACAGATCCTGTCACTGTCTTGTCCATTTTTCAGGAACTTGGCACAGATGTGAACCTTTATGCTTTGGTGTTTGGGGAATCTGTATTGAATGATGCCATGGCAATTTCCTTGTACAGAACAATGTCCTTGGTTAGAAGTCATGCTTATTCTGGGAAAAACTTTTTCTTTGTGATTGTTAGATTTCTTGAGACTTTTGTTGGCTCACTGTCAGCAGGTGTTGGAGTTGGATTTACCTCTGCATTGATATCCTTTTATGCTCAATGTTATCTTTGTTGCCTCGAGTTGTATTTTTACTATCATTCTACTTTTCGATGTCATGTTGAGCCTTAATTCTCAGAACCTTTTTAAGTATGCAGGATTGGACATTGACAATCTTCAAAATTTGGAGTGCTGTCTTTTTGTTCTTTTCCCGTATTTCTCGTACATGCTTGCAGAAGGTTTTGGTTTGTCTGGTATTGTATCAATATTATTCACAGGAATGGTGATGAAGCATTATACATATTCGAACTTATCGCAGTCTTCACAACAATTTGTTGCGGAATTTTTCCACTTAATATCATCTCTGGCAGAGACATTTATATTTATATATATGGGCTTAGATATTGCAATGGAGCAACATAGCTGGTCACATGTTGGATTCATCTTTTTCTCAATTGTATCCACACCTTTGTTGGACAGTCTATTTTTACTGTTTTTCTTTATTGATATCAATTTCTTGTGGTTCCTTAATTCAGTCAATGTGCACTTCAGTTATTTATTGGTGTCGCAAGGGCCGCAAATGTCTTTTCTTGTGCATATTTAGTCAACTTAGTTCGGCCTGCACATCGAAAAATACCCTCAAATCATCAGAAGGCACTTTGGTACAGTGGACTTCGTGGGGCTATGGCGTTTGCTCTTGCTCTACAATCAATTCATGATCTTCCAGATGGACACGGGCAGACAATTTTCACTGCAACTACTGCAATAGTTGTATTGACGGTGTTGCTTATTGGAGGTTCAACTGGTACGATGCTAGAAGCTTTACAAGTCGTAGGAGATAGTGATGACCATGAATATTCTTTGACTGAAAGCACTGATGTAAGCAATGGCTACATTGCTCCTTATAATGATGAAGGATCATCAAGGAGTAGGATCAAAATGAAACTTAAAGAGTTTCATGAGAGTACTGCATCATTTACAGCTTTGAATAGGAACTACCTGACCCCATTCTTTAAGAGTCGCAGTGGTGATGATGAGGAAGATGACAACAGTCTACCAATCCGTGGTTCTTGAAAGTTTGTTTCTGGCATGACTAACACCCATAAAAGGTAGTATTGAGAAAGATCATAGGAGCTGGGGAACTTTGTGAATATTATAGTCATCTGCTCTGAATTAGCTGAAGATGAACCGGTCAAGAGTGCAGATTGGAAGTTTCAACTTGGACTGAATGATTATGATAGTAATGGATTCTTTACATAGCTTCTGCTCTGGACTGAATAAATGAAGTAGAAAAGTTGGCTTTTAATAAAACGATTAAGATGATGGAAACGAATTCATTATACATAGGTTTATGTCATGGACAGTACCAATGATGTGGAAATTATAGTTAAATCATAACCTTTTTTCCTATTGACATTCTAAGTAACATTATCTTATGTCATGAACTTTATTGATAAGAGCTGATGTTGGAGGATGTATTAGTAATTAGAAAAATCTCGGCCAAGATCAAGA
>Citrullus_lanatus_newGene_2545	Citrullus_lanatus_newGene_2545.1
GATAAAGGAAGAGTTTTGTGGCAAGGTTTTCATTTTTTTTTTTCCGGCTATTTGTTGGGGAATTTGGATGGAGAGGAACAATAGGACTTTTAGAGGGTGAGGGTCTAAGGGATTTGGATATGAGCCCTGTGAGTTAATGGTTTAATTCTTCATTATGGGCGTCCCTGGGAGTTAATGGTTTAATTCTTCATTATGGGCGTCCGTTATCAGCAGGGTCTCATTCTTTTAGATTGGAATCATTTCTTGTATTTTGCCTGGGGCTGTGCTGCTTTTGTTGGATATCCAAGTTACGTTGCGGGATGAAATCAAAAGTGCATGTGAATATCGTCCATTTGAGAAGTGTGATTATAGTTCAAGGATTACTAATGAACTTTGCTGCAAGAAACTGGAATATGTGATTTCGAAGTTGGATGGAATGGAACAAACTATTGATGAATATCAAGTGAAAATGGAAGATTCTTGAGGCACATGTCCTACTGTGCTGCTAATCCTAACTCTCTGCCATTTTTCCCAAAGGTTGAAGGGAAACTTGAGTCATGTATGTATATGATCTATCTCTGGTAGAGTTGAAATATCAGTTGATAGCTTTCACTTTTGACTGTCGACTCATACCAAGATCCTGCTATGTTCTTAGTAGATCTCTTTTATCTAAGTGTTTTAGTATCAATTTTGAGAAGGTGATAAATCCAAATTCTCCCATTTCTCTTTC
>Citrullus_lanatus_newGene_2662	Citrullus_lanatus_newGene_2662.1
GTTGTAGGGGAGTGCTTTGCACTGGAGTGTTGACTGGCTCCCCTCACGTTATTCTGTATTAATACACAGAATTAGGAAATCTTAGAGGCAACTCACGCACTGGCCAATTCTCTCTACTCTCTCAAATTCTCTCAAGAATTTTTCTTTTCTTCCTTCAATTTTCCAAGACAAGAAGGATCCTGCAATCCTTCGTTCAGTCATAGCAGAGTAGCCAATTGGTGGTGTCTTGCATTTTGTGCTCTTGAAGTTTTGCAAAGAATTGTTCTTCCACAAGGTGTGATAAATGTTGTTCACGGGTTGTACTACATACGAGGATGTCATCAAAATATACGATCAAAAAACTTATTCAAAAAAGGATGAAGAACCTGAGTCATTAACCTCATGAAGGTGCTAGGTGCGTTTGAAAGGCCAAATGACATCACCAACTATTCGTACAATCCCTCGTTAGTTTTGAATGTGGTCTTCCATTCATCACCCGGCCGGACGATTCAAATCAGTTTTTGAAAAAACTTAGCTTCTCCTAATTGATCCATTAAATTTAGAATTTGAGGAATGAGGACGTATATTTGATTGTAATTTTGTTTATTGTCTTGGTGTCTACACACATTCTCCATGTTTCATCTTTGTTAGGTGCCAAAAGAACAGGGACTCAAACTTGGTTGAATACGTCCCTTTTCCAATAATTCCAGGACCTGTTCCTGCAATATTCCATATTCCTTTGGACTCATCTGGTAGAGAGGTAAATTGAGCAATATTTATCCCAGAATTAGACCAATATTGTGTTGGATGTCTGTCAATGGTGGGAGGTATGCATGTTGGAGACTCTAGAATTTGGGAATTCCTCAAATAAATGCTGGATTTCAGCATGCTCAATAGGTATGTAAGGTTCTTCACCTTTCGTGTTTTTTACCACTATGACCCAAACTTCATTGTCTTCTTTATCAATAATCCAGAAAAAGTGGGTTTGTTTTTGGAGTAAGTAAAATTCTTTGGAGAACATAAAAGAGTTGCTCTCCTTCGTCTGGGAAGGCATTGAATTCCTCGTCACACTGTTGATCTTCTTCAACATATGGATGCCACGGGACGGCTCTTGTTTGAGAGCGTTAATCTATCCACAAACCAAAATATATATCCACAGCTTCTTCTAATGTTCTTCTCAACCTTTCCTCTCCCATATTCTTTTCGGTTTGACGTGGAATGGCAATCAAGACAAGCTCCATATATCATGCAGGCAGTAGTTGTGTTTCGGAGAAAAAGGTTTCATTTGCTCTAGTTGGATCTTTGTAACCTTCCCTTTGACAGTGTTGACAGCAATGTCTCTCTCTCACACATAAGATAACTCTCCATTTTACACAGACAAAAGAAAATCTTTGCGAAGTTTCCCTTCTCTATCTTTCAAGAAGAAGGCTCCCACTAGCTAGTTCTTGCCAAGAGAATAGTTGAGAAGATCTTTTAGAGGCGTCACTATGCACATGGAAGAAGATTTTGCTGTAAGATTCGTTCATTGAGAGGAGAAGAATTGAAGACAGTCTTCAAAGATAATTCTTCTCAACCTTATTTTATGCTATCCTCGAAATTCATACAACATGTTATGTATGGGATTCAATTCCTTCAATGTTCAACTATATTTAAACAAATGTGGTAAACAGTATTGCACCCACCACTAGTGGTTTTTGTTGCTCTTTCAATGACGGAATAGACTATGGTTAAGGAATATTTTATGAGATTTTTGAAAGAGAAACTATTGAAGAATCAAATTTGAGATTTGAAGGACAAGAAGAAAAAGATGAAGAAAGATACCATGAAGATTCAAGGGATGAGTTTCCACTTTTGGCCTCACATGTGAAACTCCTCACCAAATCTAACTGGAGTTGATGTCAACGATCGAATATTTTGTAACGAAGTTGTCGGTGATGCCAACATAGCAACGATGACCATCATTGTCAATCAGAATTTGAAGAAGAAGATTCATGAAAATGAGGATGCATATATGGAAAAGAAGGGAGAAATTTTTGGAGTGTTTTGGATTAGGAACAGGTAATTTGAAGAAGATATTGGAGAGAAATTTTGGAGAAAAAAAAGAAAAAAAATGGGGGATTCAAACGGTTTTTCATTTTTTAAAAAAAGAATATTAAGGAGTGCATGAATATGCGAAACACTGATTATGCATGGATGAGGAAGATACACAAAACCATAGACTAATGTTCTTTTAATCTTATTTTGTTTTATAAAAATAGTGGATAAACACTACTATCAAGAGTTTGAATCCCTCCCGAACTAGGTTTTTTTTTCTTCTTTTTCAAAAATTTGTTTTTTCCATTACAATTCTTTATTAATTTTTTCATTTACAAAAATAACTCTCCT
>Citrullus_lanatus_newGene_2670	Citrullus_lanatus_newGene_2670.1
GAGAAAAGAGAGATAGGAAGGTTTTGTTTCAATTTTCAACAAAATTGAAGAAAACCAACAACTCTCTGAGTTTTTTCTCTCAAATTTGCTCAAAAATTCATCAAAATTGGGATCCCACCATCCGTTCTAAGGCCCGAGAATAACGAGGAAACTCTAATGGTGATCCGTGAATAGTTCGTGATCAGTTTTTGGAGGTTCTGGGGGACAATTTTGAGCTACAACAAGAAAATCCTTTGATGTATGGGTGAGAGTGGCCCGTGTCGACGACTCAATAAGTCTACCATTTTGGGGATTTGTCCAAGTAGAGCGTTGGGAAAATAACTTCACAAGATGGAATTCACTCATTTCTGTCCTCGGGGAAAGTAGATAAATTGCTCCCTTAAGTGTTGGATCCAAGTCTTGAATAATGGGCTCCTTCCTCTCAATGGTCCAAGAGGTATTTGTTTATAGTGGGACCATAAATAGGTTGTTCATTAAAGGATCAGTGGAACTTAAAAGAAAAAAGTGAGTACATAGATAAAAAAGAATTTTGACCCAACTGTAATTACAAGCAATTTGTAGAGGGTCGACTTATTGATGACTGGTCATATCTATAGACACAAAAATATATCTACATTGGGAAGAGTGCAGTTGTGGGTCTTTAGTGGGGTGACCCGC
>Citrullus_lanatus_newGene_2802	Citrullus_lanatus_newGene_2802.1
GAATCTTGTAATCCCCTGGACTCATTCGGTAGTGAGGTAAATTTGGTAAAACGAGCTATGGAGGAAGTCAATTTGGTGCTGAATGTTCCTTAGCGGTGGAGGAGCTGTGTTTAACTTGCTGTGTGGTGATGAGGAAATCATGCAAATGGACAAAATTCAGAACCATTTTGGCTCCGAAATAATAGACTACCTTTTGAAATTTGAATTTCAGGTTCGAGACTCCGATCAGGACATTCAAGCAGCCTTAAAAACTGCCGGATTGGTTTGATGTATAGAAAAGAGTTTATCGTACCTGATTTCCATTCATGCCAACCACGCACCAAACTTGGTAACAGTTGGATGCAGAAAAGTGGATCCAAGCCATCGCTTCACAGTTTTTGTTTTACTTTAAAGCTCAAAGGAAATTACATCTGGTTGTGATATTTAGTGTGTTTGAGTTGGCAATTTCTGGCGTTATGGTTTAGACTGTATATATTGTGAAGGGTTATGTTTGCTGAAATCTCTTTGATTGATGAAATCTGTTGAAATGAATAGCCATTGTAAACAAATGTATTTTATCTGTAAATGAAACATAAATCTCCTGCTTATTTGTATTTCAAAGAAATCATTGGATCATAGAATTGGTAAAACCAAAGCATTTGTATAGGGGTGATCTATTTGCAATGAAGATAGAACCTGTTTAGAGCAACCTTCAAATTTGGTTCTCAACTTTCT
>Citrullus_lanatus_newGene_2833	Citrullus_lanatus_newGene_2833.2
TGACAACTGTGATAACCAAATTGTCTTATCTAAAAAAAAATGATAATCAAATCAACCGGTATTTTACATTACATGTTGAATTGTCCGAAAGAGAAAATTTTTGAGTCTTTGACCAAATTAATATCTGAAGAGAGGAAAACCCTCTAAAGTTGCCTCGAATGATACTTTGATCGTTGAAGAGAAACCGCGGTTCGTCAAATAGCGGCAGTCGTCGTCGTGGTGGCTGTGGCTCGGGCAAGTGGTCGGCGCAGGAATGGGAGCGAATCGTCGGGGGGAGGGTTTCTTAAGGCCGCTTTCAGATTCTTGAAGATGGCTGAGTTTGAGATCCTTTTCGTTCTCTTCTTCGTCGTAGCTTTTATTGTCTTCAAAGATCTTACATCAAGGCCAGAGTACAATCAGATCCTTGTAAAGAAGCCTGAGGGATTTGATATGTGGCCATTCCAGATGATGTAAAAATGTCTACGGACATGTTGACATTTTTATTGATTTTATCGGAAGTTGAGAGATGTAAAATGTTCATCGACATGTTTACAGTTTCCTTTGATATTATAACAACTTGAAAGATGTAAAAATGTTCTCGACATGTTAGATGTTAGATATTTGTACTGTTATTGTCAAAAGTTGAAGATTTTGAAGTAAATATTGGCTTAAGAAATGACAGGGAAGTGTCAAGAAATGTCAAAATAAAAAAAGAAAAAAAAGGAAAGGTAAA
>Citrullus_lanatus_newGene_2837	Citrullus_lanatus_newGene_2837.1
ATATAGCTTCAAGCCTTTAACTAATATATTATTATTATTATGATTATTATTATTATTATTGTGTGCCCTAATCTTTCAATTAGCTTTATCAGGTGATGGGGAAAGAAGGGGAAGAATCAAAAGGAGTGGTGATGCATATTTTGCTAGTGAAATTCAAAGAGGAAATCATACAGGAACAAATCAACGATATCATTAATAAATATGCTAATCTCGTCAATCTCATTGATTCTATGAAGTCTTTTCAATGGGAAGGGATGTTAGCATTGAAGATCTTCACCAAGGTTACACTCATATCTTTGAATCCACCTTTGAGAGTAAGGAAGGCATAGCAGAGTATATAGCTCATCCAGCACATATCGAATTTGCAAACTTGTTCCTTCCTACTTTGGAACAAATTGTTGCTGTGGACTACATACCCACTGAATTGCCGAAAAAGTTATCAACTAACAACGACGACGACAATGACAACGACGAGGACAATTAATTTTGAGACTTGAGACGAAAACTATGTTTTCTTTTGCTTTAACTACTAAATGAGTTACGCAATTCTAAGGATAATATATTTTTTAAAGTGCTTTAATGCTCTTTAATAAATATACATACTTTTAAAAATATGTTTAGTAACACATGCCACGCACAGATATATGTATGTGTATATATGTATATATGTATGTAGATATGTATATATGTGTATATATGTGTATATATATGTAGGTATGTATATATGTCTATATATCTATATATATGTATACATACATTTATACACATATACACACACATACATACAGAGACATGCACACATACACACATACACACAAATATATGTAAATGTGTATATATACATATATAGATATATATATAATTAAGAGGGAGAAGAAGTTCCAAAAATTGGAACAAAAATATCATTTGATTCGTCGATCCTTAAAAAAAGAAATAAGCAAAGTTCTATCGTTTA
>Citrullus_lanatus_newGene_2843	Citrullus_lanatus_newGene_2843.1
GGGGTTGGTTTGGATTACAAAACCAACCCCAAACTCACACCCATTCCAATCCCACCGACTTCCCTTCCGTTTTTTGCTGGTTTCCCACGCTTCACTTTGCACGATGCCCTCACTCTTCCTGATTTCTCTTTTCCCACTCTCTCTTCTGTCGGCTCCTCTTCCTCATTCAATTCCACCGACTCTCCCACTTCTCTCTGTTACCCTTCATCTTCCGCATTCATTCTTCCGACTCAGATTTCTCTCATCCTCTCTCATCTCTCACCTCTTTTTCCTCATTCAATGCTACCAACTCTCCCACTTTTCTCTGCTGCCCTTCGTCTTCCTCATTCATTCTTCCAACTCTCTTCTCTCATCCTCTCTCATTTGTCACCTCTTCTTCCTCATTCAATGCTACCAACTCTTCCACTTCTCTCTTCTGCCCTTCGTCTTCCTCATTCACTCTTTACTCTGAAACGTTAATCATTGCTTTAGAGCATACCAAAGGGGACGACGAAGCCCTCCTTTGCTGTTCTAACGGTAGGAATGGTGGCTCTTGCCACCATTTTTTGCTTGGTAGGTGGTCCCGTTATGCTGGTTTCGGTTTTGGTAGGGGAGGGCTTCTCCCCACCTACAAGGTGAGTTATAGATCTGTGGTTTTTTTTTTCTTTTGGTTTCATCTTCCGGTGTTGCATGTTCATAGATTTGTTCGATTTTTGTTTTTTTCGACATTCGGGCGAGATTGATTGCAGATCTATGTTCCATTTGTTTTTTCCTCGGAGACCTGTTGTTTTATAATTTTTTCCTCTTTTGGTTTTTTTGTAGGCTTATAGATCTATGGTTTAATCTTCTTTCTTTCATGTCCAGATGGATTTGCATATCAATAATACGTTTCCCATTTTTTTCCTCTTCTGGTGTTGCATCTTCATAGATTTGTTCCATTCCATCTTCGGGTGAGATTGGCAGATCTGTTCATTCTATAACCTTTTTTCCTCTTCTGATTATGTTGCATGTTTATAGAACCATGGTTTCAATTTTTTTTTTGTCATGTTCGGATTGTTTGCATTTTTTATTCTCCGCTTTTCAATTTTTTCATCTTCTCGTTCGTTCTTTTTTCATATTCTAATGACCTTCATTGCAAATCTGTTCCTTCCAATTTTTCTCCTTCTTCTAATTGTATTGCATGTTTACAAATATGTGGTTTTCATTTTCCATATTTGGTTTGCTTTTGATTGTTTGTTGGTCGATGATGAGAATTTTGCCGATTTTCATTCAAATTGTATTAACCAGATAATTTTTTCTTCTCGATTACCATTTCGAATTCTACAATTTTCATCTTTCATTTTCAAATGAATATTTATTTGAAGCATGTTGTATTTTATCTTTGTTTTTAATATATTGATCAGTTCTGTTTCAAATTTTTAACTAAAATTGATTTGTTATCTCAATTTTTTTTCCCCACACCTGAGGCCATTATTTCAAAAGAAAAAAATCAATTGTTTAATTATAACTTATCATTATAATTGATTAGTTGGCTATCTAGTTCCATTCTAACCAATTCCATTGGATGACAACTATTTTTTTATTATTATGTTATTTTATGTTGGTTGGTGGTTTATTAGATTGGTGTCACTTTCATAAAAAATATGCACTGTTCATCCTTTTAATTGGGTGGTTGGGTTGTTTAAACCTCATTAATTCCATACTTATATATACAACCTCCTATTCTTAATCACACACCATTTCAAAAAGGAAATTTGATCTCTAACTTCATCATTGTCCAGTGGTAAGTCCCCTTGAAGCCCAACCTTTTCTTTTTCTTATGTTCTGAATTTGTTTTCATATCAAATTGTTCTCAATATTTTTTACTACCCTGTTTGTCATGTGACGGTGGATTTGTTGTTTCTTCTCTCCCCTATTTGCTTGATTGTTCAACCCAATTGGCAGTCTGTTTTTAACAGGGTGGAAACGATCATCTAACCTACCCCGTCCGATCTTCACTACACTACACATGGAAGCATCCAGATCACGTGCAAGAGCCTCAAAACATATTTGGACGGATGAAGAGGATAGAATCTTGGTGAAGTGTTTGGTCCAATGTGTGCAGTCTGGACACTGGTGAGTTGATAACAGGACTTTCCGGCCTTGATTCCTAGTAAACGTACTACGGATGATGTAGCAAAGGGTTCCAGGGTGTTCCATACAGGTAAGCCCAAATTTGGAGTCCAAGGTCAGGACGTTGAAGAGACAGTACAACGCGATTGCTGAAATGTTGGGCCTAGGATGTAGTGGGTTTGGTTGGAATGTGTAGCGCAAATGTATTAACTGTGAGCCAGAGATATTTGATGTGTGGGTTAAGAGTCATCCGAGTGCAAAAGGACTGTGCCATAAGTCATTTCCATTTTATGATGACTTGGCCATTATGTTTGGCAAAGACAGATCAACATGAATTCGTGCCACTATCATTGCAGAGGTCGAATCTAAACCTGTTGTGGAAGAGGAGAACGAGGACATCTTGAATAACCAGTCCCCGAACTTTGAGAACTTTTATATTCCCGATCCACTGTTCGCCAGCTCGCCCACGTCAGAGGACCTTCCAACTACCCCCGGAGGTAGAGGGTCTGAGAGTAGCATGTCAACAAGAAGTAGGAGGTCTCGAAGTTCCTCAATTGGAGAGTACAGCGAAGTGGTTCGAGATGGCTTCCAACTTCTAATGAAGTCCAGTGACGGCATTGCACAGTGGCCTATTGTGAACGATGACTTGGCAAGGCATCATCATCGAGAACTGTACACCGAGCTACAATCAATTCCTGGTCTATCGATGCAAGATGGCTTGACTGTGGCATGGTCATTTCTTGTAGATCCAATGCTGTTAGTCCACTTCATGGACTTCCCACCGTAGTGGAAGTATGATTATTGCATGCAAGTCCTTGGGCGATCACGGGATCCAGCACCATGACTCTGCTTTCTTTGTACCCTGAATTTGTTTAACTATTTCTTCCTTCAATTGCAACCCCAAG
>Citrullus_lanatus_newGene_2893	Citrullus_lanatus_newGene_2893.1
TTGTTTATCGATCAACAAATGTATGGCAAGATCGGACTACAGGCGAGATGTGTTGTAGACGTCGTGAGGCGGTTGCTTACTGTACTATCCCATTTCATCGTCGCATACTACCACTTCTGCGTGCATCAGACTTTTATGGGGTTGCCAAACTAGGATTCATTCAGTTAGACTAGCACCTCATCACTGTACTTGTTGAGAGATGGAGGCCAGAGACCTATACATTTCATGTGCCTATTGGAGAAGTCACTATCACGCTCCAGGACATAGAAGTATTGTTTGGGTTACCTATCGATGGTGAGCTTGTTACCAGGGTAATGCATAATGATTGGCTGCATATTTGTTAGATGCTATTCGGTGTGACCCCACCTGCAAATAAATTTAGAGGATCAAGATTGAGTCTAACATGGCTAGGGACACAATTTCTAGGACTTGATGATGATATAGACGAGGAATTTGTTACGAGATACGCGAGAGCTTACATACTGCAAATGATGGGCGGAAGTCTGTTTTCTGATAAATCAAGTCACTTCGTGCACCTAATGTTCCTTTCACTGTTAGCCAATCTCCATGAGGCGGGACAGTATTCTTGGGGTGGAGCATGTTTGGCATGGCTGTATAGACAGCTATGTAAAGCAACAAAACCTGATGTTCGTGAAATCGTTGGGCCTCTGATATTGATACAAATATGGGCTTGGGAACGATTTCCAACAATGGCTTCACAACTCCGACATGTCAACAATCATCAATTAGCAGAACGAGCCTACGGTTCTCGGTGGAGAGACCAATTTTGTGTAACTAAGTCAGCTACACATGTAGTGAGTTAGTATAGATATATGCTTGATCTGCTTCAACCTGACCAGATTATTTGGGAGCCTTACAAAGCTGTTATGGACACTGTGCCCAATTTCTATACGAGCGGTCAAGACATATGACAGACGATGAGCCCACTCATATGTTTTCACATTGGTTACATGGAGGAATTACACTATATGTACGATATACTTAATGCTCCTCCACCAGTTCCTAAGAATAGGGGACGTGCTCGAGTAGAAGAATACGAGTTTGATGCGGTTGACCATAATGTGGAAGAATTGCCTCCTATGATGCAGACACAAACGTAGAGCCAGACTGGTTATGCTAGTCCGATGATGATGCAACCAGCCTATGGTTCAGGATATTATAATTCAAAGGCCGGGCCATCGTCTTCATACATGCATACACATGGACGCGGTCGTGAAGAACATAATGAATATCTATACTATGAAGCGCCTACAGAGGTACCAGAGCAACCAGATCCACTAAAGCAATCAGAGCAACCTAGAGTGCAAAGTCGACGACGCCAACCAGCTCGAAATCGGTGACGTCCGCCTTGTGGGACACATTGAATTTTTTTATTATTATTAATTTTAGTGAAAAAAAAACAATAAATTGTTGTATTAATATTGACACCTTAATTTTATATTAGCTGGTTAGTGATAAAATATATATTTGTTATTATAACGGTTTTTAAAAGAATGTTAGTTAAAATAAT
>Citrullus_lanatus_newGene_2922	Citrullus_lanatus_newGene_2922.2
CTTTGTAATTTATTCGATTTGATTTTATATTTTATCAACCACACGATACAAAGAAAATTTGGGGGAACTTGTGTCTATGATAAGAAGTCGCTCTGCAAGAAGCTTAAGATATTGGCTTTCGAAGCATCTCCAAAGAACAATGTCATTTATCCACATCTTAGCCATTGCAAGCTACCATGAGAATGCCACTTGATCAAGAGAGCACTCAATACAACGTAACCGACTGGACTATTCCTGATTATTTGACTGCCCTATATGGGTGTGAGTTACATCCCAATATTTACTAGTTAGGATTGATGCTCATAAATAGCACTTCGCATTCTTCTGTTTATGCTTAATACAAAACTAATTAAACCCAATTACTATAAAACTAAAATTCAATATCAAACATATATTACACTTTTGCATGCCTCTTCTAAACTTGCTAAGCGTGGTACTGAATTTTTAATACTCTAAACAAAAAATAGGTTATTCCAAACTTCCAATATCTTTGATCAACATTTTACTCCCCAACGTGGAATGTGAGAGCTATAGGCTGATGATGCTTCTCAAAATGCTGCTACGACGGTGGAGGCTTAGTACGACTTTGTTCCTCACTCACATATTGTCGCAATAGATACAAGCATTAACACAAGAAAAGCTAGCCAACTTTCAATTGTTGCCCTCCAATTCGGTACTGTTACCACAGCTCTTATTCTGAAACAATGAATCAACTATTTTGAACTCGACAAAGAATTCAATTGGTATCTGTTCCAAAACCATCTTAGGTCCTATTTGAATTAACACTCTAAATCATTCAAATTGTAAGTTCAAACAAAAGTTCAGAGTTGATGATGTTTTGTAGCTAGACTAACTTAATAATCCCCTAGTTAATGGCAAACACAAAGGAAGGAACGAATGCTTGAAGTTCAAAAACAAATTGTTAACTGATAACGGGAAAAAAAAAATAATATTCACTAGGAATAATTCCGATATTAAAAAGCGACTATGCTGGAAGATGGATCAGATAAAAAGTGTTGCAAACACCAGCGAAGTATAACCAGCGTCGATCTTTTGGGGAAAGTATCATCACTTCCATCTTCATAGCAAACATTCAACCATAATCACTGAAGTACTAGCACTTCAAATCAATTGCGTTTGAGAAATTCATATAAAAGTCCCTAAAAAAATCAAATATCGAGGACTTAAATCACGAAAATTCAACTAAATCAAGTCGAAGAAGATGGATCAGATGGAATGTGATAAAAACACCAGCATAGTATAATCAGCGTCGATCATTTGGGGAAAGTGTCATCAGTTCCATCACAAATTGATAATCATACATTAAACACAACATAAACCATAGCAAACTTAAAACAATAGAAAGTAGTAGTGGCATCGAATTTGTCCGAAACTGCAATTCAGCGGCTAGCTTCGCATGGAAGCTATGAAAGCCTCTGCGGTTCACAGAATCGGAACAGATATCGCGTCGGCTCATACGAAGCACCCAATTGTGAAACAAAGTCTCACGGATGCTCGTAATCAGTATTCGACGCCATTAAATCCACTACAAAGAAGATGAAAAGTTCACCTGTTACGGAACAAAACCCTAATATCCATACAGTGAAGATTGGCTGAAGGAATAAAACGATTGTTGGTGATGG
>Citrullus_lanatus_newGene_3010	Citrullus_lanatus_newGene_3010.1
CTCGTACTGCGAGATTTCCTCTCTTTGTTGTCTTTCCCTTTTCCGTTCGACTTCAGATAATTTTTAACTTCAGATTTGGAGAAGGCATATACATTTGGGTTTCATAGATATAATCCCTATTTGTGAAAGGTTTTGGCATGAAAGTGGAAAACCAATGTCTCCAACTGAATAATCAAGGAGGCTCTTTATCGTTTTTTTCCTCAAATTTTATGTCAAATGCATCGAGTTGAATGCCAGTTGGAGGTAAGAAATGAGGTATTGAATGACCTCCAGCTTGATGATGGCATGAATTTGTTTTGTTCTATCAAAGATGAATGTTTTTCACCGCCCCTGGCTCCCTCTTTTGTGGGATTCTCCTTTCTTATATTGTGGATTGAGTTTTTTTTTTTTTTTTCCCTCAATTAAAGCCAAGTTTTTCATAAGTTTGGTGGGTTATATATATATAGCTAACAGCACCTTTGCTGACTTTTGGATGTATGCTCCAGGTAGGGCCGTGGTAGTAACCTGA
>Citrullus_lanatus_newGene_3015	Citrullus_lanatus_newGene_3015.1
ATCATATGTTAACAAATTAAAACTAAGTAAAAGAAGTTTTGTTGGTAGAGAGAGATGTGAAAAGTATATATATATATCTATATATATAAAGGGAAACAAAATTTGTATGAGAGGAAGGCTTAATCAGAAGGGTTTGTTGTAAATTTGTAATATATGTGAGAGAGATGCATAAATTTCTTCCCCATGGTGGTGATGTTGCAACCCACACTTTTTACTTTGCCTTCTCAATTCCCTTCTTCACAAGGCATATTTATATATATAAATTTCACTAATTCACTTCCATATTTCTATGCCATTCATCAACTTTCTTCTAAATCTCATAGCTCTCATTAAAATTGGAGATGTCCCAAGTAAAAGTACTTCCAATTAAGGTTTGATATTTGCCTCTTTCTTCTCCCTTCAATATTTTTAATATTATAGTTCTATGATTTCTTTTCTTACTATTGAATAATTGATTCTATATGTGTAAGGTTTTTTATTATACTCATTCGAGTGAACAGTCGAGAAGAGCTTCTTTATCTCTTTGGCATGATCGGTTTTTTCAATTCACAAATATGCATGGGTTTAAAGATAATAATTTGAACTTCTGACCTTTTGATCGAACATATATACCTTAACTCGTTGTGAATTATATTCAGCATAACGGTGACGGTATGAAATCTCTATCTTTTTTTTTTCTTTTTTTTTTTAAGAAATAATGAATTTACATGTGCAAGTACTTTCTAATGAATAATTTTTTAATATTTTGATCCTATTAGAGTGATGATATCAAAGAGAGATTTTGCAACAAACCCAAGGTTATGATCAAAGAAAACACAAAGCCACATGATTTCAAATTGCACACCGAACAAAGGGCCATCAAACGTGCAATGTTCAACTACTCGGTAGCAACAAAATTATTTGTGATAGAACAGCAGAAGAAACAAGAAGAGGAATTACAGAAGGTTTTTGGAATAGTTTTTTAAGAGGAAAAATTACAATATTTGCTTTTGTTTTTGTTTTTGTTTTTTTGTTTTTTGTTTTTTGTTTTTTTTTAAATTAAATAAATATTTGAAGGGCATTTTAAGACATTTTGGCTGAAAATGGGTCAGATTATAGAAGAGGAAGAGATTCGTTTGCTAAGAAAAGAAATGATTCCCAAAGCTCAGTTAATGCCTTTCTTTGACAAGCCCTTCTCTCCTCAAAGGTAAACCAGATTCCTGATTTTATTTTCACTTTTTTTTTCTTTAAACTTTTAAAGTTATTTCTTTTTCGTCCTCAAACTTCTAAAACTTTTATTTTAATTCCCAAACTTCTAAAGATAACTAACTATATTGGCAACAATGACATAGATTTTCTGACAATTTGGTCTACATATACACCTATAATATTTTCTGACAATTTTTTTATTACTTAAGCTAGTTTGAATGAAAATAGAAAATTGCTATTTCTAACTTAAAATTTTTTTTGCCTTTTGAAACTAACTTCTTTTTTCAAAGAAACACTTCTTCCACTTCTTTCTTACTTTTTCAATATTTATTGAGAGACTACTTTTTCAATATTTATTGAGAGTCCCTCGTAGTGATA
>Citrullus_lanatus_newGene_3039	Citrullus_lanatus_newGene_3039.1
GTAAAAAAGAAAGGTGAAGGGGAGGCGTTACAGAAGACATAAGTTATAGAAAAGTTTTGTAGAACTTTCTCTCTCTCCAATTCTCTCTTCCTCTCACAAGAATTCTCCCTTGCCAAAATACAAAATAAAAAAAGAGAGCTCACACCTTCTTTATTAATTGAGAATAGCAAGATAATTTTGTGGTGGTGTTCCAAAGAAGGGAGTCCTGTGTTTTGTTGGAGAAGGTGACACTGGTTCGTGATTAGTAGAAGAAGAATTCCACATTGAAGATGGTCTTCAAAGACTTTAGAATGTTAGATCGAGCTTCCACAAGTGAAATCAGCTGGAGTAAAGGCCAATTCGAATCTTTTTGGTCGAATGATCCAATTGCCTCCAACTGTGGGCTTGGAATGGGCAAGCCTCAGAGAAGGGGTAGGTTGGTTGACCTCAACCTCTATGTCCGAAACGAGCCTTTTGGATAGAATGACCCAATCGCTCACTGTCCAACGGTGCCTCGCTGGGGCCTATTTTCTTGCTCATCTTTGGTCTGTTTGGGATGAGACAACTTTCTTGATTTTTGTCCTCAAACTTTTACATCCTTTCTAGGTCTTTCTCATATATCCAAAGTTATTTGTAACACTTTTCTTTATATACTCTATCTTTTTTTTTTTTTTTTTTCTCTGCTTGTAGTTGTTAGAAGTCTAAATTTGAATCTTAACATTTCTTAAAATGTTTTTCTATTGGAGCTAATTGTGAGTTTTCAAATCCTCTAGAGAGTTAGGTTAC
>Citrullus_lanatus_newGene_3098	Citrullus_lanatus_newGene_3098.1
ATAACACTCAACAAGTTATTATTTATGACACACAAAATGGCACCCTCTCCTCCTTCCATTAGCACCTCCTTCTTCTTCTTCTTCATTCTCTTTTTTCTCACTAACTCTCTGCATTTCGCTGAGGCTGGTTCAAACTTTCGTCCTTCAGATTGCAGGCCGAGGTGCAATTATCGATGCTCAGCGACGTCGCACAGGAAGCCATGCATGTTCTTCTGCCAAAAATGTTGTGCAAAATGCCTGTGTGTGCCTCCAGGGACCTATGGCAACAAGCAAGTTTGTCCATGCTACAATAACTGGAAGACTCAGCAAGGAGGTCCCAAATGCCCTTGAGGAGAATATTACAGTTTTTTCCTACCTTCAGTTTTTGTTTCTCTTGGGAAATTTTCATTAAATATATTTACTCCCTGATTTTAGATTCCCCTTTTTCTTTCTTTTGTATTTTTTTCCTTATTATTATTAATTTTTTAATTTTCTTCCGTTATATATTTCAATTATTG
>Citrullus_lanatus_newGene_3185	Citrullus_lanatus_newGene_3185.1
TTAACTCTAATAGAATTGTTTACAAAAAAAAAAAAAATCTAAAAACCTACCTTCACTTTTTTCTCTATTTTCTCTCTAACTAATCCACGTTAAAAAAAAAAACATTTTTTTTCCAATTTCTACACTTTTATGCTAATTATATATAAAATCTATGTTTTTTAACGTGAATTAATTAAAGATAGAATAGGAGAAAAAAGTGAATGGTAAATAATTTTTTTTTAAATGTGAATTAGAGATATAATGTGATTTTCCACTTTAAAAAAAATAAAAAATGGATAAAGAAAAAAACGCACTACTTAAAAATAATTTTTTTTAAAAGAAGGTTGAGTGCGTCTCTCCTTAAAAGACAAGAAAAAAAATGGTCTGATTTCCCTAATTTTTCTTTTTCAAAACTACCCATTTTTCATAATTTTTTTTTTTTTTTATAAAAAAACTACCCTATCTATCCAATTAACACTGAATTTCACATTCAATTGGATTTTTTTTTCTTTTGTGAAAATAAATTAAAAATATCCATACGGTGTATTTAATTAATTATAAAATAATACATGTATTGTATGAAATTGACACAACTTTATATATAAAAAAGACACAAAAATTGTAAACATAATATAACTCAACGATGTCGATTAAGACATGAAGGTAAAGGTTTAAACTCATATCCTCCTATGTTTTTTACTTAAAAAGTGACACCTTATATTTTTGTTAAATTCTTTAGAATTATTCAAAAACTAATTAATTCAAATAGTTGATTTTATGCCTGATCAAATTTAATTTTGTTCTCGATTTTGATTGAATTCTTGTTTATAATTAGTGAGTATTTGAGATTTTTACTAAGCTTTTAATTCTTGCTTAAAATTAGTGAGTATTTGGGATTTTTACTAAGCTTTTAATTCTTGTTTAAAATTAGTGAGTATTTGGGGTTTTTACTATGCTTTTAATTCATGTCTAAAATTAGGGAGTGAATTTAATGCATAATTGAATGGATGATAAAAATTGTTGTTTAGTGTAGAGTTCATTTTCATAAAATTAAAACTTATTAGAGTGAATGATTGATATATGTTGTTAAGTTTTAGATTAAAATTTGACTTTTCTTATGTATAAAATAGAAACTATACATTTTCTCCCTAGAGGTAAGAGATTTGTAATATTTCTTTTGAGTTGTTAGAAGCTTCGGATCTTCACACTTTCATCTGTATTATTAAATTTCGAAAAAAAAAAAAAAGCAAAATATTGAAGTTACTTTCGTAATTGTGCACATTAATATTACTTATAAGCGCTTTGCATAAAATTAAGTATGACTAGTCATAACTTTGTTAATACTCACGAGTTGTACAATAAATTTAACTATAATGTTTTTTCTTTCTTGAAATTCTATCAATTTTGTATTACACAATTGTTCTATAATTCGTGGAAGGGAATATTAACTATTTTAATGATTTTTCTTATGACAACTTATAAGATGTTATATGTTTAAGTTGTCGAGTGATTGTCATATTTATCTAAGTTTGAGTTACATGTTAATGAAATTGGAAGTTTATAGTACAAAGTTGTACAACTTGATAAGTTTAAAGGTAGGAAATGATGGTATTGACATGTGTTTCGTCTTTTGAGGTTTGTGGTTCAATTCTCACCCCACAATTATTGAAAACTAAGAAAGAAGAAGAAGTAGAAATTGATTACATAAATTAGAATAAAATGAAATAATGGAATACAAGTTTTAGATTTCTTTTAGAGTTGTTTTCAAATATAACAAAATTAGCCAAAATATTTACAAATATAGAAATTTTTATTGTCTATCAGTGATAGACTGCGAGAGACTTTTATCGATCAGTTATAGAAGTCTATTTGTGACGCCCTAACCTTTGACCTAGTTGCTTATGAGATATAAAGAGAAGAAATTAGGGTAAAGGGTGTAAAGTTGGAAAAACCTGTGAAGTTAGGAAAATTTTATGGTGGAAAAACTAGGGTTGTGGAGTAAGCCAAAATTTGGTTAAAGTGTTAGATTTTGGAAGTAAATTGGACTTTTGAAAGTAGTTTGGGCACTTAAAAAGGTTGAAAAGGCTTTTGGAAGACATAAGGAACTTTCCCGGAAGAAGTCCAAATTTACGGGAAAAGTCAACGGAAGTTATTGGAAAAAGTCAACAGAAGTTACCAGGAAGTCAACTTACCGGGAAGAAGAGGTTACTGGGAAGAGGAACTTACCGGGAAGCAATTTTCAGGAGTTGAACGGTTGGATTGAACAGACGGAACTTACCGAGAAGCAAAGGCGAAAGGTTGAACCGCCAGAAAATCACCGCCAGAAAATCCCGGGAAATTACACTGAAAAATTGGATTGAACCGCTGAAACTTACTAGGAAACTGGACTAGAAAAGTGAATCGACAGAACTTTAAGGGAATTGTTGAACCAGCAGAACTTTACGAAAAAAGTGACAGAATGCAATTTTCTTCATTTTTGGCCAAAATCTCTATGTTAAGCGGTGGAATTTTGGATTTTCACACTTCAAAAGAGTGAGGTATAGAGTTGCATGTTGAGAAATTCATACAAATTTGATGTGTTTTGATGCATGAAGCCTTAAACATGCAAATTGACAAATTATATATGTGAAGGGTCGGCAATTTGGTGAAGTTCATTGCTTATAAATAGGTTCAATTGGGAAGGAACACTACAACAAATTTGACATTCAATGACTCTTGTACAGTGCCAAAAATAGAGGAGAAAGTGAAAAAAGAGTTATTAAATCCAAAATCACGCATTTTTGGCGGGAAAAAACGGAGATTTTCGGATTTGGCGGAATACATGACTGTTTTTGTGTGTCTTTGATTTTTGACTAAAAAAAGCAGTCATCGAATGTGCTTTTCGAATTTTTGACTAATTTTATTTGTCACCAAATTATGACTAAAATTAAAAGTCATTAAATTATGACAATTTTTTCAAGTCACTAAAATTTTGCTACTATCACAAAAAATTGATCAAGTTTTTTTTTCAATTTAATTTATTTAGCGTATCTTTTTTATTTCTTCACAAAGTTAGTTATGTAAAATACAATTATCTAACTTTTTATCTCACTTTTTAAATATATTATTTTGAAATTTATTAATATTAAATTGTTTAGGGTTTTATATAAAATTGGTCATTAAATAATATTGTTTAGGGTTTTATATAAAATTCTAAATAATATTAATAAAGTTCTTTTGCATTTGGCGCACCTCTCCAAATATTTCGAATTCACGTCGACAGCCTCCCTCACGTTCGTCTCAGA
>Citrullus_lanatus_newGene_3189	Citrullus_lanatus_newGene_3189.1
TCTGAGACGAACGTGAGGGAGGCTGTCGACGTGAATTCGAAATATTTGGAGAGGTGCGCCAAATGCAAAAGAACTTTATTAATATTATTTAGAATTTTATATAAAACCCTAAACAATATTATTTAATGACCAATTTTATATAAAACCCTAAACAATATTATTTAATGACCAATTTTATATAAAACCCTAAACAATTTAATATTAATAAATTTCAAAATAATATATTTAAAAAGTGAGATAAAAAGTTAGATAATTGTATTTTACATAACTAACTTTGTGAAGAAATAAAAAAGATACGCTAAATAAATTAAATTGAAAAAAAAACTTGATCAATTTTTTGTGATAGTAGCAAAATTTTAGTGACTTGAAAAAATTGTCATAATTTAATGACTTTTAATTTTAGTCATAATTTGGTGACAAATAAAATTAGTCAAAAATTCGAAAAGCACATTCGATGACTGCTTTTTTTAGTCAAAAATCAAAGACACACAAAAACAGTCATGTATTCCGCCAAATCCGAAAATCTCCGTTTTTTCCCGCCAAAAATGCGTGATTTTGGATTTAATAACTCTTTTTTCACTTTCTCCTCTATTTTTGGCACTGTACAAGAGTCATTGAATGTCAAATTTGTTGTAGTGTTCCTTCCCAATTGAACCTATTTATAAGCAATGAACTTCACCAAATTGCCGACCCTTCACATATATAATTTGTCAATTTGCATGTTTAAGGCTTCATGCATCAAAACACATCAAATTTGTATGAATTTCTCAACATGCAACTCTATACCTCACTCTTTTGAAGTGTGAAAATCCAAAATTCCACCGCTTAACATAGAGATTTTGGCCAAAAATGAAGAAAATTGCATTCTGTCACTTTTTTCGTAAAGTTCTGCTGGTTCAACAATTCCCTTAAAGTTCTGTCGATTCACTTTTCTAGTCCAGTTTCCTAGTAAGTTTCAGCGGTTCAATCCAATTTTTCAGTGTAATTTCCCGGGATTTTCTGGCGGTGATTTTCTGGCGGTTCAACCTTTCGCCTTTGCTTCTCGGTAAGTTCCGTCTGTTCAATCCAACCGTTCAACTCCTGAAAATTGCTTCCCGGTAAGTTCCTCTTCCCAGTAACCTCTTCTTCCCGGTAAGTTGACTTCCTGGTAACTTCTGTTGACTTTTTCCAATAACTTCCGTTGACTTTTCCCGTAAATTTGGACTTCTTCCGGGAAAGTTCCTTATGTCTTCCAAAAGCCTTTTCAACCTTTTTAAGTGCCCAAACTACTTTCAAAAGTCCAATTTACTTCCAAAATCTAACACTTTAACCAAATTTTGGCTTACTCCACAACCCTAGTTTTTCCACCATAAAATTTTCCTAACTTCACAGGTTTTTCCAACTTTACACCCTTTACCCTAATTTCTTCTCTTTATATCTCATAAGCAACTAGGTCAAAGGTTAGGGCGTCACAAATAGACTTCTATAACTGATCGATAAAAGTCTCTCGCAGTCTATCACTGATAGACAATAAAAATTTCTATATTTGTAAATATTTTGGCTAATTTTGTTATATTTGAAAACAACTCTAAAAGAAATCTAAAACTTGTATTCCATTATTTCATTTTATTCTAATTTATGTAATCAATTTCTACTTCTTCTTCTTTCTTAGTTTTCAATAATTGTGGGGTGAGAATTGAACCACAAACCTCAAAAGACGAAACACATGTCAATACCATCATTTCCTACCTTTAAACTTATCAAGTTGTACAACTTTGTACTATAAACTTCCAATTTCATTAACATGTAACTCAAACTTAGATAAATATGACAATCACTCGACAACTTAAACATATAACATCTTATAAGTTGTCATAAGAAAAATCATTAAAATAGTTAATATTCCCTTCCACGAATTATAGAACAATTGTGTAATACAAAATTGATAGAATTTCAAGAAAGAAAAAACATTATAGTTAAATTTATTGTACAACTCGTGAGTATTAACAAAGTTATGACTAGTCATACTTAATTTTATGCAAAGCGCTTATAAGTAATATTAATGTGCACAATTACGAAAGTAACTTCAATATTTTGCTTTTTTTTTTTTTTCGAAATTTAATAATACAGATGAAAGTGTGAAGATCCGAAGCTTCTAACAACTCAAAAGAAATATTACAAATCTCTTACCTCTAGGGAGAAAATGTATAGTTTCTATTTTATACATAAGAAAAGTCAAATTTTAATCTAAAACTTAACAACATATATCAATCATTCACTCTAATAAGTTTTAATTTTATGAAAATGAACTCTACACTAAACAACAATTTTTATCATCCATTCAATTATGCATTAAATTCACTCCCTAATTTTAGACATGAATTAAAAGCATAGTAAAAACCCCAAATACTCACTAATTTTAAACAAGAATTAAAAGCTTAGTAAAAATCCCAAATACTCACTAATTTTAAGCAAGAATTAAAAGCTTAGTAAAAATCTCAAATACTCACTAATTATAAACAAGAATTCAATCAAAATCGAGAACAAAATTAAATTTGATCAGGCATAAAATCAACTATTTGAATTAATTAGTTTTTGAATAATTCTAAAGAATTTAACAAAAATATAAGGTGTCACTTTTTAAGTAAAAAACATAGGAGGATATGAGTTTAAACCTTTACCTTCATGTCTTAATCGACATCGTTGAGTTATATTATGTTTACAATTTTTGTGTCTTTTTTATATATAAAGTTGTGTCAATTTCATACAATACATGTATTATTTTATAATTAATTAAATACACCGTATGGATATTTTTAATTTATTTTCACAAAAGAAAAAAAAATCCAATTGAATGTGAAATTCAGTGTTAATTGGATAGATAGGGTAGTTTTTTTATAAAAAAAAAAAAAAATTATGAAAAATGGGTAGTTTTGAAAAAGAAAAATTAGGGAAATCAGACCATTTTTTTTCTTGTCTTTTAAGGAGAGACGCACTCAACCTTCTTTTAAAAAAAATTATTTTTAAGTAGTGCGTTTTTTTCTTTATCCATTTTTTATTTTTTTTAAAGTGGAAAATCACATTAAAAGAGAAAAATTAGTTTAAGAAGAAAAAGAAAATTGGGTAAAAAAAATAAAGTTTTAATAGAAATAAGTTAAAAAATAATAATAATAAATAAAGTTGAATGTGTCTCTCCATAATATATATATATATATATTAAGAGGGGCACTCCCTAAAAGAAAAAAAGAAAAAAGATATATAAGTTAAAGAGAAAATTGTGTTGCTAATTTAAATATACCTCGACCCACTAAAATATGTAATATTAACTAAGAAATGTTTGAAGTTTCGTATCTCTTCATGATGGTGAACTAAAAGAAGAAGAAGAAAGAAGAAAGAAGAAAGAAGAAAGAAGAAACATTGAAATTCTCATTTATGTATTTTAAAGGCAGATGTAAAACATGCAATATATTCTTTGGTGATGCTTATTTTCAACTTCCTTATTTTGAAATATGAGACATGAGAATTACTTTAGTATGATCTAGACTCCCTTTTCAAAAATATGCTTTGCTCATATAATATTCCTAATTTATATGCTTTATGACTCTACTAACAAACAAAGTTGCCATTATTAGTATATAAATTTATGGTTAAATTATAGGCTAATATCTTTTAACTTTGAAAGGTTTCAATTTTTATAAAAAGAAAATAAATATTATAGTTATTAGTTTTTGATGGAAATCATTAGAACTTTTAGTTCAAAAATACTCGTAAATTTTCAAAAATTTCAATAGTACCTAAACTTTAAAAAAAAATTAAAAATATCTTTACTGTTAGAATATACAGACATAAATCGTTAGTACCTCGTTTTAAAAATAGTACTAAACTTACGACAATTGCACTAATACTATTAATGTTTAGAAAAAAGAATTTTTTTACTATTCGTATAGTCAATTCCTTTGAAGTTATCTTGGGTTGTCTTCAAAATTATTACCTAATAATTTTCCATGCCACTTTTTGTATGCTAAACTCAAACAACGTGTTAGCACACACTCGACTACTAAAGTACAACTTTGTTAAAACGGTTGGGATTTATGTCTTAAAGTCTCGTAGTTAATTAATTATTTGATATAATAAATGCTTATTTTAAATATGCAATAATGAGTTATCCATTACGGGAAAAATTCAATGTTATTTTATGAGACTTAAATAAAATGTAGTGGACATATAGTGGATAATGTTCAAGTAATAACCTAAAAGGTCTATAATATATGGACGATTAAGGTTAGGTGTCTTATCTTGGTAATACTATGGATACGGCCCACATTGTAAGTGTTATAAATGTTGTAAATGTTACAAATGATGAGATCCAATGCAGTGAGATTGTATAAGACCAAACTGCAAAATACTTAATCTCTCTTTGTAACATTGTTGACTGGAGAGTTTAATATTTCATAGGATAATCATATGCAACTCAATCTCAATCCTAATTAAGTTATGGACTCCTACCTGTGAGGGCTTGTTCTTTAATTTGTATGGGTGAGAGTAGTCGGAGTTGTCAACTCAGTAAGCCTATCATTTTTGGACGAGACCAAGTGGGGAGTTGGGAACATAACTACACAAAATGAAATTCACTTCTTCCTGCCTTTAGGGTAAGTAGATGAGTACTTCCCCTAAGTGCTGATTTTGGGTCTTGAACAAAGGGTATATGCCCTCTCACTAGCTCAATAGGGACTTTGTTCATGGTAGGACTATGAATACATTGCTCATTAGAGGAATCAGTGGTACTTAAGGAGTAAGATGTAATTAAAGGGGTAAAACGGTAATTCATTGGAGCTTCTAATATGTTATTCCATAAGGTCCCCTTGCTAGCTCACCACGGACCAACAAAGATCAAATATGTTAACTCACCATGGACCAACAAAGATCAAATATGTTGAAAGAAAAATTTGAAATGTTCAAATTTATGAGGGAAAATATTAATTGTATTGGATGCAATAAATACAAGTTTTATTTTAAAGTTTATTTAAATGAGATTCAAAATTATAACTTTATAATATGGAGAATTAATTTATTCAAATAAATAAATTATAATAAGTTTCAAATTAAATAGATTATGGGAGAATTAATTTATTCGAATGTGATTCAAATTAATGAAAGTCTGCAAAAAAAATAATAATAATAATATTTAAATATGATCTAAATATTTAAAATCTTTTAATATGAGATATTAATTAGGTAAATATCTAATAATATTGGATATTATTACATATTTAATTTAAAATCTCTGCAGATAAGTTATCCTAATAAGATTAGTAACCCAATAGAGTTCTATAAATAGGGCACTAGAGAGCCCTTATGGGTGACTCTAAAACATAATCTCTACAATCATTCTGTATATATTTCTTCCAAGAAAAATTCTCCCAATTTTTTAAAGAACAGTTCTCTAAAGATTCTTCTTCCCCATTCCCTCTCATCTTTCAAAAGTAGTTCCCACAAGTCGAATCCTTGCCAGAGTCATAGCAAGGAAAATCTCGTGGAAAGAGGAAGATTACGAATAGGAGCTTAGAGGTTTGAGGAGAGGATTTTGTTGTAGTTGTGGATCGGCAAAGGTATGTTGCTTAACCTTCTTTTTATTCTTGTATTTTTAATTATTTCAAGAAATCAAAGAACGTGGTTGCACGTTGCCATTGGGATTCAATTCTCTTAGTAGTTCCATGATACTTTTCATCTTCCTAGCTTATATACCTTAATTGAATGGGGGTATTTTTAGGAATTAGAGAATGAAAGAAGGGGAGCAAGAAGATATTGAAGATAAAGGGAAAAAAAAAAACAAAAAAAGAGAAGAAAATAACAAAAGTGTTAGGTGATAGATTGAATTAGATGAAAGAGAAAAAATAGGAAGGTGATTAAGTGTAGATAAATGGTTCCTATCCATATACTAAAGATAAGAGCATTTTTTTTAAAATTTGTTTTAAAGCCAAGGGTACGAATATAATTTTTGAAATCTCAAAGGTAATTTTGAAAGGAGGTCTAATGGTTTTTGTCCACATAATAATGGTAAGGGTATTTTATTTAACAATTTTTATAAAGTTTAAGGGTATAATTAAAAAAAAAAAAAAAAAAAAAAAAAAAAAAAAAA
>Citrullus_lanatus_newGene_3211	Citrullus_lanatus_newGene_3211.2
GTAGATCCTTGGTTGTAAAAAGACTCTCCAACTTAGTCCACATCTTGTATGTCGTATCTTGATCAATAACTTGCCTTAGTACACTGTCATTTAGGTTTAATACGAGTGTACCATATGCTACCAACTCCATATCTTTTTTTTCTTGAGCCGTGATTGTGTTTGGTAGAGTCGATGGTTTCGAAAGGGCCTTGTGAGCTTTTTGTTGAACAAGAATAGCCCTGATTTTCAATTTCAAATCTCACCGTTGCCATTTCTTGCACTAATTTTGAATCTTGAATCTCTAAGAATCACCTTCTTGAATGATTTACAAGCTCTGATACCAACTTGTTGGGCCTTGATGTTGTTTTGAGAGAGAGGCCCACGATTTTAGCCTTGATCTGAGAAAGAAGAAGCCGACTACTAGCTGATACAACTTACCAACAAAAGGCTGAAGGGTAGGTAACAAATGTGGAGCACAATTAGCCACGTGTGTGATCCTTCTTTCCACGTTGAAGAGATTGCAGCAGAAGTAAAGGTGAGGAAAAATCTTCTATCTAATTTCCTTTTGGTTTCAGATTGTACTATTATTTTCTCTCAAAACCTTTCTCTTCTCTAAGGTCCCGAATGCAAGATTAAGTGCTGGAAAACTGAGCAATGATGAAGAAAAAGAAGAAGAAGAAGAAGAAGAAGTAGAAGAGAAAGACAAGTGCCCAATGTTGAGACTAAGACCCTCTCCAACCACCTTAGGTATGTTTACATAGGGTATGTGAATACATTGTTAGATATCATTTCCAGGGAGCTCACACCTGAGCAAGAGACAAGCTTAGTTAAGACTTTAAGAGTGCACAAGTTGGCCCATGGATGCACATTATATGACATCAAGGGAATTAACTTAGCTTTGAGCATGGACAGGATTGTTTTGGAAGATAGAGCTAGACCTTTTCGGGATTCGTGGAGATGCCTCAATCCTGCCATGAAGGAGGTGGTCCTAAAAGAGATTCTACAGCTGCTTGATGTCGTCATTATTGACCCCATTCTTGACAGTAAGTGAGTAAGTCCTATCCATCCTAAAAATAGACATGACTGTAGTTTAGAATGACAAGGGAGAGTTTGGGTCGTTGTGAGTGCAGAACGAACTGCAAATGTGTAATGAACTTCAAAAATTGAACGAGGTAGCCCATAAGGACTATTTTCCTATTCCGTTTATTGATCATATGATGGAATGACTCATTAGGAAACCATTTTTCTGTTTCTTAGATGAATTTTTCAAAGTTCTACAAAATTCTTATAACAGAAGAGTATGGAAAAAAAAAAAAAGACTTTCACATTTCCCTATGGCACATACACCTACAGAAGAATATCATTTGGGTTGGTTGAGAATGGTTTTAGCTCACGGGTTTAAGATTTCTTTACTTTGTACTTTCCAATTTTGTAAACCTTAATTCCATCACTATTTTGAGTTCTTATTTTATAAGTTTCTTCATCTTTCCTTAGTTTACAAGTTTCTTGTGATTTCAAGTTTTTTACTTCAATTCCTTTTATTAATGAAAGTTCTCTTTGTTATATTTACCTTCTTCCTTTTTCTTTTAATTATAAATTTCTCTTCTTCTACTACTATCTTTTATTTCAATATGAGCTAGACCATTCATTGTGATTTAAATATGTAAATACCCTAAATGAGGAGAATAAGTCTTACATGCACAAGGGTTTAGGTTTAGTTTTATTGGTTTTATTTCCATTATTAGTCTATATTAATCATGTAGATTAGTATACAAAAGTTGAGTCTAATACTAAAAGGGTTAAGTAAAACTTGATTTTCGTACAAGCAACATAGTAAAAGAGCTTAAACATAAGCCTTTGTTTTTTATCCTAGACATAGGGTAAAACCTTTAGGACTTTGGATTGTGTTCATATTCATCTAGGTTCTCGTTAGCTTTAGACATATAGGTTAATGACTTAGTCATCTAAAATACTTCATAGAAGGTCGAATAGGCGTTAAATCCGGTTCACTATGCCAAAGTTTGAGTCAAAATTGCAATTGCATGAAAGGTGATATTAATCTCTAACTGAAGGGTATGCACATATTTGGGTCCCTCCTCTATTTTTATTATCTTTATCTTGTTATTCACAAAAACCACCATATCCCAACCATTTTTCTAGTTACTTTATAATTGCTTTCTTGAGGAAAATCTTGTTCATTCAGAACTATTGTTACATCCATTCCCTTAGGTTCGATATTAGAATCCTTTTTGGATGGTATACTAGAGACTGTTTTTCTATTACAAGTCTTCATATTTCCAGCCTGTCTGAGTCACATCAACAATAGTCTTCTCTTCTTGTACAACTTATCTCTTATCTCTTATCTTTTAATTTATATTTAATTGTGGCCGTAATAGGCTAGTACTTTTAACGCAAGTTTTGACTCGATCTTTATGTTGTTACATTCTATTAAGCTAGTTTAAAATACTATTGAGTTTATAATTGCAATACTTTTCTTAAGAGTGTTTGTTGAAACTATTTATCTCCATTGGGCCAGTTGAGATTTAAATATTAGCATACAAGACTTCGAAAGAGGTTGAGTATGTCGGGCTACTTAATTTAACCAAGAGTTTCTATTCATCACTAGGCTGTATTAGGCATAATGCAATCAATAGGTAGTATAAAGGGGAAATGGTAGCCAATGTATTGAGTTAGCAAATAACAATATCATTTGATGTTCAACTACATGTTGGGAAGATAACATGAGGCAGATGGATTTTTCTACTTAGGCTTGCATGTAAAATCAAGAGAGATTTTAGTTAACACATCCAGAAGATAGAGCATAGAGAGTCAGTCGAGAAGTAAAACCTGCGTGTTTTCTCATGCATTGGTCACTTGCATCATTGTTGCTATTGCATAGTACTTTTATACTTATCTATTATCTTTACTTTTCATGCAACAAATCACACCCACAATACATCTTTTCGGGTTAATGCTTGTGCATAGTGTCGTTGAGTGACTGCTTGCTTTCTTGCTGCATCAACATTAGTAATTTTTTTCCCCTAAGGATTCGTATTTCTTGCTATTACATTAGTCTGCACTTGGACTAACACAGTAGATAGCTACGACTTGTGTCATTTAAGAGATATGATGTTTTAAAAGAATCATTTATAAGCCAAAATGTTGCATATTATCCACCACATACAACTGACTGTCACTATGTGGCACTAGGTGATTAGTGAAAGATACTTGAAAAATGCTTTATTTGCTTTCAATTTAGGATGGTTTATTGCTAATTTGTAAGGTTTAATGTATTACATTTAAGTAAATATCAAGACTTAGGCTACAAAAACAAGTTGGGTAGAATTGAGGTAGAAAACCATGCAAAAATCTCAAATGATGGACTTTCGGGCCCTTTGTACTAAAAGGAAAGGAAAAGAGGCCAAATATGAAGGAGGAGAGCGTTGTGACACTACAATCTTTAAGGGTCCAAGGTGTTGCTCAATGCTACTGGGCACTGAGGCCAATGCTAGCTAGCGTTGCGACGCTGGCCCAATTTCCATTTTAAATTGAAGGGTTTACTACGTGAAAAGAAATCAAGTATTAAGAAGATTCGTCAAAGGGCTCTTGGCCAAGTGTCAATGTTGACTTTGGGAGACAGTAACTTCCTTTGAGGAACACAAAATTCATCTTTATGGCATGTTTTTTTTACCATGATAGAGGATGTGATGTTAGCAGTTGCACAAGTTTGCACACTAATATTGACTTGGCGGTTATATAAGGTGTGTGATAGAAGTTATGTCGATGGCTAAAGAACTTTTTGGGTGAGCAAAGTACATTTTAAGTTGCACCATAAATTTCAACATGGTTTATCAATATGTGACGACAAAAAATAAAATTCTTGGAAGGTGTCATTCCAAGGGGTCTACTTTTTATGGTGGGGTGAGTTAAATTCTATGAGCGGAAATTATGATTATCGGTGAAGATAATAGTTACAGCAGAAGCTGTGAATTCTTCATATATCTTGCCAAAGTAGAATTTTAAATACATACTACTTTTTCCCA
>Citrullus_lanatus_newGene_3228	Citrullus_lanatus_newGene_3228.1
AACATTTCATTTTTTTCTCTTTAGCTGCAACAGACAAGAGCCGACCAGATTTGGTCCAGAAGTTGCCATGGGCCGCTGCCATCCGTAACCGCTGATGAAGAAGCTGGTATGTCGTCGTCGAGTTTTTGCGGTCAGTGAAGGTGAACAAGGGTGGGCCGTCAACCGTCGTGAGTTTGTGACCAATCACACCCATAATGATTGGTGGCAACTTCAAACCTTTTAACTCAAAAGATAGGTGACCAATCACACCCATAATGATTGGTGGCGACTCCAAACCTTTTAACTCAAAAGAGACCCATGGAGAAGCCCCGCATCGCGATGACGTTGCGACAATGTGCACTCAAAATTGGATTCCGACTGAAGTTTTGTCAGGTATTAGTACGGAAAAAGAAATGGCTGAACATTTAGCAACTATTTTAGAAGAATCGAACGACTCTAATGGAGATGGAGTGGTGACTGAGGAATAATACTCACAACTAAGGACAGGATGATGTCAAGACAAGAAAAATGGATGAATTGGTGAAGAGAGATGAATGAATTGGTGAAGAGAGAAGGACAAACAAGCTTATGATTGCAGCTGTTGTATAAGACATTTGAATTTATTTTACTTCAAACTTTATTTAATATGAGTTGTAAACTTATTTTTATGGATTTCTAAGCTTGTGAATTTTGTTTATTTTTTGTGGAGTAGTGAAATTTTAAAG
>Citrullus_lanatus_newGene_3305	Citrullus_lanatus_newGene_3305.1
GTTGACCAAAAAGGGTTTTGTTGTTCGATCAGATAAGGTTTGAAAAAATAAGTGAAAATGGCAACACCCTCCAAATTATACAGCAGCTGCTCTCTGCTAATGGGGTTTTTGTTTGCTTATTCCACAGCTCTTCAGTTTAACGATCCTGTTTATGGGTGTGCTTGTGCTGTGAATCTTCTCAAATGGGATGTCTTCTTAGAAGCCATGAATCAAGTTGGTAAGGCAACAATGGGACTTGGAATATGTATGTGGATGAAGGTGGTAGCAGAGGATTATATGAATGGTATTGCAGGTTTTCTCTCCCTAGATTTAAGTGAGAGAGTAGTGAGGGAGAAAACAGGAAGTGGGTTGGTTGTGTGTTCCATGATTTTACATCTGATAGCTGCATCATCATCATCATCCCTAAAAATTCACAGAACAAGTAAAAGTAAAAGGGAATTTCCAAGGTATCTCACATATGGAATGGCATGGTTGGTGGCATTTAGTTATGGACTTCCCATTTTCTTCTTCTTGGTGCAAAAGGGCAAAATGAAATTCTAAAACGTGGAGAAATCTTATTCTACGAATATAGATCAACTGACATATGAGCATATTAATGACAACGGATTCCATGGTTTGAATTTTCTTACTCCCAATTAAACTTAAAAAAAAAACTTCAAAAGAAGGGGAGAGAATGGAAAGAATGATTTTCAGTTCAAGATTGGTTGCTTTAGTTTCATGTATTTACCAATTTATAACGCAAAATCTCCATAAAATTGATCTGTTCTAATCAACAATTGAATGGTCTGCCACAGTTGTAAATTATGATACACTTTAAAACAACCCATCACAACAGCCAAAAGGAAAAAAGAAAACGGGGAACATGTTTATTCCTAAAACTTCCTTAAAACTTTAGAGAACAAAAAAAATAAAAGCATTTACATTTTGCTAAACTAAGTTGATCCAGTAGTGAAAGATAAATCCGAAACTACAAACTAGAGAAGGAGGGCATTGACATCTTTTCAACCGGTAACAAGTTCCTACATACAGAGAATTTGTTTTGCCATTTTCCCCTGATTTCAACAATAAAGTTTCCAGGCTGAGGGAGTTGCTTGGCTAGATGAGGGAATAAACCTCAATACGATGCAGGGCGTGCACTCTTGGAACCTGCCTTGCTTCTCGTTCCAAAATTTAAAGCTCCAGATCTTTTTCCCTCAAATGGTAGGCTGTACATGTTCTTCAAATGTGG
>Citrullus_lanatus_newGene_3307	Citrullus_lanatus_newGene_3307.3
AAACAAACCAACAAAGGGAAAGAAGTGAGATCTTTTAGGACTGTTTTTTGTTTGGGTGAAATGGACTTCACTTAGGAAGGAAGAACAAGATAAAAAGAAAACAAGCAGTGATGGGGAGAAAATTGTTTGGTTGTGCTTTAGCTTGTTGCGATTTCCTTTCTTCAGAAGAATAAATCTGACAAGGGGGCATCAAAAGGCGAATGCTAAATGGGAATTAAAAGGGAAATTAAAAAAGAAAACTCCCTTCTCAGATCCGACAAATGGGGTTTCAACAAAATTTCTTTTTCTTCCTTGCTCTTGGCTTGGTCTACCAATCAGGGAGCCCCATGAATAATGTTGATGTGACGTTATAAATCAGTTTTCTTTAATTTCCATAAGAAACAAGCTACGGTATGCCAATTTTTGGGAGTAGTGGTTTTTGGTAAGTGCTTGAATATTTTATTAATACATTTCCAGACTTTAATATGAGGGCATGGAAGGATATGGTAATGGCTCACCTCTTGCATTATCTATAATTGTTTCATGCAGCTGAATCAAAAAATATGTGCACAGTATTCTGAAATTTCAACGTTACCCACCGACTGTGACCATGGCCCCATTTCAACAACTGAAAGCTCAAATTCTTGAAAGAAGAATTGGCTCTCTAAGAAGGGAAGAAGGGAAGAAGGGAAGGGAAGGAAAGACAAGACAAGACAATGTAATGCCAAATTTTATTTTCATAAGACATTTTTGGTTAGCAATAATAATCTAGTAGGTTTGTCTAGGCCTGTCCTTC
>Citrullus_lanatus_newGene_3313	Citrullus_lanatus_newGene_3313.3
CCACGTTGCTTTGGACTACCAAAAGAACAAGGGCCTGCCCAGCTCACATAACTAGTAAATTTATCGAATCCTCATTCCTCACCATCTCGGCTTGATCTCCCTCCTCTCAACTGGATTATCAAACATAAACAATGGAGAAGCTGGAAAGCAACAAGATTATCAACATAAATTGTGGGCTTCCACTTCCACCGCATATCGTTCAGTCTTGCATAACAAGTCAGTAATGCATCTATCTCCAGCAAGATATATATCAGATTTACTAGCTCGAGCTGGCATGACTGACTGCAAGCCTCTATTCATTCCCCTATGGTCTTTGGTGTGCATTTGTCCATTCATGATGGAGAACCTCTGGTAGATCCCACACAATATCAAAGCTTGGTTGGTGCTTTGCAGTATTACACCTTTACTTGCCCTGATATCAACTTTTCTGTGGACAAACTTTACCAATTTATGCACGCTCCTACATACACCCATCTTCAAGCTGCCAAGCGTCCTCTTCGCTATCTAAAAGGCACTATGAACCATGGGATTGTGTTGTCTTCTTCTTCTGTAGCTCTCACCTGCTTTACTGATGCAGATTGGGCCCGTTGCTCAGATGACAGACGAAGCACAAGTGGATTATGTGTGTTTCTTGGCTCTAGTTTAGTCTCTTGGGGCTCTTCCAAACAGAGGGTAGTGTCTCGTTCAAGTGCAGAGTCTGAATATCGGGAAATGTCGAATTCTGCTGCTGTATTATTATGGATTCAATCTCTTTTGTCTGAAATTAGTTTCTGCATCTACCTCCTCTGTTGCTGTTATATGACAATGTGAGTGCTACCTATTTGGCTGATAATCCAGTTCTTCACAACCATACCAAACATATTGAAATAGACCAACATTTCACGCGTGAAAAGTAGCTCGAGGACAGCTTTATGTCAGGTTTGTTCCGTCTGATGATCAGCTTGCTGACATCATGACTAAATCTCCCGTCTCCTCGGTTTAACAGCCTTAAGATCAAGCTCACTGTTGCTTCAACCCCTGTTTCGCGTGCGGGGGATGACAAGATGGTTTTTCCCTATCAGTTATTCTTTATTTTATTTTCCGTTGATTTAGAATTCTTTCTGTTTTGGGCTGTATTTTTCCATTTTACTTCTGTTATATCCTTCTCCTATCAGTGCTTGACATGTCACGTTACTTTTACTCATTAAATAGTTGCTGAATGAACCGGGCTCATTGAGCAATTT
>Citrullus_lanatus_newGene_3316	Citrullus_lanatus_newGene_3316.1
AAACAAATGTTAGAAAAACAGTGTGGTTAGAAAACCTTGGCTTTGAATTCTGCCCAGAAACAGAAAGAGAAAGGGTGAGTTTGTTTAATTGAGAAAGCTAGGGTTTTCATTCCGCCATCTAACTGCGACCAGAACCTCACCATATCCAAGTGCAATGAATTGTGAAGTCTGCCAACTCAAAGAATTGGAAGTTGAGCAGTTCGAGATACGCGAAGTTCTGCGCTGCATACTGCACACAATCGTATTTCATCGAGCTTTAGGTCTTGTTCGGCCCAGAGACATTGATTTGGAGCTTTTCGATATTACTTATGTGCAATGTGGGGACGTTGAAGTTGAGAAAAAGATAGATGAGAAGATTGAGCAGTTCATTAATTGGGTAGAGAAACACCCAAACAAGAAAAGCCAGATATGTCTGTCCTTTTATCAAGAGAAAAATAAACAGGCCTCTTGGTTCACTAACAAAATTGAACGCTTTTATTGGGAACAATGGTATATCAATTTGCATGTGGCTCAACACATAAAAATACATTCTGGCAAGACTCACCAACAGAAAATTCTAGTTGATCCTGGAGAGAGTGGACTGGATGAGAGAAGCATTCGCAGGACATCACTGGAAGCTTCTCTTCGCGAGGTGTTGTTTCAAGTAATAAAGTTCGTGAATGAAAAGAAGGATCATGTTCCTGCTATACCAAGTCCCGATTGTGGTGTTGTTATTTTCCCCTATGAAATAACAATTCCTAGTTCATCAGATTCTGCATTTGGAATGGATATGATCAAGAGGATGTTGCAGACTGGACACCCCACTATGCTTAGCTGATTATCAGAGTTCTGGAGCTACACCAAGAATCTACGACAGCTCATGGATATTAAAAAAAAAGGTTAAATTTCTTTTATATGATCTCTTTGGCATATTTAGAGTCATATTAAAAAAATGATTAAATATTTGCGGAGTCAAGGAAAATATCTGATTTTCCCAACACTAGGGCTGCAACCCCTGCATGCAAGCACATCCTCTATCCATGCTAATACTCTATCTTCTTCTTTTTTTCTTTCTTTTTACATAATCCCATTGTGAATATTGACACTAATCAATGTATATACATATTTGATATGGTTCGTTGCTAACCTTAAGAGTATGGAGCGAGCAGGGTTCGTAGTGAGTGGGAACCATCATTGGTTTGTATATAGATTTCTAGACTTTTTATAAGGTTGTGCCTATCTAGTTTATGTATTTTGAACTTTTAATCTTTTGTCTAATAGATTTTAGTGATAATTTGGCCCATTGAATGTGTTACGTGCCATGTAAATACATTGATTTCAAGTAGGCTTAAGAGTTTTAGTGGCATTATCATTAAACTAATCTAATGGACTTGATTAAGGGCATGTAAATATTAAACTTTAAGGGCTATTGAAGAGTTCTTTTTTTTCCTTCTCCCTGAGTATAATAGATTCAATCCTTTCTCTTAAAATATAAAATACAATCATCATAAAAGTTCATTCGCTGGTATTATATATAATTTAATTGAATATTTTATGTAGGCCGACTATATGGCAAAATGGACAACAATTGTTTTAATTAACTTTTGCTTATCATTATTAATAAAGAAACATACTTGTGAATGATTAAATTTGAC
>Citrullus_lanatus_newGene_3320	Citrullus_lanatus_newGene_3320.1
GCGTGGTCTAGTCATTATTGTCCAACCACTCGCACAATGCAAAGTCTAAAGTTGAAGGACCAATCTACTGAATATTATCTAAAAAACAATTAAAACAAGGAAGAGAGAGAGAGTATATGAAGAAACATCCTTTTGGGTTTTGTTGCTTTTTGAATTTTTGCATATCATTTTTTGAACTCAATTGCCCAAAAAAAAAAAGTGATTTTTTTATAGCAGTGGTGGTGGTACCACGTGAAAGTTCCATGATTCCAACCCAATTCTGGTGAGAGTACCATTTGTAATTCCCAGGAACAGAGAGGTAGAGAGAAAAAGTAAGAAAGAAAAGAGAGAGAAAGATGGAAGCTCCAGCTCCACAGGCCATAGAAATTTCTAGCAAGAACCTTGGTGTAGAAGAAGATGAGCAAGATAAAGGCGTGAATGAGTGTTGTTCTTGCTGTTATGACTGCTCGGAAAGCTGGTTTCATTACTTGTGCTGTTGGGATGATTGTGAGTGTTAGATTAATTGGGATTAGCAACAATCTGTCGTTTCTTTAACTCTCACTTTCTTCTCCATATATTTCTTTACCTTCCTTTTCCTTTCTTTTTCGGCTTCTTCGCCTTGCTTCATTCATCACTAATCATTAAAAAAAAAAATTTGGTCCAAGTTATCTATGCCCAGATGTGCCTTAATCTTGTGACTTTTCAAATTGGGATAACCTCAATTTTTTAATTAAATTAAATTGATGCGACTCTTGTCAAAATCGCGTGACTTAATTAGTTATGATTTGATGACCAACATGTTAGAAGTTTGAATCGTTAGCTATTTTTTAATTAAATTGATGCGACTCTCGTCAAAGTAGAG
>Citrullus_lanatus_newGene_3331	Citrullus_lanatus_newGene_3331.1
TTCACATGACAGCTCTAGCTATAAGATGAACAAAGCGCATTGTATTATTTGCGCCTTGCTTCCTTGTTCCGGCCCCTTCCAAGCGAAGGCGATCTCTTCTTCGAATTAGGGTTTCAGATTATTGAGGTTCTCTCGGGATTCCTCGTAAAAATGGGAGGGGGGAACGGGCAGAAAGCGAAGATGGCTCGCGAGAAGAACATGGAGAAGCTAAAAGCTGCTAAGGGAAGTCAGCTGGAAGCAAACAAGAAAGCAATGTCTATTCAGTGCAAAGTATGTATGCAAACCTTTATCTGCACCACGTCAGAGGTCAAATGCAGGGAACATGCTGAGGCAAAGCACCCAAAATCTGATATCTATACTTGTTTCCCACATCTTAAAAAATGAGAGGATCAACAAGAAAGAACAGTGTCAAGGCACGCTCGGTTAGCAACCTACTTGCCTCGTCGTTGTTTAGATGTGAATCTTTGCCTTTTTGACTCTGTAGCAGGATGCATGATTTCTGGACATGAACTATGTTTGCGCGCTATTTAGTGTGTTTATTTTATGGTCTTGCTCCCCATGTATCTAAGAATTGGCTTTGGATTAATATATATTAGTGGTATATTTTCCATGGTCTTATTTAAATGCCGTATAATAACTAACTGATAGGTGGTTTGCTCTAGATTCTTCTATGAATCTACATGTTAGTTTTGCCATCTTACTTTCAAAGTTGAATTTGACGAACTTACCGAG
>Citrullus_lanatus_newGene_3332	Citrullus_lanatus_newGene_3332.2
AAAAAATCAATTGGTTGTTGAGGTCTTTGGGCAATATCCCCTGTTTTGATAGAGCTTCAAGTCCTTTTGAGCTTATATGGGACAGTCTCTTATGTCATAGGTCTGCTTCAGTCAAGTTTGGTGAAGTTACTGTATAAGCTCCATTCAACCTTTCAACCCCTCTTACAATGAACAAATCATTCACCTTTTCTCCAACCAAGATAACTTTGGAATCCTTCAGGACCTTTAAACATCCACCTTTTCTCCTGTATTCACATCCTATTGAGTCAAGCATCCCTATGGAAATTAGGTTTCTTTTAAGATGTGGAACATGCCTAACATTCCTTAGGAGTTCCACAGTTTCATCCTTTAGTTTCAATGTAATTGATCCAATCTCAATGATCTGACATGCTCCATTACTCCTCATGTAAATTGACTCTCCATTGACTTCTCTGTATGTGTTGAACCAAGTCTTAAATGGTGTTATATGATAGGTGCAATCGAAATCAAGCACCCAATCATGTTTCCTTTAAGTGCTGACTTGGTTGGCTTGGTCTTGAGTAGAGGCTAAAGCATCTAAGTAAATGTATGAACTTTCAACAATAGATGCTTCAAGTTGCTTCTCCTTAGATTTTTTTTTTTTCTTGGTTTTTCCTCTTTAGGGTGAAGCAATCTTGAATCAAATGTCCTTTCTTCTCACGTTACAGAGTCTGGAAGTTTTGATGGATCAATGAGGGCATTGTGAGCCTTTTGTTGCCGAGTAAGGCTCTGATTTTGGCTTTCTACAAGCCAAAGTCACCCTTTCTATCAAAATTTTCAATCTTTACTCTTGCCACTGTCATTTCAGGTAAGACTCTAAATCTTGATCCTCCAAGATTTGCTTTCTTGATGTCAAAGATTGCTTCGATACCACTTTTGTTGGGCTGTTAATGCAAATTATGAGGAGGCCCAAGATTACTTTTGAAAGTGATGAAGAAAAAATGCTCATGAAGTAGAAAGTTGGTCCAAGATATTGAGGTTAGTAAGAAATATGGATGAGAATGTACCACGTTTTCTTCTTGGGAATCTTATACACGTGGAGGGAGAGGTTTTACACACAAAACACAAGATGGTTTTGGTTTGGACAGAAGTGCAAGAAGATGAGGGAAAGAAGAGAGAAGACACAGAGAATTAACGTGGTTCGGCCAAAAGTAAAGCCTACATCCACGGGAAGATTTTGATCTTGAAGAAATTAGTTTTCTAATGAGTACAAACTTTGATTTCAGTCTATGTTAAAAAATCTTCTGATACTTCCTTTTATAGTGTGAGAGAGATTAGTTACATGATTTATTTATACATAGAATTAAACTAAAATTATAGCCGTTGGGATTCACTTTTACAGTCATACTAATGTGTAATTTCTCTTTATTTTGTCGGTTACCTCATAGTTGAAACAGAGGTAAAAAAATTGATTTTCTTTCTGGACATTAAAATCTGAGCTTACAAACATTTCTTTTATTTCCCAAGCTTTTAGAATTTGCCACTTATTGTTCTATTATTC
>Citrullus_lanatus_newGene_3337	Citrullus_lanatus_newGene_3337.1
AAAAAATCCAGTTTTGATCGAGAGAGATATTGGTATGCATAATAAGTTTGGTGAAAATGGTAACCCCGGTCCACTCCACCACCACAATCAACTCGCTTTCGGCTGGTGGTTTATGCTATGCTATATTGAAATTGAGAGCTTACCCCCTGCCCTTGAAGAATCCAAGCGATCTGCTCATCTGAGTTCGCGCCATAGATTAAATCCCACTGTGTGATGGCTAGAGCTGGAGGAATTAGTAACGCTGTAAACGTAGGGATAGCGGTTCAAGCTGATTGGGAGAACCGCGAATTCATCTCTCATATTTCCATCAATGTCCGTCGTCTCTTTGATTTCCTCGTCCATTTTGAGGCAACAACAAAGAGCAAGTTGGCATCTTTGAACGAGAAGCTTGATACGTTGGAGCGGCGGCTTGAAATGCTCGAAGTCCAAGTCAGTACTGCATCTGCTAACTCATCTCTTTTTACCACTTAATGTTTACTCCGCCTTGTATAAAAAGAGACAGCTCCCTGTTATAATTTTTTCTTGTTTTCACTAATGTGAACGAAATATGAGGATCTTGTGTAAACCCAGATTATGAGTACACATTAATGGTAAAGTCATATATGTCTAGTGCTATTTTACCGATCTTCTAGAATTTAGATTCATGTTGTGTGCTTGAACAAGGAATATGTGCTATTGTGATAAGAAGGAAAAGTATATTTGATGTCAAT
>Citrullus_lanatus_newGene_3342	Citrullus_lanatus_newGene_3342.1
CTCATTGTTGAGTCCCGTCGCCAACTACTGTTGCTAATCGTCGGCTTTTGCAGAGATTTGCTGCCGCTCTGCTGATCATCAGCTTTTGCCGAGATTCGTTGGTCGTCTGCCGCTGCTGGTTGTGCCGTCTTGTCATTAGTCGAGGGTTCAACCCTTGACCAATCTCTTTATACACCCACCTTCTTCCTCTGATTCCCGTCTTCCTCCCGCTCCGAATCCCATTCTTCTTCCCCGCTCCTCTATTCTTCCGATTTTGCTTCTTCATTTTCCTATTTTCTCCGTCCAAATTTGATCCATATTCTCCATATTATTCAAATTTGATCCATCCGAATCTCTATTTTCGCCAAATTTACGAGTATTTGTTGCTATTTGGGAAGCAAAAC
>Citrullus_lanatus_newGene_3343	Citrullus_lanatus_newGene_3343.1
AACGAAAGGCGTTGGCCAAAATGTTTGGTGATTGGGATGAATCGTACAAACTGTTGCTAAGGTAGTTGTATATGGTCAAGCATACAAATCCCGACACGCGCGTGGAGTGGAGAATAAAGGGCATACATACTGAACGACATGTCATCCTTACTTCTGTATTTTGGGTGTTTGGTCCTTGTATAGAAGCATTTAATAGATGTCGGCCGATTATTCAAATAGACGGTACTCACTTATATGGAAAATATCGAGGAAAATTGCTAATTGCTACATTAGTTTATTCGAATGGGCGTCTTCTTCCTCTTGTATTTGCCATTGTAGATAAGGAGTCCGCAGACATGTGGAGATGATTTTTGAAACACCTCAGAGAAATTGTTATACATGAAGAGGTGTGCTTGATTTCGAATCGACATGGTGGCATCATATCGGCATTGAACAATCCAGACAAAATGTCCCTATAGATCCTGCTTACGCCATATTGGTTGCCATACCGGTCCAACAAAGTGCACGATGGAGGGTCTAGGTACGGGTGAATGACGACAAATCTATCAAAGTGCATCAATGGAGTCCTCAAAGGAGCTCGAATGTTGCTGATAAATGCTCTTGCTCAAATAACATTCTACAAATGTGTAAATTATTTTGAGAAAAGAAGAGAAGAAATAAGAGCTGCGTCGAGATAAATACACCGGCCAAATTTCTAGTAGTATATGATTCAGAGGCTGGGTCATCGTCTTCATACATGCATAAACATGAGCGCGGTCGTGGAGAACATAATGAATATCTATACTATAAAGCGCTTTATAGCAGAGGTACCAGAGCAACCAGATCCACCACAGCAATCAGAGCAACGTATAGTTCAAAGTCGATGACGCCAACCAGCTCGAAATCGGCGACGTCCGCCTTGTGGGACACATTGAATTTTTTTTTATTATTATTTTTAGTGAAAGAAAAACAATAAATTATTGTATTA
>Citrullus_lanatus_newGene_3345	Citrullus_lanatus_newGene_3345.1
GGAATTCCCAAAGTTAGAGAGAAGTTGGAGAAAAATTGAGAGAAAGGTGGGAGAAAGAGAGGATGAAATGAGTTTTGGTCCTAGAAGTCATATTTTTAAAAAACCAATCCCAAAAATCTTTATACCCCTAAAAAAATATAGTCCTAATTTTATTTATTTATTTATTTGCAATTTGCGGGGATACTTGTAGGAGGTAAGCGAGGTGTAGGAGGTAAGCGACTCCGGAAGATTGAACACAGTCAATTTGATTAACGATTGGCATAGGTTTTTGGTTGAACCCACGATTATTGAGAACCTCATGAAAAACCCCCTCTCTCCACTCAACAAATAATGCTCACTTTTCGTTCTATTTTCTCTCCCTCCAAACACCACTCCCCCCAGGCTCGATCTCTACTTCACAGGTTACATCCATCAATTACCGTTCGGTCCTCCAAATATTCCACATCATCAAAATACAGTAAGGAAAAACCAGAAGTCCGTCCTGTTCTTTCTGTAGATGAACATACTTCTCGTTCATGGGATACTTATATCATTCCAGCTGCGGTGATGGGCTTTGTCGGTTTAGTAGCCTATGTTCAGTATAACGATGAGAGAAGAGTTGTCTTGAAAGGACAGGGAAACACATCTGTAAACGTAGTTAAAGGACCAGTTATTGGGGGCCCTTTTGCTCTTATTGATACAGAGAAAAGAATTGTAACAGAGAAAGATCTTCGGGGGAATTGGACTCTCCTCTACTTTGGCTACACTTTGTCTCCTGATGTTGTGCCAGAGCAACTCCAGATTCTATCTAAGGCTATAGACATATTAGAATCTAGACATAACCACAAGGTTCTACCTGTATTTGTGACAATTGATCCACAACGGGATAACCCATCTCATCTTCGTGCTTACCTTAAAGAGTTTGATCCAAGAATTATAGGACTGACTGGACCAGTTGCAGCAGTAAGGGAAATGGCACAGGAATACCGTGTTTACTTTAAGAAGGTTGAAGAGGAAGGCAATGATTATCTTATTGATTCTTCACACAAAATGTATTTGTTGAGTCCAAAGCTGGAGGTTCTGAGCTGCTTTGGAATCGAGTACAATGCTGAAGAGCTATCAGAAGCCATACTGAATTTACTTCAGAAAACTCCTCAATAACGACCTACAGGTCTTCAAGATCTCTCCTCTGCCCTCCTATTTGTTCTAAGTTTCTTTCTAGTCATCCAGTGAAAGCATTCGAGATGTTGGCTCGACTTTATTACCTGAATTTCAACCCTTCAGAAGTCCATTAGTAGTATAATACTGTAAACAGAAAAGGCAATTTTTTTTTTTTTTGTTCAACAATTGTTTCAACTTTATAACTTGGGTTGGGTTGAATAGTATAGCATCACCATAATCCATTGAACTCCCCAGCTTGCTTGCTTCAATTATTTGATGAAGTTTTTTTCGGCTTCGATGAGATGCAAAAGCTACATAACATTTCAAAGAAAGATGTAAACAAAGCTTTCATCTTCTGTCCCCTTTTCTTCATAACATAAATGTGCACACCATATCATGAACATAAAGGGGGAATAAC
>Citrullus_lanatus_newGene_3349	Citrullus_lanatus_newGene_3349.1
TTTGAAGACATTTCTCTTTTATTTTCTTTTTCCCCTTTAATGAAAAAAAATACCCAGAGAATTCTTAAACAAAGTGATTTGGCCAGCGAAAACTGAACTTCCATTATCAAATGAATTAAAGCATTGAAGCTAATCGCCGTTTATCACTGCTGCAGCTAAAAAAGTTCAAAGGTTCTCTAAAATCATGCAGCGGAGACATAATTACTAATTTGGAACACATCCTAACAAACGTCCTCAAGAAGCTAAAATAAAAATTAAAAAAAAAAAAAAAAAAAAAAACCCAAAATCGGGGAACAAAGCTACATATGAAAAGTGTCTATGTTCGGCCTTTTCATCTCCCTAATTTTACTTCTTCCTCTTCTTGGGAGGCTGGAGTGCTTCCTCATCTTCATCTTCATCCTCCTCTTCCTCGTCTTCCTCCTCATCCGCTACTTCATCTTCGTCCTCTCCACCATCATCATCATCATCACCATCGTCATCGTCGTCATCGTCATCACCGTCATCATTATCATCATCGTCATCGCCATCATCATCTTGATCCTCCTCCCCATCAAACTCTTCTTCTTCCTCCCCATTCTCTTCTGCCCCACCAGCTCCACCCTCCGAATTCTTCTTTGAATTACTTTTGTTATTGTCGTTGAGGTTGTTGGTGTAGTCATCTCCATCTTCAGATGATAAATCCTCTTCACCTTCACCTTCACTCAAGTCGCCATCTCCATCCCCGTCGTCGTCGTCATCACCATCTTCTTCAGCGTCAAGTGGTGTGGATGATGGGCACTGGGTGGGACTATCTCCTTTCATTCCAGGTTTGATCAAAAATGCCCCAAGGGGATCC
>Citrullus_lanatus_newGene_3350	Citrullus_lanatus_newGene_3350.1
TAATTTATTACAAACGACATCGAGTTCCTCGTGGACTGAGTCTGATCTGACGATACTGTTTTTTTTATATATATAATTTGGAAATAATAATAATTTGAATATTATTTTTAATCTGAAGATAAGAGTTGTTCAGATGCTTAAAGTTGAAGGCATATTAAATGTAAATAATGATTTAGATAGAGAGAGAGAGAGGGAAAAAAAAAAAAAAAAAAACTTTATGAAAAAGACAGTTTTTGTTGGAGGAAGGTTGTGGTTGTGTAATAAATGGAAAAAGCCGTTGCTGAAAAAGTAAAAAGGAAAAAATAAAAGGACCAAAGGGAAAATTGATGAGAAAAGTTATCCGAACCCACACCTGTCCATCGAGGCTCATTGGGCAGCTTAAAACGCGGTCTTTTTTACAAGATTACGACGCTGCCCGATCTGCCCGATACCGGACTGGAAAATTACGGGCAGTCGGTCTCCAGTAATCGCACTCGCTTCTCTCACTTCCCCCTCACCTCTCACCTCACCCTACCCTTCCCTCTCAACCCTTCTCTGAGTGCCGCCGATAATTCTATATCTTCGTTTCTCTGTGTCTTTTCGATCTCGATCGGACGGTCCAGAATGAACGTTGCTTCTCGTGCTTCTTTTCTGTGGTTTTAGATCCCGATACGTCCAGATCTACCATCTCTCTGCTCTGATCTGTCTTCTCGGGAACAGTCGCCGCGCGAATGGAGATAGCAAATGCTTCAGCAGGTGTCACGCTCGGTGATGGCTCACTGGCACGCGCCAGTAAGGGTTTAGCTGCTTTACTGGCTTCGGCTCTGCTTAACAACCAGCGCCTGGCTCAGGATCCCCTTGGGGCATTTTTGATCAAACCTGGAATGAAAGGAGATAGTCCCACCCAGTGCCCATCATCCACACCACTTGACGCTGAAGAAGATGGTGATGACGACGACGACGGGGATGGAGATGGCGACTTGAGTGAAGGTGAAGGTGAAGAGGATTTATCATCTGAAGATGGAGATGACTACACCAACAACCTCAACGACAATAACAAAAGTAATTCAAAGAAGAATTCGGAGGGTGGAGCTGGTGGGGCAGAAGAGAATGGGGAGGAAGAAGAAGAGTTTGATGGGGAGGAGGATCAAGATGATGATGGCGATGACGATGATGATAATGATGACGGTGATGACGATGACGACGATGACGATGGTGATGATGATGATGATGGTGGAGAGGACGAAGATGAAGTAGCGGATGAGGAGGAAGACGAGGAAGAGGAGGATGAAGATGAAGATGAGGAAGCACTCCAGCCTCCCAAGAAGAGGAAGAAGTAAAATTAGGGAGATGAAAAGGCCGAACATAGACACTTTTCATATGTAGCTTTGTTCCCCGACTTTTGGGTTTTTTTTTTTTTTTTTTTTTT
>Citrullus_lanatus_newGene_3352	Citrullus_lanatus_newGene_3352.2
ATTGCAGCCGTTGATCTCTACCGGCCTCGCACAATCCTCGCGGTATATTCCTCTTGGTCCCCTATATAAGGAATTAGGGTTCCGTCCCGCCATTCTCATCGCAGATCTGTTTTCCCTCGTCTTACCCTCATCGGTTCTGATCTTCGGTCTTCTTGCTGTGATTGATTAGGGTTTTTGCTCTATCGTCGCGGAATATCGGACGCCTATGAGAAACTCCGGTGGCTGTGGCTGTTCACTTGTTTTTTCGGGTTACTGGTGTTCTTCTTTTCCGCCGAGATCCAAATTCAGGGTTTTCACCTGATGATCTAGGCGTTCTGCGACTGTATTACAACTCTGAATGGTTACTTAATACAAGACGGATGGGGAATTTCTATATAAAGCGAGGAGAAAACAATCTCTCGAGGTTGGCGATTTTTGGCAGTTACGTTCTGTAGTTTCATCCAAGGAAGATTGATTTGATTAGAGTGTTTTCATGGATGTATAAGATATCAGGCCGAACCGTCCCTATATTATTAGGGAGGCGGTTTCTGATCGATCTTTGTCATCCGACCTTTGCCATGACAGGTGCGCTTGCATGGCAGGTCAACTACGTTAATGAAAAAAAATGATTTTTGGGTTTTGAGGAGGGATCGCACGGGGATTGCCCGGGATCCATCCTCTCTGGTGTGTGCCGTTTCCTCTCTTTCTTTATCTCTCTGCATACTGCCTACAATTGCTTGCATCCTCAGGGATTTCTCGCTCGATCGTTCTTGCCCAACCTATGCTCGTTTCAAGGTTCCGAAAGGTATTAACAATTTCTGTGATCTCAAATGAAAGGTATTAACATGTCACGAAGGTAAAAACGGTTAAAACGGCAACGTCGGTAAGTAGAATAATATATTAACTCTGACTAATCTTCTACAATTTAGCCGGTATATAATCTTTGCTCGTGACTTAGCATCCTCCCCTTAGTATTCATGCGCCTTCATAGTGTAGTTCTATCTAATTTTTTGGCTATAAGGGTTATTTTATTGAGATTTGTCATGCTTAGGTTTATGGCAACTATATCTTTTAGGATCCTTTCACAACAAAGTAATATTTTTCTCTCACTTATTCGGTCATGCTAATTTTCAGTTAAATTCCTCAAACAAAAATGCTAATTTTTATTCTGAACATATGGACAACAAAATAATGAAAACAAAGAAACCAATAAGTGAAACTAGTGCTTAATAGCTTAATAGCTTAATTTTCAACTAGAATAAACTAATAAAAGAAACTAGTGTTTAGTAATTTAATTTTCAATAATCAGAATAAACCAAATTGTTATTGAGGGGGGAGGCAGATACTGGTTTTGTGGAGGTTCGGTTTAAAATTGATTAAACGAGTAACCCTTCGGTGTAAAATTGATTAAACGAGTAACCCTTAGGTTTAAAACTTACTAAACGAGTACTTTATAGCTGTAGTTGATCATTGCGTTCAAATTCTTCTCGTGAACAGAAAGTCGGGATATTATTAATTCTCTGTAATCCAACTTCTTCTGATTTTTCATTCAAGTGATGTAAATATTGTTCGTTTTATCCCCAGAATGAGTGTGTCGGGTTTGTGAAAGTTGATTTGTGTTAAGTTTTGCATACGTTGTTGTTATCTGTCAGACTAAGCTTTGAATATTTGTAGTTTGCGTTTTGTCATTACTACATTGTAAAACACATAGAAATAGAAATGCGGATGAAGAACCTGTTTTGGGCCGGGCCGTGGATTGTAAAGCTGGTTTGATCTTCGCCATTGCTGAGCTGTTGGATTTGCAGATCTCTGTTAAGTTCTGGAATTTCAAGTGGAATCATTCTATCTTGGTAACTTAAACTTTTAGTTATCACTTATCTAAGCAAGAAATTTCAACGCTGGTTTTCAATTTTTCTTATTTTCTGTTCTCTTTTCTCTTTTCACATCGTTTTTGTTTTGGCTTTGCTTTTTATGAGATGCAAGTAAATGTAAGATCTTATTTCGTGTGTTGTGTTTTGTTGCATCGGTACTGAATTCTTTTAATGATAGATCTGTTCCTCAATGTTTTCTAAAAACTATAATACAAAAATTCGTATGTTTTCAGATTGGTATATGTAATAATATTTATTGTTATGGAAGTTTTCTTAGCCAAATAAGCTATGTACTGCCGAATTGATATTGTAGTAACTTGTTAGTTATAATAATCAAGAACAACGGGAGAATACTTTTCTGGTTAGATTCATCAGTATATTTAAGAGCATCGCCTCCGTTTGTAATTAGCATTTCAGGCAACTGTTGGATGTGAAAAGCGAAATATTGTTCAGTTTTGCTTTACAATATACAATGTTCTTTGACAGCAAAGGTGAAGTTGTGTAGTTGAAACATTTTTATGATGTTAATGGTGTGGATGCACTGTTAAGTGGGGGGATGCTTATGAAGATCTGCGGTCTGTTTATTCTTTAATCAAATGTGTGCCCGGATCTGACTTTTTCCTATACTTGTATGGCCTTTGTTTCCATACAAACCTACGAAGTACTGCGGTCTGTTTATTCAAATATTGTCTCTCTTATAATGGTTTACAGGTGTATATGCCGATGATGATTTTTTTGATGTTCATATGTGGTTGTTTTTGGATGCAGTCAATTTAGCATTTATTTGGACCTTCTTGGTTAGGTAATTTGAATCAATTGAATTAAATTAAATTATATAGTTGATTATAGTTTATCTTTAGACTTAGTTTGCATTAGGAATTTTGAATTAAGTCTTAAATTTATAATTTGAGATCTTAATATTCCTTGGATTGTATAAAAAAGCTTGAAAGATCCAGATTTTATCTTCATTTTTTTCTTCAGTTTGGTTTTGTACTTCTATGGTTCTCCATCTTCCTTCCTCCCTCAGAGCTGGCGCACCTCTTGCTCCCTCTTAATGCCTTTTGAGAATTCATCAATGTGTTACTCATTAATGTGCCGGTGAACTTGTAGGAAGACTTTGTACCTAGTTTGTTCGCATGACCTCAAAATGGTTGAAAAAGAAATAGTTTTGAATGATTCTATAGGAAGCTCTTATCATTTGCTGAAAGATGAACCAACAAGGTTTCAGGAACTTTTCGCCTAATCATGATGGGTAGGACAAATCTTTATGGAGTTTACACTTAGATGTCGTTTTGATGTGTGTTTTATTGGTCGAGGACTAATAGAAGGTATACTCAATAGTCAATTCTATGAGATAGTTTACATCATTGGATGAAAGTCTATTTATTTAGCACTTCAATTAGGGATATAAAGGAAATTTTTAGTCGGCTCAGTATACTATGGGTTGGGGTCAACATTTAGATAATTGATTAATGGGTCGGTTGTGCTGGGTAGATGGAATATAACCAAGCTGAATGAATAACTGTATATCTAAAAATTCGATTGTTTTACCAACAGACGGAAGGCTCTAGTGGCATTGCAATTGAATTACAAACATGTACTGCAAATTCCTTGACTGGCCACGGTCCAATAATGTATAGTGGGCTCGTGGGTGGTTAGGTTACATTCAAATCCACTATAAAATTCATTTTCATACGGTAAAAGATAATGTTTCAATTTGTTTATGATTTGTTTTGATTCAAAATATGAGTATTGTAGTGTTTAAAGATTAGCGGAAGATAATCTTTTATAGTTCTTTTGGAAACTCATATCATAAACTTTTTGCCTAATCCTATGCGTAGGATTTGAAGATCCATGGGAGATAATTTTCAAGTTTCTATGGAGTTTATACATGTACCTCGTCTAATCTAACGAGCATTCTATTGTTTGAGAACTGGTGGAAGATGTTATTCAGTAATATTGAGGAGTGAATCATGTTGGAAAGGGATGATGTCGGTGATTGTTTAAGACTTGCACTTTGGTTTGATTTCAAATCGTGTATGTGTACTCTTAAGATTTGGAGATTCAGGAGACTATCTTCAACTTTTTTTAGAAGCATATATTGTTGATAAGAGACGATTTTGTCATGCAGTACCCAATCTTCAAGGAGGTTTTGAAAATGGATTAATCTTTTATGTTTTCAGTGTTCCAATGTGTTTGAAGAATTGTGGGGGGTCATACCCATTAGAGAATTCAATCTTATTTGATTGGCGGGAGATAAATTTCAATATTTAGAAGCTCACATCAATTGGTGAAAGACAATCCTACTAAGGTGTACGAACTTTTAGCCTAACATTGAGTGTTTCGGGATTTGAAGATTAGTCGAAGATGTATTCAATTCTATGAGAAAGTTGTCATTTCATTGTTTGCCAGAACATAAGTGTTGTAGGATTTGAAGATCAGCCGGTGGTGATTCTTAATTTCAACGTAAATGGTTTTTACGTTAGTGGTGTCAACGTCACTCTTAGATGTCATCTTAATGTGTGTGCATACTATTTGCGTGGGGACTAGTTGAAGATGTTATTCAATTCCTACAAGGAAGTTTACATCATTTGGTGAGATGATGTCAATTGTTTAAGATTTTTGGTCTAGCACTTTGGCTTGATCTCAAATTTTAAGTGCATTCTAAGATGGATTTGGAGATTACCAGGAGATAGTCTTCAATTTCCTTGGAAGCACACATTGTTGACAAGAGATCGAATTTTGCCGAATTTGTCTTCTAGTAAAGATTCTGTACCCATCGTATAAGGCTGTTCTGAAAGTGGACTAATGTTCCATTTTTCGAGTGTTTTAGTGTCTTGGAAGAATATTGGGATGTCATACTCCAATAGAAAATTCATTATTATTTGGTAAGAGATGTTCCTTTCATTTGTATAAGATTTTCTTTACATGAACACTCGATTTGATTCAAAATTTATGAGCATTGTGTTTGAGATTAGTGGGAGATGATTTTGAACAATTCTCTTGGAATCTTATATCGTTTGTGAAAGACAATCTTACAAAATTTCATGAAATTTCTAGCCTAATCATGAGTGTTGATAGGGCTTGAAGATTAGAGGAAGATGTTTTGAAATTTCTATGAAGTTGTCGAATTGGTCTGTATGTTGACAATGTATAATTTAACTCTTAGATGTCATCTTCATGTGTGGGTTGTCTTTGAAAATGTTATTTTAATAAATAATGACAAAAGTATGGTTGGGTTAAAAATATTGACAAAAGTAGAGTAGTAAAATGTAGACAGGTTTGAGATTTTCACATGGCATGGAAATTGTGGATTGGGTCTATCTGCATCTTCGGTTCACATGGCATGTAAATTGTGGATTAGCTTCAAGATTTGTACACATCTCTGGCAAATCTGGGACTGGGTTTATGATTTATTCACATCTCTGGTTGACGTTGCCAAGTATTAAGGGTTTTTTTTTTTTTTCTCTTTTTTAAAATTACTTGTGAAGCAAGACGAGCAAGAGCGAGAGAGATAAGACTGATTATGAACGAAAGTGAAAGAGTGAGAGGGATAGAATTGATTTTGAGCGAGAAAAGGAAGCGGGAGTGAGAGGTAAGATTGATTGTGAGTGAGGAAAGGTTAAGAGAGAGAGATAAGAGTGATTGTGAGGAAAGAGAGAGAGAGAGATTGTGAGTGAGGAAAGGAAACAAGTGAGAGTGAATGTGAGAGAGCGAGAGAGAAAGGCTGGTTGTGAGTTGTGAGTGAAGAAAAGAAACGAGTGAGAATGAGAGTGAGGAAAGGAAACGAGTGAGAGTGATAAGACGTGAGTGAGGAAAGATAGCGAGACGAGCAAGAGTGACAGAACATGGTAGTGTGGCAGTTATGGCAGGGTTGATAGAGACATGTTAACAAAATTGTGGACTGGGTCCACAATTTGCATACCATGTGGCTAATTTGTGTTTCACGATTCTTCCACCTATTTTTTAAAATACTTTTACCTCTACTATATTTTTGTCATTTTTATTAAAAAAAAAAAAATCATTTGTGAGTAATCTATCATTTGGTAACCGATGTTATCACAGTGAAAATTGGTTTTCTAATCTAATCTCTATGGAGTTCGTACAATTCTGTCAATTTTTTCTATACATTACAGATTCCCCTAGCCTAGTATTATGCTTGTGCCGAGTGTTCTAGTGTGCTAGAAGAATAGTGGGAGTTCATATTCAATTTCACTGGTTGGTAAGGGATGTTACTATTTCTTAAAAAAGATTTTTCTTAATACTTGTCGGTTTGATTCAAAATGTACGAGTGTTTTAGCGTTGAAGTTTATCAAGAGCTAATTTAGGTAATTCTATAGGTAGGTCATATCATTTGGTGTTACAAAAACTTTTAACCTAACCATGAGTCCTCCAAATATGAAGGTCGGGGAGAAATGATTTTCAAATTTCTTCTTAGTGTATGCAATTTTGTCAAACTTATGTCAGATATCATCTTAATGTGCGAGTGTTCTATTGTTTCAGGATTAGTGGAAGATATTATTCAATTTTATAAGAGAGTATATAATTTGGTAAAAGATGAAGCTGCTGCCCATTTAAGATTTTTAACCTAGCACTTTGCTTTGATCTTAAATCGTACATGCACGGTAACATTTGGATATTAGTGAGAGATAATCTTCAATTCTCTTTGAAGCATATACCGTTGGTAAGAGA
>Citrullus_lanatus_newGene_3355	Citrullus_lanatus_newGene_3355.1
TACCTACATTGTTTGACACCTACAATTACACGTGTCATGCATCTACTGGACCTTCATCATACGATATTTTTACCGCACTGACGAAATTGCCCTTCTCATCTAGCTATAAATATACCTCTCCGCCTCTTCTCCCTTCGTTCACTTTTCTCCAATTGTTCTTTGTATACACCTCCATTCAATTCTTTCAAGATGCAAATCTTCGTTAAAACCCTAACTGGCAAGACCATCACCCTTGAGGTTGAGTCGTCTGATACCATCGACAACGTCAAGGCCAAGATCCAGGACAAGGAAGGAATTCCCCCAGATCAGCAACGTCTCATCTTCGCCGGAAAGCAACTCGAGGATGGCCGTACGTTGGCCGACTACAACATCCAAAAGGAGTCTACTCTCCACCTGGTCCTCCGTCTTCGTGGTGGTATGCAGATTTTCGTTAAGACCCTGACCGGTAAAACCATCACCCTCGAGGTTGAATCCTCTGATACCATCGATAACGTCAAGGCAAAGATCCAGGACAAGGAAGGAATTCCCCCAGACCAACAAAGACTCATCTTCGCCGGGAAGCAATTAGAAGACGGTCGTACCCTTGCTGATTACAACATCCAGAAGGAGTCGACCCTCCACCTTGTGTTGCGTCTTCGTGGTGGTATGCAGATTTTCGTCAAGACATTGACCGGCAAGACCATCACCCTAGAGGTTGAGAGTTCGGACACCATTGACAACGTTAAGGCTAAGATCCAAGACAAGGAGGGAATCCCACCAGACCAGCAGAGGTTGATCTTCGCTGGAAAGCAGCTGGAAGATGGAAGGACTTTGGCTGACTATAACATCCAGAAGGAGTCAACCTTGCACTTGGTGCTTCGTCTCAGGGGTGGGATGCAGATCTTCGTGAAAACCTTGACCGGAAAGACCATCACCTTGGAGGTGGAGAGCTCTGACACGATCGATAATGTAAAAGCTAAAATTCAGGACAAGGAAGGCATCCCTCCGGACCAGCAGAGGCTGATCTTCGCAGGGAAGCAGCTGGAGGATGGAAGGACTCTCGCTGATTACAACATTCAGAAGGAGTCCACCCTTCACCTCGTCCTGCGTCTTCGTGGTGGTTTTTAGATGGTGGTGGGTGTTTGGTTGGGTCTTGGACATTCTCTTTGAATCCTTTCTGGATGTTAATGGGTTGAAGATTGGTACTTGGTAACAGCTGCCTGTAGGCCCTATTAATTGCTGTTGAATAAAATTGATTTCCCAGAATGTTGTGTTTTTCTTTATTTGTATTTGTACTTTTCTAATGAAATGAAGATCCGAATGGTGCATTGTATTGTGTATCTTCACTGAGCTCTGATCATTCCAGTATGTTTTTCTGTATGTAGGACAGTTTTGAGTTGCCGGTCTGACTCGTTTTATACTCCATGCGTGCTTCGTTCCCATAATCTGAGGATGCTTTATTACTTCTTATGCTAGTAGTTCCTAGGACATCAAATTCTTAAGACCTTGAAACGTTTCTAAATGAAATGATAGGGA
>Citrullus_lanatus_newGene_3362	Citrullus_lanatus_newGene_3362.1
CAGAAAGGGATCATCAGTTTCATCAAGGCATGATCTGCTATCCAGCAATTGTCAACATGAAGAATGGCATGCTGATTTGTTTGGTTGTTGTTCACGACCCTACCTTTGTACGTTCATCTCACTTTTGAAGCTGTACTTGTTAGCTTGTGCTCGAGATAGGACTGAAGAGTGTTCTTTCTTTAGTGTAATTGGTTGCGGTATGTGCATATGTTTTGTTTCTCATTCCAAGTATCTTTTTACATTTTCCAGGTATAAAGACATTTTTCTGTCCTTGTTGGACATTGTCAAAGGTTGCTTCTGTCGCTACCAACAGGCATGTGTCTTCAGCAGATGCATGTAACGAGTTGATGGCATATTCTTTGGTGTTCTCATGCTGTTGTTACACTTGCTGTTTCCGACGAAAACTCCGGAATACGTTAAATATCAAGGGTGGCCTTATTGATGATTTTCTTTCTCACTTCCTGTGTTGTTGCTGTGCACTCGTCCAAGAATGGCGAGAAGTAGAAATGCGTTGTGGTACAGAGAACACAAAAACGACCCCTCCACCATTGCAATACATGGAATCCTAAGAGGTAACCAAAAACATATTCCAGTCGCTTTGGAAAGTTAAAAATACTTGATTGTCCTTGGCGCTTCCATGTAAGTTGTAAAATAAACATTGCTTAGGTCTCATTGTTAATGATTAACCCAGTGTAAGGTTGGTATACTCTGTACATAGTGTTATAAATACTCTCCAATAGTGAACATTTCTTTGTGTATAAAACAGAAAAAGCACGCCATAGACTGTATACAGATGTTCATGGTTCAAGGAAGGATTTGAACTCAATACTGTGACTCTGAATTGTGCAAGAAAAATTGGTGTATAAATAGCAAATTACTAAGACAATTGCTTTCCTTTTTTGGTTATCCAAGTCAGGGAAGTTGTTCCGTTGATTCATGGGAATTGAATTAGTAAAAACAAGCATTCCCTTGATTCATCTTGCTCTAGTTCTCTCTCTTTAGACGGCGGTAGAGTTTTGCGCGAAGTAGCTCTACTAGCTCTGCAACTAGGCTGCTCTCTAAGGTATAGTTTCAGGAAACTTGCAATTTCTTCAAATCAAACTGATCCAGATGAATGATAAGACTTGTACGAATTGGAGTTAGAATCATCAAATCAATTTAGAAAGCTTGATGACAGTTTGAGAATTTTAGTACTCGTTATTCCATGATGATCAAAAGGAATTAAAACCGGACCGCATCAAGGGATAGATCAAGAAAATTGCTCGACAAAATTGTCTACGAATTCAGATGAACAATAAATGCAATAACTTATTGCTCCACCTTCACTTCATATGCAGCTAGGTTGGAGAGAAAGCTTTGAACATGAATCTGCCGCATAGCCACAACATCATGAGCTGAAGAGCAGGGGAAACAAACCTTTTCTTTGTGCTGTTCAGCTACCATATAATGTTAAAAGCATAACTCTCCTGGACCGTGTGCTCATTTTTTCGGGGTAGCAGTAAGCTGTTACTGTCACGACTTGTACGGGAGACTGCTTTAATCTGTGAGTCTAGCGCTCAGATCATCTTTTTCATACTACAGCAACAACCCTGAGTTCCTTGAACAATAAGCAACAAGATTGAATACTGTAGTGCCCACACTTTTTTTCTTGCTAGCAAATTGG
>Citrullus_lanatus_newGene_3363	Citrullus_lanatus_newGene_3363.1
GGTAGGTATTATGCAGTCCATTGTCCAATCTTCAGAAGTTCCTATGATATCTATAGAGCAAACGCCAGGGTAAGTCTATGAAAAACAATAACAAAAGAAGAAGATGGAAAGAAGAACCTTCAAGATAGAAGAACAGCAAGTGCAGCCCAGCCTCTACAACATCCATCCAACAAAAATCAACCTCTTCAGATTCACCTTGCAGAACAAAAGCCAAACCTTTCAAGTTCTTCCGCAAATTACCGTGTTCTCTCATTGAAGAACTCAAAGTTCTCTGACCCCAAAGATATCAAAAAACCAGCTGAGGGGCAGCCATGGCGAAGCAAATCAAAATTCCCAGCATTAAGTACATACGATCATCACCAAAAACGAAAATCACAACAAAAAAGAACATGAACTTAAGAAACAAGCCATGCCAGCCAGCCACCAACAGCAGCCCACAAAACCAAAAATGCATCCCTCCACCACAAAAGGAACTTCTGTTTTACTTTTCCTTTTTCATTTTACTTTTTAAAATTGTTCCTCTTCTTCAACCTCAGCTTACCAATTTACTTGGCATCAAAGAGAAGAGAATATTCGTCGAGCAAACCGTGTCACTAACATCTCATTTAAACTCTACAACCCACATCTAGTATTCCTCCAGAAGGACATGGGTTCACAGCACAAACTTGGTCTAACTCCTTTCAGAAGATGAATAATCCGAACCTGCCTTGGTATTATCACCATATGGCTGTGCCTGCATACTCAAATTTCCAGATGGCCTACTATTATGGAGTGCCTCGCCCTCAACATGAACATCACCCTGTCCACCTTCAGAGCCCCTATGATTCGTATTCTCTAGTGCAATACTTTGAACACCAGCTGCCAACATATCCTGATTGGAACTTCCAGGGCTTAATGGGGAGCCTGAAATAATTGGAATTTGACCAGGTCGAATAATCCATCTATCGTAATCATTTCGCCTCCTTACTGTATC
>Citrullus_lanatus_newGene_3368	Citrullus_lanatus_newGene_3368.1
TTATATGTTAATTTTTGTCAATTTTTTTTTACCAATTTTTAAATATAACAAAACTAGCCAATTTATTTAATTGGGCTTTTTGCTTGAAAGTTGAATCCTTCAGAATTGGAGGTTGGAACCAGGCTCGTCAGTCGTCCCATTGCGCAAGACGAAAGGAAAGATTCTCCCATTTTCCGATCAACCAACAGGTTTTGCTTGGAGCTTAATCGAACTGAAACGGGGGAACAATTTTCAGCAATGTCGGAGAAAGGCGATAAGGGTTTTCCCGTGCAGAAAAAACCTGCAAAGTCTTCCCTCAAATCTTCCACTCTCAAGGATGGAAAGGATGATAGTTTGTCAAAGCCAAAGAAGGGAAGGAAAGTCCAGTTCGATGCTCAAGGATCAGTTGATGCGCAGAATAATCTTTCAATGAAATACAGTGGCAAAAATGGTGACTTGGGTAAAGGAGGAAAAGGTGTAAGCGTGAAGGCTTCTGTTGCAAAGGAACCCCAACCACTAGAATTGAAGATTGAGCAAGAACTTCCCAAGAATGTTAAATGCCAATGCCTTATGGACTGTGAGGCTGCACAACTTTTACAGGGAATCCATGATCAGATGGTTCTTCTATCTGCAGATCCAACCATAAAAATTCCTACGTCATTTGATAGGGGATTGCAATACGCTAAAAGAGCCAACCACTATGTAAATAGCGAGTCAGTTAGACCAGTTCTCGAAACCCTCAAGAAACATGGCGTAACAGATAGTGAGATATGTGTGATTGCTAATGTCTGCCCAGACACTACTGATGAAGTTTTTGCTCTTCTTCCAACCTTGAAGAGCAAAAGAAACAAGCTAAGTGAACCTCTCAACAATGTCTTGAGCGAGCTAGCCAAGGTAAAATCATCCTGAAGTCATAGGGTTGCTGGCTGTTGCTGTTGCTGTTGCTCAGGTCCGGTTGTGTTCTCCCCTTCCTGTGAAGATTGTTTTATGGCATTTGAAAATTAGGACCTTTTCTTTTCAATGGTATTCAGTAGATATAACTTCCGGGGAGGCAAGTTTTAACCCATTGGAATATTTTGTTCTCGAAGATCTGTATTTGCTACTGGAATTGTTGATATAATGTAGAAATGTGGGTTAACTTTACGGAGAATACCTCTCCCAGCTGAACCAACTCTGATGGACTGAAAATCAAGCTAGGAAATCACTATTGATTTTAATCCAAAGGGAGGATGTTAAGGGAGTAACTTCTACTGGATGCTACTCATGTTTGACTGCTTGTTATATTGTTGATATACCATACACATACATCAAAGCACTGTTTGGCAACAAAAGGAACTGGTTATTGAAGGCC
>Citrullus_lanatus_newGene_3370	Citrullus_lanatus_newGene_3370.2
CGCGGTTGGAAAATTTCCCCAACTGGAGGGTCAACATATTTTTTAGAGGTCAAGCTATGGCAGAAAGCTGCGTGTAGGATATCAAAGGGTCACCATGTTCTTTAAGGCCCAACAAACGAAGCCCAAAACTTCAAATTTGGGTTGGGTGAACGCCTTCCACTGTTCGGTGAATCATCCGGAGGAGCAAAGGAAAAAACCAGCGGTGGAACCTGGAAGAGAAACAACACAAGCCAGTCGGTGAGATTTGAATTGAAGAAGGATGAGGTTTTAATCCGCACATCCGTCATCTATGGTACGTAAATCTTTCTGGGTTTATAGATTTGAGCTCAATTCAGCTTTAAACCCACTAAAATTCATGCTTCTGTTTCTCTTGGACGTAAATTCTTGTCATGTTTGCTACTGCAAATGAGAGTCATCAATAGATTTACATTTTGCACTCTGGATTCCATCTTAGTCTTAAGAAATTTGATGTGTTATTACAATTTTTAGCCACCGTTCGCCAATGGCATCCTTACCATCGAAAAACGTTTGGATTCGACGACAGCAATGCCCTTGTGGGGATTGGAAATGTTATGTTTCGTACGATGGAGAGGGCGAAGAAACTTCTGTGGCAGCCCAGTTAGTGAAGTCCGAAAGGATGTCATCTGAAGCTATGGTTGCCCCTTATGTGGGTATGGTGTTTAAGAGTGACAATGATGCGTTTGAGTATTATGGGAATTTCGCTAGGAAGAATGGGTTTTCCATTAGGAAAGAGCGATCGAGACTTAGCCCACAATTGGGTGTTTATAAACGAGACTTTGTTTGTTATCGTTCAGGATTTGCACCTGCTAAGAAAAAGCCCATTGGGGAGCATCATAGAGATAGGAAATCGGTGCGTTGTGGGTGTGATGCTAAGATGTATTTGTCAAAGGAAGTTAGTGAAGGAGTTGCACAATGGTTTGTGGTGCAATTCAGCAATGTACATAACCATGAACTTCTTGAAGATGACCAAGTTCGTCTCCTTCCTGCCTATCGCAAAATTCACGAGGCTGACCAAGAGCGCATACTTCTGCTTTCCAAAGCCGGGTTTCCCATTCATCGTATAGTGAAGGTATTGGAATTGGAAAAGGGTATTCATGGAGGCCAATTGCCTTTTTTGGAGAGAGATGTCAGAAACTTTGTTCAAAATCGTAAGAAGATTGTTCAAGAACATGATGCAATGCTAAATGAAAAACGGGAGATTGATACAATGGAGCTTCTAGAGGCTTGCAAAGCCACGAAAGAATCAGATGAAGAGTTTGTTTATGACTTTACAGTTGATGCAAATGATAAGGTTGAACATGTTGCTTGGTCATATGGGGACTCTGTTAATGCTTATGGCATGTTTGGGGATGTAGTCTATTTTGACACTACTTATTCTTCAATCACATATGGGTTACTATTAGGAGTGTGGCTTGGCATTGATAACCATGGTAGGACGATTTTCTTTGGTTGTGTTTTGTTGCAAGATGAAACGTCTCGCTCATTTGCATGGGCTTTGCAGACCTTCATTCGTTTCATGAGAGGAGCATTCCCACAGACAATTTTGACTGATATTGATCCAGCGCTTAGAGATGCAATAAGAAGTGAATTACCCGGCACAAAGCACATAATTTCCAGATGGAATATTTTGTCGAAGGTATCTAGTTGGTTTTCTCTTCATCTTGGATCTCGTTATGTGGAGTTCAAATCCGAATTTGATTTGCTGTATTCTATGGAGAGTTCAGAGGATTTTGAAATTCGATGGGATCAGATGGTATCGATGTTTGGCCTTGTTTCAGACAAGCACATTGATTTACTATTTTCTTTCCGGGAATACTGGGTACCATCGTACATAAGAGGTTATCTTTTAGCTCAAATGGCAACATCGGCCTATTTCAAGGCTGTTGATACTTTCTTGAAAGGAATTTTTAGTGCACAGATGTGTTTGCGTAGCTTTTTTGAGCAGGTTGGTCTTTCAGCCAACTTCCAGAGCCAGGACCATCAGGAGATGCAGTATTTGCAAGTAAAGACAAATATACCAATTGAAGAACATGCCCGAAGCATCCTCACCCCTTTTGCCTTCAATGCTTTGCAGCATGAATTAGTGTTGGCTATGCAGTATGCTGCATCTGAAATGGCAGATGGATCGTATCTCATACACCACTTCAAGAAGATGGATGGAGAGCGTCTTGTGATGTGGATAGCAGACAGTGAACAGATTCACTGCTCTTGTAAGGAATTTGAATCCTCAGGCTTGCTATGCAGACATGCTTTACGCATATTCATTATAAAAAATTACTTTCAGCTCCCTGATAAATACTATCTAAGTAGATGGAGGCGGGAAAGCTCTCAAGGGTTAAGTGATGGTCATGGTATTGAGAGTAACAATGGTGATTGGTTTCATGAATATCAGCGCCTTACCGAGGCCCTTTTTGCAGAATCTTCCATTACTAAGGGACGGAGTGAGCATGTCCGTAGGGAACTAATGAAAGAGATCACAAGGCTTCTTAACGAGATTAGGAGAATGCCCGAGAGTGATGGAGTTGCAGCTATGGATTTGACTGAATCACTAAATGGTTAATGCTTCTGTAAAGGGATTGTTATGAATTTGACATTCTTCCCAACTGATTGTTCTTACAGTGGAAATTGCTGGGTATGGTTATTTATCTGACATCCATCCATATTTGTCTGCAACAATACCTCCTATCGAGAAAATAATTGGCAGAAGATGGTGATAGATGAAGGAAATCAAATTCATCTGTGTCGATATTTTGCCACACTGTAATATTAAGGAAGGAAGAGAACGGCCAGCTTGAAGTTATAATGGTTGTACAAGCTATTGAGTCATTTTTATGTGTACTGTAAATAAGAATGCGCAAGGCTAGTGGCTAGAACATCTGAGAGATGTAGAGTTATCATTTGAGGCAGTCCAGCACTGTACGTTATCCCTAGCATCTGGAAAATTCAGCATGCATGATTTTGATTCATAGATGAATGATTTATATCAATCTCTGAACGAGCAGCTCTCCTAAGAGCATATATGGACCTACACTGACCAACCTTGGCTGCTTGCTTTATAAAACTTGAACTGAATGTTTTGGTCATAGTTAGATGAATGGAGCAGCATTCTTTCTTGAATTTTGTATGAGCGTTGGATTTTAGATAACTTTTTAGAGATTAATTCGGAACCTCTTTCAGACAGATGGAATTGGTCTGTATCAGGTAGTTCTCTCTTTCCATTATTCCTTGCAGAGAAGAAGGGCCTCCCCTCCATTCATGGTGTAGGGTGGACCCAAAATAACACAAATTTCCATCTTTGTTTTCTTTCTTTTCTGTCAGTTGTTGAACCAGGACTTGCAAATCCACCTATTTCCTGGAATCTCGCCATGTATTCTGCAGATTCCTTCCAAATCTACCCTTTACAGCCCACGATGGTTTTGGTTTATTTATTGCCCAGCAATGCTCTACTTGTACATGTCTGTCATTTTCATTTCTGGAAGCTGCTTTTGAAGATGATTTCAATTGTTATACTTGCACAAAAATCAATTTCCACCCATTTTCGTTACAGGAAGGAAAAAAAAAGGAAACAAGGAAGCTTTACTCTTATTATACAGAAAAAGTATGGAGATCACATTCTATTAAAGCAGATACAGAATATGTTTTCAACAGGTACCAACACCATGAGTTCGTTCCAAGTACAGGCTGAGCTGCACGGATACAACTCTCCCTAAAAATGAAGATGACAGAGCAGAAGACAGTAATCTTTATTTTGAAAGAGAGAGAGATAAAAGAGCA
>Citrullus_lanatus_newGene_3372	Citrullus_lanatus_newGene_3372.1
GGCCCCCCAAGGTCCAGATATTTTGGAGAAGGGGACAATAAGATTTGATTTCCTGAACCACCACAGTGACCATAGCTCAAGTTTTCTTTGCTGTTGCTTGGAGAAGAAAGAAAGAAATAATGGGTTCTTTAGGCAAGAAGGCATTAGACAAGTATCTTTCCCAACTTTACCAGCACCCTTTGAGAACCAAGATAATCACATCTGGAGTATTGATAGTGATAAACGATGTGGCCTCCCAGAAGCTTATTGGCATACAGAAACTTCAGTTGAAACGAATTTTACTCAAATTGATTTATGGATGTCTTTACCTTGGACCTTTTGGGCATTATCTGCACCAAATACTAGAAAGGATCTTCCAGGGGAAAAGAGACTCAAAAACGGTTGCCAAGAAGGTGTTGTTGGAACAATTGACATCCTCTCCTTGGAACCACTTTGTCTTCTTGGTTTATTACGGACTGGTTATTGAAAAAAGGACTTGGGTCCAGGTAAAGGCTAAGGTTAAAAAGGAATTTCCTTCAGTCCAGCTATCTGCTTGGATGTTCTGGCCATTTGCTGCTTGGATAAATCACCAGTATGTACCACTTCAGTTGCGCGTCATCTTCCATAACCTGGTCGCGTTCTGTTGGGGATTGTTCTTGAATCTTCGAGCAAAATCCTTGACAGTGAACAAATCTTAGGGGAATTTAGAATACTATGAAATGTCCTATGGCAGGTGAAATATTCTCCTTGTTAGTACTTGTTACAAACTTTTCTTTAGCTTTTGTGAAACTATTTGACCCCAATGTTTGAACTGCCAATCATTCAGGAAATAAGATTTTGAAGAACATTGTGATTGAGATGATAATCATTTATAATTATAGATCAAATTAATGTTAAATATACTAATTTCATTTCATATTGTAAATTCAGTCATGTTTTGGTGATGGTAGAATTTTTAGATATG
>Citrullus_lanatus_newGene_3376	Citrullus_lanatus_newGene_3376.1
GGAACTACTAGCATAAGAAGTAATAAAGCATCCTCAGATTATGGGAACGAAGCACGCATGGAGTATAAAACGAGTCAGACCGGCAACTCAAAACTGTCCTACATACAGAAAAACATACTGGAATGATCAGAGCTCAGTGAAGATACACAATACAATGCACCATTCGGATCTTCATTTCATTAGAAAAGTACAAATACAAATAAAGAAAAACACAACATTCTGGGAAATCAATTTTATTCAACAGCAATTAATAGGGCCTACAGGCAGCTGTTACCAAGTACCAATCTTCAACCCATTAACATCCAGAAAGGATTCAAAGAGAATGTCCAAGACCCAACCAAACACCCACCACCATCTAAAAACCACCACGAAGACGCAGGACGAGGTGAAGGGTGGACTCCTTCTGAATGTTGTAATCAGCGAGAGTCCTTCCATCCTCCAGCTGCTTCCCTGCGAAGATCAGCCTCTGCTGGTCCGGAGGGATGCCTTCCTTGTCCTGAATTTTAGCTTTTACATTATCGATCGTGTCAGAGCTCTCCACCTCCAAGGTGATGGTCTTTCCGGTCAAGGTTTTCACGAAGATCTGCATCCCACCCCTGAGACGAAGCACCAAGTGCAAGGTTGACTCCTTCTGGATGTTATAGTCAGCCAAAGTCCTTCCATCTTCCAGCTGCTTTCCAGCGAAGATCAACCTCTGCTGGTCTGGTGGGATTCCCTCCTTGTCTTGGATCTTAGCCTTAACGTTGTCAATGGTGTCCGAACTCTCAACCTCTAGGGTGATGGTCTTGCCGGTCAATGTCTTGACGAAAATCTGCATACCACCACGAAGACGCAACACAAGGTGGAGGGTCGACTCCTTCTGGATGTTGTAATCAGCAAGGGTACGACCGTCTTCTAATTGCTTCCCGGCGAAGATGAGTCTTTGTTGGTCTGGGGGAATTCCTTCCTTGTCCTGGATCTTTGCCTTGACGTTATCGATGGTATCAGAGGATTCAACCTCGAGGGTGATGGTTTTACCGGTCAGGGTCTTAACGAAAATCTGCATACCACCACGAAGACGGAGGACCAGGTGGAGGGTTGATTCCTTTTGGATGTTGTAGTCGGCCAACGTACGGCCATCCTCGAGTTGCTTTCCGGCGAAAATGAGACGTTGCTGATCTGGGGGAATTCCTTCCTTGTCCTGGATCTTGGCCTTGACGTTGTCGATGGTATCAGACGACTCAACCTCAAGGGTGATGGTCTTGCCAGTTAGGGTTTTAACGAAGATTTGCATCTGCAAGAGAAGGAAAAGAAGAAATTAAGAACTCCGATCCCTAAAATCACAAGAATCTTACCGTAGATCCAATCCATGCGAAAATAAAAACCCTATATCGGAACCCTA
>Citrullus_lanatus_newGene_3398	Citrullus_lanatus_newGene_3398.1
ATAAACAGAAGGGCACTCCAAACCGGTCCAGACTCGGGAAGACCGAGTCCGGGCTGAGCGCTGCCAATTGAAGATCGACGGAGAGCACAACGGCGCAGGCCGCAGGGCAATGGCAAAAGCGAAAAAGCCCCAAAAATCACCTTCAGCTTATGGGCACGATTCTTCCGAAGCGTCTCAAGGGGACACGGGATTATGTGTAAAAAGAAGCGAAGAGATGAAAAGGGCAGAAAAAGCTAGCAGATTTAACACAGATAATAAGAGAACGAAGACAATTAAGAAGCCAAAATCAAAGCAGAAGAAGAAAACTGATAAATTTGATGTCAATAAGCCAAAGAAACCACCTACTGCTTTCTTTTACTTTTTGTATGATCCCTTCTCTTACTGTCGTCTCGTCTAAGAAGTTACTTTGTTTAGCACTTGAATTGCGTAAGTCAACCATAAACACTTGCATGGTTCTAATGCTCACATATTAATTAAAGGTGTAGGCATTTTCATGGTTTTAGTGTGCACATATTAAAAAATGTAGGCAGCTTCATGGTTCCAATGCACACATATTAATGTAGGGATGAAAAATTGCATGAAAAGCTTAGTGGCTGCAATGCGAAGTACTTGCAATCTGCAATAGTAACACCCTTCTGCTTATTTGTCATCTCGTTCATCTTTTTGTTATTTTAACCATCATGATTGTCATCTTAAATATGTCTGCCAAATGCTTATTTAACGTTGAACTGAATGGAGTTGAGTGGTATGTGGGTTATATGTTGCTGATTTTGATTTAGCCTGTGCTTTTCACGCCTCATATGTATATATTTGGGTAGATATGGTTCAATATTGCAACTCCATGAGAGCTTTTGAGACATTTAAAATTGTCCTGCTCAAGTGTACACCTAATAAATGATAGTCACGTCACATGCTATATGGTGAACTCATGCTGATTTGGAACTCATAATTTTGAGAATCTAATTAATGTTTGTAGCATCTTGAGTAGAAGAGATGGGCATGTAGAACTGGACCAGTAACTGCTATGCGTTTCAATGATAGATATTTGAAGTGGCATATTGAGCTAAAGGTTACGTTTTTTAGAGTTGATACCAGACGACTTTTGCACACTATTGGTTTCTAAAACTTCTAATTCTGATTGAATCATCCTAGTTTTACTTTATGATTCGTGAAATGTATTTCTTTTGTTGGGTGTTGCCTTGCAACCGTTGATTTTTACTTTACCGTTCATATTCAGCATATGCAGTACAACCGTTGGAATAGCTAGGGAATCTTTCCATTAGTCTTCTTAGCATGCACGTTTTAATACTATATTTGATGAAACCTGGCACCGTTTAGGACTTTAGCTTACAGAACTAAATTGTATTATCATTCTCAAGGGACGACTTTCGCAAGGAATTTCAGAAACAGAATCCAGATGTCAAGATGATGCGTGATGTTGGCAAGGCATGTGGGGAGAAATGGAAAACAATGACGTATGAGGAAAAAGTACAATATTATGATATCGCCACAGAGAAACGGGCAGAGTTTGATAAAGCCATGGCAGAATATAAGAAGAGGAAGGAAAGTGGAATAGATCAAGAATCTGAGGAAGATTGGGAGATTGATGGATAGAGCCGTGTGGCTGTTGTTTGTTATAGCTGGTGTTCTGTAGGAAGAAATAGTTCAAGGGCAACAATTCCCCCCCTCTTTTAGTTAGTTTTTTTTTTTTTTTTTTTTTCCTAGAACTAATTGATTTTCTGTATATGTCTTCTGCAAATGCCCTTTTTTTTATTTATTTATAGATTATTAGTTAGAATTAGATTGGGGCCTTACAATATCCATCAAAGAGTTCAATGTTCATTTAGAAGTTAGAGCTCGCTTCTTTTGTAAACCAAATGTCTGTAGTTGCTTCACTCCAACTCCAAAAGATTATGGCCCCGATTGGGATGATGTTTGTTTGTTGGAGTAAAAAGTTATTGTTGGAGAATCTTATCCGTTTAAGTTGTTTGGTACACCTGATTGTTTATTAATTATAAAATCACTTTTCAAGTTCCTCTCACACATGCTCATACTCGATTTTGAATTCAACTTTCTTAAAAATTTATCTTCTTTATCTTCTTCACGTAAATTTAAATTTTGAACCCGACGTGAATCGAACACGCAACCTTCTGATCTGGAGTCAGACGCGCTACCATTGCGCCACGGATCCACTTTTGTTTAATATGCTTCATATTATGAAGTTTATTACTTCATCTTATTATTAAGTTACTGTAATTCCAACCTAAGCCTTTATCTAGTTGTATTCTGGTTCTGGGTTCAAATAATGTGTATCTAAATACTTTGTATGTACCCTTCTCTGAATTTAATGTCTAGTTATAAAAGGTGTACTCTTTCGGCAGTATTTTTTTATTTCTTATTTTTTGCTTCTAAACCTTGACAGATTAGATCCAATCAACAATGCTTTCAACAAGAATCTTGCAACGTGAGTGACTTGTAGGTTTGAATTTCTTATCCTGCTCTGATATATGGAAATGCTGACTGCTCTGGAATATTGTCGACATCGTCATCTTTGAAACATGTGGTGATAAATACAGGTTCAGTCCTTCGTCCTTCCAAAACTCAAATTTTGTATGCAATTATTGTGTAGTAACACAGGAAGAGGAGGCAATAGGAATCGTTCTTTGGAGCCTTAACAAAAAAGCATGTTATGGGGAAAGCCAAATGAAGGGATCTTGATTTAGAAGGCAAATGTTTCCTACTGTCCCTTGGCAAAGGCAAGCTAATATTCCCATATGCACAAGAGAACCATAAA
>Citrullus_lanatus_newGene_3404	Citrullus_lanatus_newGene_3404.2
CTCGCTTCCACTACTCTCAGCATCATCTTCAACTCTCTTTGAAGTTTAGTCTGCTCTCTGGGAAACCCAAGGGTTTCGCCTTTCAGGTATTAGCTGCATTTTCAAGCACTTCCGTTTAGGATTTCTCATTTGATTCCCTTAGTAGCTCTGTTCTTTATCTGGGTGTACATTGTAATTGAACTTCTGGTGTATACGGCGTATTTGTCTACGGAAATTGTTTATTTCCCCCGAATTGGGTTTGAATTTACATAATTCGACGTTTCGATTCATTTTGTTTATGGGTTTATCTTTTCTTCTTTTAAATATATGCAAACAGAACATCTTGCTTGGTTTTGCAGTCAATTTGAACACAATTCTTTGTTGGCTATGGTGGTATATGAATTTAGAAGCGAAACGAAACGATTGATGGGTTTGAAAATTTCGAATTCGTTCTGTGTTGTTACGTGTGAAGAGCTGACATATTTAGCTGTAGAGATGGAAATAAAGAACGTTTCTGAGTATAAGGCCATTGCAAAAGAGAAGTTACCACGTCTGGTACCGAGGGCCAGTGGCCTCTAAATGAAAACTGAATTTCAATTTCAAGGATCTTGTACGCTCTTAACTATCATCCTCCAATGTAATTTTTCATCTGCATAACGAGTAATGCTGTATGGGCTTTTTGAAAATCATTGAGTTAGTCAACTCCATAGAGTTGTTAAGTATGGGAGTTGTGAACTCGTGGGTACCCACCGGGTAAGGAGTTAATAACGATGTTTTTTAGTCCTGAGTCCACAAACTCATTGACCAAAGGAGTGGAATTCACACCTCTCCTCCCCTCAACTCCTATTCGCCCAACTCTTTAGGCTAAATACCCCTTATGTTTTACATCCACTTTTGATCTGCCATGACCAATGAGTGGGGATTTGGTCTCTAACCTCATCGGTGACAACGTACGCCGGCAAGGGGGCTATCAACCCTCCTTTCGGATCTAGAAGAAAGCAAATAGGAGGGTCGCTGGCGTCCTCCTTGGAATGAGAGGATGGAAAGAAGAAGAAATGGTGTAGCAAGAGGGAGAAGAAAGCAAGATGATGCTCTAAGCTCTACTTACTACTAATGGTGTACAAAGACAGAAATTGGTGGCACAACTTTAAGGAGAGTTGGGAGGGCAGCTTTCCAGACAATTACTCTTAGGCCATTGGCCACAGAGAAGCAGTTATAAAAAATAACAGGTTAATGAGCAATGTACTTAAGTAAACAAATAACTTCCACAAGGATTAATCATTTTTGCTCGGGCATGTTTAGACTTTTACCTGTGCTGGGTCTATCACTTTCCTCTGTGTTTATGAATTGGAGTATTTCCTTTTTCCCTTCGTTTGGCTACTATTTTGGGCATGGATTTGACCTTGATAAAAATGGATGAGGTGCATTACTAAGAAACGTTATGTTTTTGCACCTTATTTTCCTTTTTCAAAAAGACTTGCTTGATCTTAGAGAGAGATATATCCAGAGGGAAGAAAAAGGAACAAGCTATGGGGCGAGAGGACCCCATCCAAAAGCTAACCAGTTACAAAAGGATAGCCTTCCAAATTGAAATAATAGTCAGAAGATGGTTATTACAAAAGACGTCTACCCTTCTTCAATCTTTGATATGATTTCTAGATGGTATGCTACTCCTTGATCAAATTCCTAAAAATGTGGATGAATATGAAATATTGTTTGATCGTCCAGCGTTTTTTTTCCCTCTGTACAATTACATAGAATGTGAAATGGCTATAAACAGTCACTAAATTGTCAATCCTAGTGAAAGAATTAGTCAAAGCTGAAAACACCAAGTAAATGGAAAATAAGAAAAGAAATTTCCTTTCAATTCTTAGAAGATGTTCATCCTCTAATCTGGTGATCACTGTATTATAGAAACGTTGCAACAATGATTACCATACGATCTAGAGCTGTAGGAATTACATTTTCTATTCATGGAACTCGCCAGCTTTCGTTCCCTTAAAAATTGTGCTATAGTAGAGGTTGTTTGTCCAAATTCTTCTTGTTTTATCTTTTACATTCTTTCTTTTCCCTCTTAATCTTTCTACATAATTCATTTGCTAGTTGTTTTTGCTCATCCGGGCATGTTTATATCGGCTAATGTCCGACTTCTCAGCACATTAAAGACCTGTGGTGAACTGTTAATTTTCAGGTCGTGAAAGCTGCACAGAGCCAAGAACCAATTCTTGTGGACAGAGGAGCCTGTCATAAACTGATGTATTTGAAATATTTGTAAGTGATATGTCAAATAACCTATGCAGTGAAGTCTAAAATACAATCTAATCCAGTATGATAATTTTTGTTATCTTAGGAAATAGGTGAAAAATTATACACAAATGATAAAGTTGATCCTCTGGTGTTGTGTATTCTAAAAAAGGAACTTTATGGATTCAGATGTCCCAGGCGAATTCAGTTTCATATTTTGTCATAAAACACAGAGATTTAGTCATGCCAAAATTTTCAGACAATCTAAAACAATCTGAATCTCATATGTAGGCCAATGGTGTTCTTCAAATACTTCGAATGAGTCCAGGCCAACCATGGTATTGAGTGGCTGTGATTAAAAAACATAATGTTCTTCCTTTGGGAACTTACCCACGAGAGTATCGCGGTGTGAGAACCCTAGTTAGAGATATATTAGTATTATTAGTAGGATAATAGTAAGGGCATACAGGTAATTAACTATGGGTGTTTTGGTTATAAGTATGGTGTGTTAGAGACCTTAGAGGGAATTTCCATTGTGGAAATTTGGGATTCTTTAAAAATGTTGCTATGTACTTAATTACTATTCATGAAGTGTTACTTAATGCAAATACCCTTTCTATCTTTTAGTGTTCTTTGTTGTCCTTGAGGTTTTTTTGTTATGAGGTATCCTAACACGCTGCTCATGGCAAGATCTAGAAGAGGCGCCTTACACGATCGTCTACCTAGGTTCGTGTACATCTTATGTATGAAAGAGATGGAGACACAAGGAAATGTTTTCATCAATTGTGCATTTGCTAACAATTATTGATCATCCTTGTGTTCGAACAGTCTTCTTTCTTACATTTGGTCTGGTCACTCTGCCGAAACGGAAAAGAACATTTTTTGGGGCCCAGATTATTGGAACATGTGGTTAGAAAGAAAGGAAACTAAAGTTCGAAAAAACTTTAAATTTTTGTTGTTGCTTTGCAATTGATGTAAAATGTTACTCTTCTTTCAAGGAGTACTATAGTCTTGCCTCTCCTTTTTGAAATATTTCATCTTGATGAGATTCATCGCGATAATATCATGATCAATTGGGATGGTCTGTCTTAATCTA
>Citrullus_lanatus_newGene_3407	Citrullus_lanatus_newGene_3407.1
CCAAGTTCTGTCTAAAACCCTAACGCTGTGGGTTTGGGGGGTTTTTGATTCTGAAGCTGTGTTTGTTAGAGACAATGGCGGAGAAGCAGAAGCGAAAGAGCATCCCTGTTCTGCCATGGATGCGAAGCCCTGTCGACGTCTCTCAAATCGAAGAATGTCCCCTCGAGATCCTCCCTCTGCTCGACCCCAGATTGAAGGTAGCTCTGCAGAACATGGGCGTCTCTTCACTGTTTCCAGTGCAACTCGCAGTTTGGCAAGAGACAATTGGACCCGGTTCATTTGATAGAGACCTATGTATTAATTCACCAACTGGAAGTGGGAAAACTTTAGCTTATGCCCTACCAATAGTGCAAATGCTGTCAAGTCGTGCAGTCAAATGCTTGCGTGCTTTGGTTGTGCTGCCTACTCGTGATTTGGCCTTGCAGGTTAAAGAAGTTTTTACTGCAATCGCACCTGCAGTGGGCTTATCTGTAGGTCTGGCTGTTGGTCAATCCTCCATAGCGGATGAAATTTCTGAGCTCATCAAGAGACCTAAGCTTGAGGCAGGTATCTGTTATGATCCAGAAGACTCTTCAGTTGAGCTGCAGAGTTCTGTGGACATATTGGTGGCAACACCTGGAAGATTGATGGACCATATTAACCTCACGAAGGGGTTTACTCTTCAGCATCTACGTTATCTTGTTATCGATGAGACCGATAGGTTATTAAGGGAAGCGTATCAATCTTGGCTACCTACCGTGCTCCAGTTGACTCATGCTGATGATGACAGTATCATCTTTCCTTCCTACATTTCACTTCCTTGCTCAGCTGGATCTTTAAAAACCATAAGGAGATTTGGTGTTGAGAGAGGTTTTAAGGGTAAACCTTACCCAAGGCTTGCAAAGATGGTTCTATCTGCAACGCTTACACAGGATCCAGGCAAGCTTGCACAGCTTGATCTGCATCACCCTCTATTCTTAACAACTGGGAAAAGAAGATATAAACTTCCGGAGAAATTAGAATCATACATGATGATTTGTGAATCAAAGCTCAAACCATTATATCTGGTTGCTCTACTTCAGAGTTTAGGAGGAGAGAAGTGTATTGTTTTTACATCCTCTGTGGAGTCTACTCATCGACTATGCTCTTTACTTAACTTTTTTGATGGCTTGGAACTCAAGATTAAAGAGTATTCAGGGCTTCAACGTCAATCATTAAGAAGCAAGACACTGAATGCTTTCCGGGGAGGGGAGATTCAAGTACTTGTTAGTTCTGATGCCATGACTCGTGGAATGGATGTTGAGGGTGTGAAAAATGTTATTAATTACGATATGCCTGCATTTATAAAAACATACATTCATCGAGCTGGTAGGACTGCAAGGGCTGGGCAGTCTGGGCGTTGTTTCACATTGCTGAGAAAAGATGAGGTTAGGCGTTTCAAGAAATTACTACAGAAGGCTGATAATGATTCTTGCCCAATACATTCCCTACCTTCAAGTTCAATTGAGCTTCTTCAGCCTACTTATGTCTCTGCCCTAGAGAAACTGAAGGAAAAGGTTGAATCAGAAACATCCGGAAAGAGTACAATCACATCTTCTAGAGCGGGCAAACGAAAAGATGCGAACTCCTCCAAAGGAAAGTCTTAGCAAGTTCACTGGAAACCATGCAAGTACAAATTTCCGGGACTCGATCTACAAGGACATGAGAATTCAACTACAAGAGATGGCGATGAAGCCTTCTTTAGGCTCTATTATCCACTCGACACTACACATTCAATCACTGAATTTGGAGAAAGATCTTATGTTTCTGACGAAGTACATAGAATTGGCACCAACTGCCATAGCCGCAGGGGTAGTTGATGATGTTAGGCTTCTTGTGGAAGCAGCAGTATACTCATTCTTGCTGCACTCTCTCTCCTCTTCACTGATGGTATCCAACACTTTCGATGTTCGGCGTCTCATGACACTGATAATTTGCGGTGGTGCAACCTCAGTAACGAACCTTGCTATACGGGAATTTGCCATTTTTTTTGGAGAGTTGGATGTTGGAGGATGATGATTGAGAATGTTGAAGTTCGGAGCTCTGATTGGTCTGGCTGAGAGCCTGAGAGTGAATGCAAGTTTTTTGGGTGATATTTATGAGGATCTTGTTAGACTAGGAATTGAATGAAAGTGGGGATACTTGAAATCAATATTTTGGCTCTTGGTGGTGCCGCCTAATTCAACTACTATTGCTATTTATTGCAATTCTCAAATAGCCGATCTCTTTCCCAGACCTTTCTAGGAGATTAACTTGTGGTATTTGGAGGTATAGTCCAAAATTTGCTGGGGACCGGGTGCCCTTTGCATTTGCCCTCTTCAAAATTTAACTATGATTGGCAAATCCATATGCCACGTTTCTGAATTTTATGGCCGATAAGTATGTTAATGTTGACAAAATTTCTTGTCAGTTATTAAATTGTGTAAAAATTTCTGACAAGTGTCAGAATCTTCAAGGAACGAAATTGCTGTATTAATTGAGCAAGAAGATTTATGGATGTTGATAAGGTGCTACCAAGATCCCATGGAATATAAAATATCTATGTTGAATTATTGGTTGCTTCAAGATTCAATTTATTTTTTCAGGAAAGGAAAACGTGAAGCTCTTGAAATTCAAGCAAATTTGAACCGTCCTTGAGCTTTCATTAAATATTTTTCTTGTAATTTTTTAATATATATATATATTTTGTAGAAATATCCATTCACATTGATATTTCCATCAACGTTGTAACAAAATTATATCAGATTTCCATGGACATCACTATTTAGA
>Citrullus_lanatus_newGene_3411	Citrullus_lanatus_newGene_3411.1
GACATAAGTTTCCATCCCTCCTCAAGGTCTCAGTGTGCTAAATAGAATAGGTGTCTATGTAGATGAGAATTGTATGTATTAACATCCACTTGCATAAAGTTGGCAGGTAATAGAAAATACGGGCTGCTCAGTCTTCCTGATATTTCCTTGTTAGCTGCTCATGGTAGTGTTTAGGTCGGAATGTACTTGGGGTAAAATTATTTTTTTTCTTTTGTTTTATGATAAACTTTGACACAAACATTGCTGTTCGAATCTTGTGCTGTTTCTCCCTTGTTGCTTCTGCTACAGGCTGGAAAGAAGATCTCTTGGTGTTCCATTTTTGTTGGCCCTTCTCTGGGTCCTTGTGACCCACTGCCCACATCTCGCCCACCTCTCCGCTGAATAAAGTGGTTGGTCCAATAGGATCAACTTTGTCTTTTGATACAATTGTTTTTGGTAATTTAAATCTAAAAAGGGAAAAAATTCATTAATGCTATAACTACCTGCTGTTGGGACATCGACTGCTATAAGTATAAGTACAGGTTTATGCATAGCTTAAACATTAACTGCTGTGGGACTTATTCTTCAGTGACTTGTTTCTAGCTCTAAATGCTAGATTGGGTACTAGAATACTCTTTTGAAAGATCCCTAATGTTGGTTGGGGGCCGTGGGATCATTGGTGATGGGTGAGGAGCTTTCCCTTTCTAATAATGTAATCAAACAGTATGACCACTGGGGCCGCAATTTTGGTTCATAGCAAGGCAGCCGGGTGCCTCACAAATATTTAAAGGTGTGGAGCTGGAGGACAAAGTTCGTAAAAAAGTGATTGAATGTAACTTTGGAGATACTTTCTGTCTCTTCCTCTAATTTCAAATTTAATGGTTTAAGCCCTTTAGTTAAGGCGCTAAATTGGATGATAACAAAAACTGCTTCAGTTCATGCATCATTGCACATCTTGCTTGAAACAGGAAGACCCACTGATAGTTTCTTTCGTAGATGAGAATTTGAAAATGATTTCAGTTCATAAGAGCATATAGAAATATTGGTTATTAGTTGTTACCCTTTCTGTTCTTGTCTCCCATGTCAGTAAACCTCCGTGCAAACAAAATTACATTATCATAGTCAGTCACAATATTCTCTCTATCAGGTTCATGTGTACATGGTAGTTGAACATGAATTGTTAGTACCTCCGGTCTGGTCAGTTTCTTCCTCAGCAATTGATTTTTAGTTTCTAATTTTATAAGGTGAATTTTTATTTTGCTGGTTGGTATGCCATGGAGGGCTTAACACGGTTGAGACTACAAAAGAAATATCAGGATATGACTCTTTCCTGACGTTTCAATTTTTTCGCCCAAAGATCATATGATGCAACTATTGTGTGGACATAACTTTTAAGGAAAGGTTAAGATCATTTGAGTTAATGCGACTAAAGTAATATCTTGGATTCTTTGCTTGGAGAGAAACTATTAAATTTCACGTTGACAGGGAAGAACATGGGAGGCTATATCCTAAAGCAAATGCATATGATTTGATGATTTATTCTTCTCAATGTTACGCTATTATTCTTAGTAACTAATTTCTATTGGAGCTACTTTATGAAAGCTCCTAATGGGGGAGCGAGAAGCATACATCAGTGAAAAGCATCTCCTTTTCATTTTAAAAGAGAAGGAGAAAAAAAAAAAAAAAGGAAAAGAAAAGAAAAGAAAAGAAAAGAAAAGAGAGAGAGTTGCTCTTAGGAAGAAGAGCACAAACAGTAGCAATAATTACTTGTGAGCTGATTTGTGTTGTGGAATTTAGCTTTGCACTTGTATACCTTTTGATTGGTCTTCATAGAAGTTGATCAGAGTTTGATATTAGACTACATCACTTCACCATCAATTTTTAAAGAAAAGATTGTTGTTTGTTTATTTACTTTCATTATGCTTGGAGTATACTCTTGAAAGGCATACGATACTGTAATTAGGCTTATTTTCTATCAAGTATAACAGAAATGATGCCCTGCTTTCCTGGCGATTCCATTCTCCAACAAATAAGACAAATTTCATACTCCAAAAAGCATATGGAGCAGCAAGAGTCATCAAAGGCAGTGTATCATATTGCAGAGGATGAGATGAAGTCTGGAGTGGTTTCTTTGGCAGAGGTTCCTAAGTCCATGTTCCTCTCGTGGAGGAGAAATTGAATTCAAGTGCTGCAACAACTGGACCGGAAGGACAAGATCCTGGCATTCAAGGTATCAAAATCAAAGTCAAATCCAATGTCAAAAAGAAAGATATATATAAATCAAGTCAAGTCCAACTGTCAAAAATAAAAGTCAAATCCAAATTCAATTAAGGGTTGTTTTTTTCCTCCTTTTTTCTCCAACCGAAGTCAAATCAAATCATTCTTCTCAGTCCTAGTAATTCCTAACCAATCAGGAGCTTGAATGTAGAATATTTTAACCTCCCTTTATTTATATATATATAAAACATTCCCCTCCTTTTTTCTCCTCTTTTTTCCGATTCCTTTTCTAGTTTTGATCATACAAAAAGCAAGACATGTTTCAATGTTATTATATGCTTGATTTGGCTTATGTCATCTTATATTTCTCCCACATGCTCTTGGTAGGAGACTGAAAACTTGGCCATTTTTACACCCCAAAAGCTGATTATGTAGAAAAGAGAGAAAAAAAGAAGGAAGATTTTGTTCAAAGCAATTGATTCCATTTGCTCCCTTCAAACTAAAAATTGAGTGGAGTGAGGACCATTCAAACAGCCCATAAAGATTTGTTATCTTTTGCTACATGATTACCATTTGAATTTAGTTAAGTATTTTATTAACACATTGTTCCCTATTCCCACTGCATTTCTAGACCCATCACAGAGATCAAG
>Citrullus_lanatus_newGene_3412	Citrullus_lanatus_newGene_3412.1
GACTCTTGAAGCAGTGAAAAGGATATGCCAAAGCAAGCCATGCTATTTGGAACGGGTCATGGATTTGATCACCACATGGATAATGAGTTCCTTAACCAATGGCCCAAAAGGGAAGGAATTCCAGTGCAGCTTGCTCATGATGGTCTTAGAATCTCTATAGATCTATGATGAGGCAATGTTTCTTCATTCAGGTCCTTTAAAGGGGCGACGTGATTACCATCCACTTCAGTCAAACAACATGGAGTTTATGTCCTACTGATGTTTATGAGAATAGAGTTAATATGGAATTTGAATCCCATATCTGAGCCGGAGGTGGGCTGGAATCGTATTGTGACAGAAGAATAATGGAGTTAGTATGGTTAGTCTTTATTTAAGTAGGTACAACGAGTGCAGGAGGAAAGTATTCATGCCATCAAACACTGAAAAGTTCAAACCATATATACCAAACAGAAAAGTAGAGAAGAAACTTTTTTCAAACTAAACCGTCAAAACTTTGGAAATGGAAGGAAAATTAGCACACATATGAATGATGGATCATGGGACCCCTTTGGAAAGGCGAAACTTAATGATGCAGTTACTTTCAACAACCCCACGATCTCCTTCCTCAATTTTTCTGTTCATTTCGGAATCTTCCACAGCAAATCTGGAAAAGTTAAAATTTAATAGAGAGACAATATGGAGCTTATGGTATGCAAAGTAGGACACAGTAAGTGAATAAAGCTTGGAATAGTTTCTTTCTTGTTTGTTTTTTCCCCCCAATAATAACGATATAGAAAACTTCTCTTTTATTTTATTTTTTGGAGACATCATGGAAACATACATTGTAGTAGAATTTATTACTGAACATCTGTTGCAAAAACTGCTCAAGGAACCAATCATGAAGAAT
>Citrullus_lanatus_newGene_3416	Citrullus_lanatus_newGene_3416.1
ATTGCAATATTTATATAAAGTTGAATGAAAATTTCATGAAGCTCGAATTGCTACAATTTGGGAACTGAGAAGAGCGATGGCTTTCCCGCGCCGCCGGTCTGCCAACCCTTCTTTCCCAACCACAATGGCTTCTTCTCACAGAACAAACTCTCCATGTCAGTTCCGTAGAATTTCTTGACGTCGCCAAAGCTTTCCCCTCCACCCCTTCAATCGTTCGTTTACAGTGCGCTGCCCAGGATTCTCGTTTATAAATTCATCCTCCTCATGTTTTACAGATGCTTAGGGAATCACAGGAGCTGTTATATTCGGTTTGTCGTTCAGCCCTGATGAGATTGTGTGAACTGTAAACCAAAGCTCTGATAGGTTTTCGGTCGATTGCATCTGTTGGTGACATTCAATCTCACCTTCACGTGTTATATTATATATCTTGTTTACCACTTCTATTTCCAATTTTTTGAGAAAGAATGATGTAGAAGAATACCATTTTCTTTCTAGGCAGCAGAAAAGCCATGAAATTTGATGTCTCATAGCTCCATGTTCTGTTGATCCCCATTGTTATAGTTCAGACCTTTTTTTGGTTTTTTAATATGAATCTCTACTATGGAAGTTTCCACTACTTGGTATGGTTCATTTTAACCATATTTACACCTGAAGCTCTGTTAAATAGGCTATTTGATTTTGCTGCTAGCAATGTTACTCTTGCTCTCAAAGTGAAGGTGCTTGAATTTAAAGTTGATCATATTTGGAAAACTCATATTGGAGCAAGATGGATTGTATGATGAATAGTGTGTTTGCAATAACAAAATCAATTTTTCAGTAAGTATTTTAGGAGATGTGATCTCCA
>Citrullus_lanatus_newGene_3419	Citrullus_lanatus_newGene_3419.1
AAGGAAGTTGAGTTTGGGGTTTACTGATGTTTCATCTTTCATCTTCTACGTTCTTTAAGGACTCTTGGTTTTTTCCCCTAATTTGGTTTATCAGGAAATCAAGAAAGAGTTCGCGATTCTCGCTTCTTGAAAATTGTTAAAGGCTTCACAGTGCACTTGTGGTTGGTTGTCCATGGAGCTTTAAGTCATCCCATTGCTTTCAAATCTAGACCATGTGAAAAGAATGCTCGTGAAGTTAAAAATGGAGGAATGGTACCTATGTAGATCCAGTAAAACAACTGGAGATTTTACTGAACAAATCTGCTGGAAGACAACAGACACTGAGCCATCGGGGCTGCATGGTAGAGTCCATCATGAAGATATACTAAGTCAAACCATAACCTTGAAGATGAAGAAGGATGATAAGTTGAAAAGTGAAAATAATGCTACAGCAAAGAACTTGGATGAAGAGATGTTTGTAGACTGTATTGAGAAGATTGGCCATCATATCTCCTTAGTTGAATAACAAAATCTAGCGCAATGGATTTTTCATATTAACTGGGGAATGCAAAAGCTCGATGAATTCTTTCGGACACTTCTTAATATGAAAAATGAACTGAAAGTGTACATGAAGGATGATGAGTATAACTCTAAGATCCAGGTGTTCATCTATGAACTACTCCACATTTTCAATAAAATGAACCATACTTCGATGATTTGGGAGAAGGAATTGATTATCATGTGTACACGACAAATCTCATTCATAATTTTACCTCGC
>Citrullus_lanatus_newGene_3423	Citrullus_lanatus_newGene_3423.1
TGACACTCGGAGCACCACTCCCCTCCGCTCCCTCTTCCTCTGTTTATTCTCCTCCTCTTCTTCAACCCTTCTTCTTCCACCTCTCCCCTCTACCAAACCTTTCTTCATTGCCTACCACCAAAACCACTCTCATCCATCCAACATTCTCTATCACCCAACCAACATCTTCTTCTATTCCTCTCTTCTTCCCCAATATTCCCCATTCAACTCCTCCTCCACCCCCAAACCCACATTCATTATCACCCCAATTACACCAATCCACTCTCATTTGCGCCAAATCCTCCGCCCTTCACCTCAGAATCAGAAGCGGCCGCCATGATTTCGAGGGCCTCCCTTTCGCCTTCTCCCTTCATTCTCCTCGACTTGTTTTATCTTCCATCCATTCCAGTCCATTTTCAGACCCCATCTGCTTGGCTTCAAGCTGGCGCCACTCCGGCGGGCGTTTCTCCTACTGTTGGTGTTGGGGGATACGGTAATATGCTACGGAAATTTGGGCTTACGGTGGGATGCACGGATTGTTGATGGGAATGGAAGAATCCTCGACAGAAAATTGATGGGAGAGGATCTTTTTTGGGCGATTAGAGTTGGAGGTGGAGCTAGCTTTGGGGTTATTCTAGCGTATAAAATTCAATCGGTTCCAGTGCCGGAAACAGAGACAGTTTTTCGGATCCAAAGAACATTGGAAGAGAACGCTACTGATTTGGTCTATTGGTGCCGGAAACAGTGTCAGTGGTGGAGGAAGGGAAAGTTTATGGGATCAAATACTTCAAGGAGAATTTTGAAAGGTTGGTGAAGGTGAAGACTGCAGTGGATCCACAAAACTTCTTCAGAGATGAACAGAGCATCCCCACTCTTCCAAAGCTCCAATCTTCAGGTTTGAGCTGGAGTAGAAGTTGGAGGCTGACCGTGGTGGTCATCATCATGTTCATAGCTCAGCTTTTGTAAACCCACTTCACAGAGGGGAAGCATTTGTTTGAGGCCATGGAATGAATG
>Citrullus_lanatus_newGene_3426	Citrullus_lanatus_newGene_3426.9
CCCCAACGCATCGGCAAATTACTTTCTGCTCCCTCCCTTTCCTCCCTGCCGCGCCCGCCGCCATGCCATCTCCGCCTCTTGCTGCACGCTGAGACCAACCCCACCGCCACGCCATATTTGATTTCTCTCCTCCCTCTGTGCTGCTGCCATCGTCGGTGGTGGGTACGCCCCCACTGCCAAATTCTCTCTCTCTACGCCGCCCTGCCGCAGCCCCTCCATCTTGCCTCTTCATCAAAGAACGCTCGGAACCAGGAGTTTGATTCAAGTCCTCAGTAAGTTTGCGTGCTGTAATTGTGGGCAAACCATTCTCTCGGTAGTTATCCTTTCTTACGTGAAGCTTCTTATTTTTTTTCGTCAATCCTAATTTTTCTTGTCGGTTGTTGATGAAGGTCGCATACGAAATCTAAAGCCGAACAAAAATTTGAAAAGAAGGTCCAGTTTTATGAGAGTAAGTTCGGAACTCTGACATGAACCTGATTATAGATTGCCTCCCTGTAATAAATAACAAAAATTACAGAAAATTATAGGTGGATACATGGATTCCATCTTCCAAGAAAAAGCGTCGCCCATTCTTCCTTCCTGATTCATTCAGTTTTCTCACCAAATTCATCGTTCTTCAGCAGTTCCCTTTGCTTCGTGATTCATTGTTTGTATTTATTGAGGTGGATCTGTTCTTTTTCTAGACTGGACAGTTGGTAGATTCTTTCAACAGTTCCCCAACAGGGCATTCATCAATACATAAGGTTATTAATTGGTATGCTCCGTTAGTGTATCTGATTTGTAGTCCTCTAGGACAGGAAGAGATATTGTAACAAGTGTCCCAAACATTTGGTTCATAGATATTTGTCTATGAATCCACTGAAAGCAGGTTACAAGGCACTTGAACTTATAGAACGCGACATCCTCACTCAAAGTCAAAATTCATCCTCCTGTTTTCGTCTGCATGATGGATTCCCTAAACTATGTCAAACTGCGCAAAAGCAATTAAAGATCAGCATGGTATTTAGCATGTTTCTTCCTTGATGCACTCGTCGGAGGAAGAACTAGAAAATGCATTGCAAATTTTAGCACCAAAATGTGTTGTTTCAACCATTCTTGGTTGTGGAGCCTTGGATTTGAATAAGAAGAAACTTAGTTTCTCTAGTTTAAACCATCATTCAAGTATTGATCTTGTAGATATTTTATGCCCCACCCCAGAGAGAGAGGAAAGAATAATTTGAGGCTTTATATATATATATATATATTTTTTAATGTCCATGCATTCATCTCATTACAGAAGAAAAAGCTTCGAAGACGCAAGAGGGAGTTGAAGGCTTTCGATCTCTCTGCTCTATCAGAGTCTATTCCTAGACTGGAGGCTTCTGAACAAAAATCTTTTGCAGCCAAAGTCGTTGAAAGTAAATTGCAAGTCTAGGCTAAAGTTTATATTGAAGGAATTAAAGCAAATGGTTAGAGTTCTTAGACACCCTAAATTCCAGGCAGACCCCTTGGGATCTATACAACTACATTTAGAGGCCACACAACCAGTTGAGGAACTGAAGAAAAAGAAGAGGAATATAAATGGGAGCAAGAAAAGGAAAGAGGAGAAGTTGAGAGCCTCTGCAAGACCTTCTCCTATGGAGATGTGACTGATCTCTCACAACCCTTGTCAGTTGTAGCTTGGTGAATACATTTATGGGCATTTTAATTGGTAGAACAGTTCAGCTCCCTTGAGCTCTAAATTCCTCCTTCCTTTGGTAGCTATAGGAGGAATCTCTTTTGATTCCAGGACATGATTATTGTTGATGAAGCAATTGTTCAACTAGTAATGTTCCATAAGATTATACATTTTCTAACTATTTTAGATATTCTAATCAATCCACAGTTAACATTGTGATTTTAC
>Citrullus_lanatus_newGene_3427	Citrullus_lanatus_newGene_3427.1
ATAAGACATCCTTATCGAGAATTAGGTTTATCAAGTTCCAGCCGCCGCCTACCTCAGTCCACCCTGTCACCGTCGACGACCGCCGATAACTGCACGGCCCTGCTCAGTGAAGGTTCGCGCCGCCGCCCTGCTCAGACCGTGCCGGCGATCTGCTCCGTGGATTTCCCGCCGCCCAGGTCTGCTTGAACCCAGCAACCCCTGTTTGCCCCGCCGCAGACACCGTCGAACGACTGCCCTGATTCGCGCGCCCTGAGCCTTGATCTGCCGCTCACCGTCCGACGTGCAGGCCACCCAGATCCGCTCGTCCCAATCTCAGCAACCTTTCACGATTGTGCAACCTCTCACCTCTCGCGGTTTGATTTCAGATCTCACAAAAGAGGGATTTTTTTGGGCTCCGGTTGATGGAGTGACAGAAAATAAATGGGGGAGAGAATGAGAATCGGCCCACTTTTGAATTTGAGGATAAAACTAATAAAGACCAAAAACACCCAAAGGGCGAAAGAAAGATGCTGCTAGAATCATCAAGACTACACTGTTCTGACGATCAACGCGTCGAAAAGAAAAAGTAATTTAGACGCATGGGTGGTAACTGTCATGTCAATATGCAAGTGTGCAGCTGATTTAACCAAACCATAGCAGAACCAATGCACCTCGATGAAGTCATCGTAGCAAGACATGGAATTAAAGTCAAATGTGTCAGATCATCATGAGACTACCCTTTTGAACACCTATAAATAGCCCGAAGGACTTCATGCTGAAGGGAGACAGAAAATAAATAGCCTGAAGGACTTCATGCTGAAGGGAGATAGAAAAATAATAGGTGAAAGTTCTGCTCAAATTCTCCCTCAGCCTCATCGTCACCTTCTACTTCGAGCTCGACCTCTTCTACAAGAAGATTATGAGAGATTATGAGAGTTTTAGAGTCACCTCTCAGAAAATGAATCCATCCACCCCTGTGCAAATTTGTATCAAATAGTCACCATATCAAGCCTCCAAGAAGCAAGACATTGCTATTGGTAACTTGACGACTTTTATTTCCATTTTGTCATTATATTCCCCTTTCATACCTGTATTTT
>Citrullus_lanatus_newGene_3431	Citrullus_lanatus_newGene_3431.1
ATTTTGGTTGGTTCCTGCCTTCCTTCCTTCGTTGGGCCTTCATTTTGTTTCCGATTGGTTCGTGGGACCAAAAATTTCTCCGGTACACAATTTCAGTTTCTTTCCCCATTTCATTCACTCATCGTGTTTCAACTTCATCTCTACTTTTCTTTTTTCATGCTTCCATGTTCACTGTACCGTATTCCAGCGATTGCTTTCTCGACTATGCTGTCTTCGCTTTGACTGAAAATTGTAATCAGAATGCCCCATCCCACTTCACCATGAAAAGCTTTGCACACCATTAATATGCTCATCTGCTCTGTTTTCATCAATTAATCAACAAGTTATTACTACAGCCTTCCCTTTTCAGAAAGGCCCTCTTTATTATCCTGGATGGATCCAACCTGGTCTTTCAATCAATGCAGCAGCTTTTCCTCTCTTTTTTTTCCTGCTTTTTCCTGTGGGGCGGTGAAAATTCTGTTCCAACATATTCACTCAGCTCTAAGTGTTATTGGATATATGAACGAAAACATCTTTTAATTCGAAATTCAGATTTTATGTTATTGTAATTTTCTGAGGTTTCATGGGTATGCCGTCTTAGAGGACATGGAGTCTTGGTTGGCAATTGATAATTTTCCAATTCTATATGCTTACGCCTGTGGAATCATGGCCACATTTTTTTTTTTCTCTCCACCCCTTTTTGTTTTTAGTTTCATGAATTGCAAATTCAGATATCATTTGATACATTGTTAATTGTGAAGATATGTACCATCATATACTAGAGGTTCATTTTCAAAATGAGTTTGTATTTTATATTGTTCATTACAATGTCGGATAATGGTCCAGATTTACGTTGTCATTATTTCATTGGAGCCTATTTAAACTCAATTGTTTTCTGCTCGTGCAATTACTTTGCGTTTCTAACTGACATTGTTGGGTACCGTTTGTTTTACTCTTTACGACGTAAGTAATGCTAGCCTCTTTACAATTTCCCCTGCGCTTCTCGGTGCACTTCGATCTTCCTTAGTTCCTTGAATTCCATATGTTCTTAAAGCCATTTGACGCATTCATGCATTCTATCTCTTGGATATTTTTATCAGACTAAGTAAATTTTAACTGCTTGAGGGGTTAGTTTTAGCTGCCTTTTATCACGAATCTCCTGATGCAAGAGGGTGTCTGCAACATAGCCTTTGCGTCCCCTTTCTTTTAATTGTTTTTTCCGATGAAGATCTGTGGCTTCAACATATGGATACTATAACTGTTGCACAGGTTAAGTAATATTAAGAAATGGAGAGGCACGAGAGTAGTAGTGTAGCACAGGATGGTGATGAGTACTATAATGTGTTTTGGTGATTTGAAGATGTAATCAATTAAAACTCAGGTTCACATGAGATTGACAAACGTAAGGTGTCTGGTTTGAAGCTATATTTTATTTCTTTCGCAACTTTCTGTTGAGAGGTCACTTTGGGTCTTTCATATATAGCAGATTGAGAATAATGGGGGTGATAAAGGAGGCTACTTGTCTCCCATTCATCAGGCTTGTGAGAAGGTGATAGTGGCTTCGATGGTTGAGTAACAATGGTTGGAAATTTGAGAACGTATGTTGGTCAATTCTTTGGTCTGACTTGATTTCAATCTGGGTTGTATATTTTAATCTTTTATAATCATATGCAAGTGTGTAGGAACAGATCATGGCTTTAGAGGTAGTCGGTGTTTTGAAATCCAACTGAGGTGCCTGCATCTCACTTCAAGGAGGCGAGACTCCCTTTATGAAGCATGCTTGAGGCGCACGGGGAAATGGGATACAAAGAACTTAAAGGACAAACCAGTTCATGGAATCCTAGAAAGAAAAAGACAAAACTTTCAGGCCTGAAGGACCTTCAGCTGCCATTTCTAACTGATCAAGCTGGTGACGTGCAAATTGGTTTGTTGGAGTAAATCTGAAGTTCAGATGAATTCTCAGTGCCATTAACATGTGGTTGAGATATGAGGTCAACAGAGTTCATTCCTGCCATTGCCACCAGCTACATTTATCTGTAACTCTCCTCGTTCATGAGGATCCTTCTGAACAAGAGTATATCTACGCTCATAGTTACAAATAGACAAATTTTTTAGTCGAATTAGGTCTAGAGACCAGTGTACCTAACCTAATGATTTGGATTATGACTTTAGTCGAAATAACCCCACCCAACCCAATCACATGAGGTTTGAATTGAGTTGGGGTTGAATGAAGTCAGGCTAATGGCAAGGGTTGATGTACCAACCTGACATTAATAAACTCTGACCCGGACGATTTAAGTTGAATTCATTTACTTCTAATTGTGATTGTGGCCAAGATTTAGGATCAGTTTTGAAAAACTTTTCAAATGCTTAAAAAAAAAAAAAATGTTGAAAAAATCATTCCAAACAAACCTTAGAGACCTTAGTGTACGTAGTCTCTTCTTTTCCGATGTCAACTCAAGTCTTGTCGAGGTGTGCAGGAAAGCCCCAGAAGTGAAGTTTTGA
>Citrullus_lanatus_newGene_3433	Citrullus_lanatus_newGene_3433.2
GGAAGACATCAAAGGGAACTATTGGGCAAAGATTCGCATATCCTCACCTTCCTCAATTGGCAAAGAGGCCATTAATGACTAAAACTAGAGTCTTGCCTCTGCAACATGCTTTGGGCATTCCCCTCTGTGCCAAACCCGATCCTATTTTGACCCCAGTTACTAGAGTAGTGAAGACCATACAATTTCATTATATTCAGTGAAAAAATCACGTACCTTCCTTGTTACAATGATATTTGGAGTCTGGAGACTTGAAGAATAAATAAATTTAAAGACTATTGTTAAACCAACAATTTGCTTCTGTATCAGCGACCAGTTTATGCAAATCTTTCATGTCTACTTTTATGGAACTATTTTTGACCTGTCTTGATGCTTCAATTCAAGTTAAAAGGTACCTTTCTGATTCATAGATTTTTTATTTTTCCCTGGAACTTTTAATCCAGGATCTTTGGACAATTCTGGAAAGAGACTGACGAAGCTAGATCTTGGGATGAGTTCCATTGGAATATCAATTGCTCAATTTCTTTCACTGGAAGTTAACTCAACTCAAGACATAAGAAACTTTCTACGTGTAGAGAAACTTCAGCTTCTTGTGATTGTTTCTGGATATTATGATGCACGGAAAAACTTCAAGAGGGAGATCCTAGCCATTGCTGATTCTTTGGAGCTTATGCAGAAGCTTCTTGTCTTTTTAAATACTGATACCTCCCAATCACAACTACCCCTGAAAGTTCTTCATCAAACAGGTCTCACGGATGAAATTAGAGCATTTGAGATTAATAAGATTGCATCAAGGAGGACTATTGAACGCATATTGGAAGAATTTTGTCAGATATGCTAATCTGAGTGGCACAGAAGCAGGAAGCTACTTATTTATCAACTTCCATTTTTAAGCGTAATTTAATTTAATTGTGCCTTCCGCATAAACTTTACAGTAGAGTTTGATTGTTGATCTAAGTGAAGTTAGCATGTCAAAAACCAATGGTGGAGTTTAAATGAGATTGTATGGATTATTTAGATGGTAACATATAAGTGTAATGGTTTGAAAGAGTGAAAGAAAAAAGAAAACAGTGGTCGCACATAGAGAAAGAGAGTGATTAAGCATGTGAAAG
>Citrullus_lanatus_newGene_3434	Citrullus_lanatus_newGene_3434.1
AAAAAAAAAAAAAAAAAAAAAAAAAAAAAAAAAAAAAAAAAAAAAAAAAAAGACGTGCCAAATAGCGAATAGCGATGAATGAATGAATGAAGGAAGCAAGGAAGGAGAAGAGGTGGTTCTGGAAAGTGAAAATCAGAGGGAGTTGAGTTGAGTTGTATTGAGTTGTGTTGTGTTGTTTTGTTATTGCAAGTACCTCATTCGCTTCCACCGCGATCTTCCATTACTCCTGATTTTATTTTTAGGTTTGATTCCTTTTCCTCCCAATCCAAATCCCGATCTCTCACTTCTCCTCTTCTACTTCCTCGACGGACCCATGGACTCCGGAGCAGGTATATCTCCTTTCCCCTCCCGCCATTAGGTGTCTTATCAATGGGAGGAGTGACAGTGAGACGGAAATTCGTATCTTCTCCATTCTTGGGAGGAGACCCTGACCCTGCACTAAATTTATGGGACGTTGTATGAGAAATGTTACGTCATCTCTGAGTGCCTTCAGAGGTGAAGTTCATGGTGGATTTGAAGTGGATTTGAATTTTCCTTCGTCAACAATGGATTCCAATGCGATCATGGCCAATTCTTTGATAGAGCCATGCCTCGGCATGGAATTTGACTCTCACGAAGATGCATATTCATTCTACAGAGACTACGCCAAGACTATGGGGTTTGGAACTTCCAAATTAAGCAGCCGTCGTTCTAGGGCATCCAAGGAATTTATTGATGCAAAGTTTTCATGCATGAGATATGGCAATAAGCAGCAGTCTGATGATGCGATCAACCCACGACCTTCGCCAAAAATTGGTTGTAAAGCGAGCATGCACGTGAAGAGAAAACAGAATGGGAAGTGGTATGTTTATAGTTTTGTAAAAGATCATAATCATGAGCTTTTGCCATCTCAAGTTCATCTTTTTAGAAGCCACCGAAATATTGATCCACTCAAGAACGATGTCAGAATACGGAGACGGAAGAATTTAGCTGCCATGTCAAAATTGTTCAGTGCTTATCAGAATGTTGATTGTTTAGAAAGCTTTGTGAGAAACCAACACGATAAGGGTCGCTCTTTGGTTCTAGAATCAGGGGACGCACAAATTCTGCTTGAACTTTTTATGCATATGCAAGAAGAGAATCCGAAATTCTTTTATGCAGTTGATATGAATGAAGAGCACCAGTTGCGCAATGTGTTCTGGGTTGACGGCAAAGGTATGGAAGATTATGCACACTTTGGAGATGTGGTTTCGTTTGACACCACGTATTTCACAAACAAGTATAAGCTTCCATTAGTCCTTTTTATAGGAGTGAACCATCATATTCAACATACTTTACTCGGTTGTGCACTGATTGCAGATGAGACAGTTTATACGTTTCTGTGGTTAATGCAGACATGGTATATAGCAATGGGAGAACGAGCTCCAAAGGTGATACTCACTGACCAAATTACCTCTATTAAAGCAGTCATTGGGGCAGTTCTTCCTGGAACACGTCACTACTTTTGTCTGTGGTATATTTTGGAAAAGATTCCAAAAGAGCTCGAATTTTTAAGCATGTGGCATGAGAATTTTATGGAGAAGTTCAAGAAGTGTGTTTTTAAGTCCTGGACCAAGGATGAGTTTGAGAAGAGGTGGCAGAAGTTGCTCGATAAATTTAATCTTAGAGAAGTTGAGTGGATGCAACATTTGTATGATGATCGTGCTTATTGGGTGCCTGCTTTTGCAGGAGATGTTTCTTTTGCTGGCTTATGCACATCTTCACGCACGGAGAGTTTGAACTCTTCTTTTGACAAATATGTTCAGATTGAAACATCCTTGATGGAGTTTATAGAGCGATATAGAGACATTCTTGAGGAGCGATACGAGGAAGAAGCAAAGGCAAATTTTGATGCTTGGCATGAAACACCTGAGTTGAAGTCTCCATCTCCATTTGAGAAACAAATGTCACTAGTATATACTTATGAAATCTTTAAAAAATTTCAAATGGAGGTTTTGGGAGCTGCTGCATGCCATCTTAAGAAAGAAACTGAAGACAAAACTATTACGACATACAGTGTCAAAGACTTCGAAGATGGTCAGAATTATGTTGTTGAATGCAGTCACTCAAATTCAGATATATATTGCTCCTGCCGTTCATTTGAATATAAAGGTTTTCTCTGTAGACATGCCATTATTGTCCTCCAAATGTCTGGCGTTTTCAGTATACCATCCAAATATATATTGCAGCGTTGGACCAACACTGCTATGAGCAGGAACCCAATCAATGAAAAGTTGGATGAGGTGCAATGTAAGGTCCGTCGTTTTAATGATCTCTGTCGAAGAGCTATAATATTGGGAGAAGAAGGGTCTTTGTCTCAGGAGAGTTATGATATTGCACTTTCTGCGATTAATGAAGCTTTGAAACAATGTGCAACTGTGAGCAGGAGTAGCTCTGCAGAAAGTGATGTGAGATCTGACACCTCAGCAATTCTTGTTTTTGGTATTGAGGACAACCAATGCAGCAACAGCAACCTAGCTGTTGATAATGCACCTGACCTTAAGGTGATTAATGCTAAAAACATTTCTAACTTGGCAAGGTCGAGCAATGAACCTGCAGTCAATGAAAACAGCAAAAATGGGAAGGTATCTCAACCATTTGCTGCAAATGCTGGATCCCAGGATGATTTCAATCAAATGGAGTTGAGTGATATGCGGCCAATCCAATTGCATGGAATATCACCGACGCAATTGCATAGCATGGTACCAACACTGCTTCAGTTTCATAGCATGTCTTCTTCACATTTGCATGAGAATCGTCTTCCTCGTTGACCTCTGTAAATACTTACACCTTATAAACTCCCTGAGAATGTCCGCTACTACTATTTAACCGTCTAGGCTCTAGAGTATGACCAGTTTTTGTCATCTGTTTCGGCCAATTTCCAACTTATGTAGCCTCTTCCTAGATATGAGCAGTATTTGAGCAATTGCATTATTCTTACTGCAATTCATTATGATGACCACGTTCCATCTTAGCTTCTGTTGCCTACTTTCTAAGAAATTTGTTGTTGGATGCTCAAAGTTTGGTGGTTGTCTAGGGCTCGTTTAGTGCAACAGCCTTGCAGGCAGTGTGCAGTCACCGATTGCTAATGTCTTATCTGTAATTATAGAAATGAAAGGAAATCTTATTTTTATTTTTATTTTTTGTTGGAACTTTATGAAACCGGATCTATAATTTATCAATTAAGTATACTGTTCTTAAAACAATGTACTTAATTAATAAACTTCTATGTTCTTCCTTTTTTGTCCCA
>Citrullus_lanatus_newGene_3435	Citrullus_lanatus_newGene_3435.3
GGCCATTGCTTGATCTACATATGCTGCTCTCTAGCCCATTCGAGATTGTCATGCTAATGTGAGTTCGACAAAGATTTTTTGGCCAAATGATAGATATTAGTCGACATTGGTAGTTTTGCTACTCAACACAGCGAGAACTACAAGTTGTAATTGGGCTGGGGTCTAAACAAAACTACCACAAATGGGCTCAAAATGGCCCAAATTTGGGCGTAACAAAACAGGCCCGCTTTCTAGTACGTTACCCAGTGTCATGCTGCCCACAGTTAATGCCATTAGCTTCTATCCATAGCAGCGCAACAAGGCAAATCAGCGGTGTGCGGGTGGAAGCTAATCCTGTTTTGTTATATCTTCTTCTGAAACTTGAAACTAGCGTTTGTTGGATATGAGGTCGCTGACAATTTCAGTTGGGGCTGTCACTCCCAAAACGCTCAGCTCCAACAACACATCACCTGATAATTGTCAATCAACGAAACAAGTCTCCAAATTTGACTACATCTGTACCCCCAAAAAGCTCATTTTCTCATCAAGAACTGGAAGTGAAGGAGAACCCAGCTTCATTTGGCAGAAGAGAAGCAATTGGGTGTGGATTCCTGCTCCTTGCCAAAGTTCTTCTACAACCACTGCCTGCAGCTGCTGAAGCCACACCATGTGAATTTACAACAGCTCCGTCAGGCCTAGCATTCTGTGATAAAGTTGTCGGGACAGCCCCGAGGCTGAGAAAGGACAGCTAATCAAGGTATGCCTTCAATCACTTTTGCATCATTGTTCTCTACCATAGATTGAAGGATTTGAAATTAGACTTGATAAATCTGAAATAATGTGAAGAGTGCGTGCATATATAATTGATGTTGTATTATGGTATTGTATACCCATGTGAAGTGACAAATTGGTTATTGGTAGGCACATTATGTTGGAAAATTAGAGAGCGGAAAGGTGTTTGACAGCAGCCATAATCGGGGGAAACCGTTAACCTTTCGAATTGGGGTTGGTGAGGTTATAAAAGGTTGGGATGAAGGTATTCTTGGGGGCAATGGAGTTCCAGCGATGCTTCCGGGAGGTAAGCGGGTGCTAAAGCTTCCTCCAGAACTTGGGTATGGCGCAAGAGGAGCTGGATGTAGAGGAGGAGGGTCATGTATCATTCCTCCTAACTCAGTTCTCTTATTTGATGTGGAGTTCATTGGGAAGGCATGACATCAGAACAGCTTCTACCCTCGTTCTCATCCATTTCCCATTCGTTTCACATCTTCAAATAACCTTCTTTTTATTTATTTACAATTACAATCACACACTTCTCATACTTCCTGCCTTTCTTCGCCTCTTATTCTCTCTCCACTTGTGAATGCTAAGGGTTGTTTAGTTGTCATTATTTTTTATGGAATTTTTCTTCTCCACGCCGTCCAATTGAGAAACATTGCCTCGTAAATGGCATACACATTGTCTATATTCTCTTTTGAACTCCTGTATTACCTTTGTTCAGGGTCATCAGATGAGAGATCTTCCTCTAATTCCGAGAAATCGGTGAGATAATTCCTTCAGCATCGAGAGGGGGAAGAGGAGACGGTAGTCAATCAAATGGGTTGGTGGACTGTCATTTCTCAACTTTGCTGAGAGAGAGAGTGTAGCAATAAGGTAGGCGTGTCGAGGAAGAAGGGGCAGTCCAAAGGGGTTGAAGGCCAACCTTAACATTAATAGCCTTCGAAATGACTTCATGGAGGGCCATAGCTTCGAAGAGCTCAACAAATCTAATAAAAAGCTGAAACTTCAGTATTGTTTGCCATCGGAGTTTCAAAAAATAGCTTCAAGATTCACCTCGTAGCTGCCAACAACTACATCTGAATTAACCTTGAAGGATTGCTTAGGGGAGGGGATCCAATAAGAAACAACAGCGTGAATTTAATCAATAGAATAAATTACATTAGATGGATATATTGATTTAGAAAGAAAAAAAAAACAATCAATTTTATCTATAAACTTGGCAAGTTTGTATCAATCTTCGAACAAATTCTAAAAATCACCAATTTAATAAAAATTATATTTTGCATAAAATTAAAATTGGTTAATGCATAAAATCAACCATTAAATACGACATTAAAACTTACAAATTTCAATTACAACAACTATATCAACCACAATAAACTAG
>Citrullus_lanatus_newGene_3438	Citrullus_lanatus_newGene_3438.1
TATTCTACAATTCCATATTTAACTTCAAAGTAAGGGATTGCTGATCTGATCATTAAGTGCTGACATGGAGGGTGGAGCGGCAGTCCGTGGCCTAAAGCCATTACCATTACCAGATCAGATAATAAGTACAATCTGTTGTTCAATCTGCAGCGAATAATGCAAGTCATGGCTCTTCAACTCGGCTACTTCCCCCCTTCTCCTTCTCCTTCTCCTTCTCCTTCTCCTTCTTCGTCAATTGAACACAATTACAAAGCTTCTCGTAGCTTCCGCCATCTTACCCTTCCCAATTATGCCCCTCGCCACCATCTTCCAGTTCCAAGTAGCCGCAATCGACGGTCTGTGGCATGCGTTGGCAAGGAAGATACCCAGTTGCGTCAATCATCGTCTACCCAAGATGAACAGCCAGACGCCCAAGACCTAGAATACGTTCGTCAGATTCAAAGGGTCTTGGAGCTTCTCAAGAAAAACAGAGACATGCTCTTCAATGAGGTGACACCCCAGTTTCTGTTTTATACAATTTTAACTATTTCGGATCTCCGACAATATCGGTGCAATTGTCCCTCACGCTTCGTCTTGGCGTTCCGACGGAATTTAAGCAACTTTTTGTCAACTTCTTCTGCACCGCCTTTCCTTCATATTTGTCGTATCTTCTCTCTCTGGTTTCTAGTTATAGAATTTGGGGCATGGACTCAAGTCTCACATAGAACTACATTCGTTCCTCTTGAAATCAACGCATGCTTCACTGCTATATTTGTGGACACCAGTGGTTTTTTCTTTACTTTCACACCCGCCGTTGAAGTTCTCGATTACTCTAGCTCATTCTGCACTACCTTCTCTATACTCTATGCCTTCCTTTTGTCTTTTATTGTTTTAGCTTCTTCACCTCATTCCTTTCTTCATGTCGCATCTTCAATTTAGTAGGTTAAACTTACCGTAATGATTGAAGACCCCCGGGAAGTTGAACGCAGGAGATTACTTGGAATTGACGACGACGATGCCCCATCAAGGGATGATTTAGCTGCCACTCTTGAAGAAGTGAGTAATTTTAGGTTCTCAAATCTTGACATTTGATGATACAATTTCAAGCCATATATTCACCTGTGACATCTGCAATATTGATTTCAAATCAAGCGATTATATGTAGCTAGGGAATATTGGAAACACGAGGCAGTGGATTCTTAAAAGTGTTTGATGCAATTAAAGAGGGGTAGTCAGCTTCTTCTGATGAAGTATAGATGAAATTAGAATGTATTACAGTTGATGTACCTTTTGGCTGCTGACATTTATTTATCTATATAGTTCAAACTGCATTTATTAAAATAATGCGATAATCGTATTCTATTTGTTCAGAGAGGAAAAGTCTCTTCTCTAATTGCGTGCAACATGTATACCTTTGCTGCCCTGCATGTTACCCCTCCAATTATTGCACCGAACACTACCTTCCACGGAGTTAATTCTCTGCGATATAACTAATGTAGACATTGGAAGAAGGGGATGCTGTAGAACAGAAAGAAAAATGTGGAAGTAGATTCTGCACGTTAAGTTTAGCATTTTTAATACTGTTAGTATTCACTTTCATCTACCACGCTACTAGGTCAATGAAGGAAAGTTCCCAAAAAATCGAGTAGCTCTTCAAATGCTTGCTGAAGAGATGACCAATTGGCCCAATTTGGAGGCTGAGGCACCCAAGAAGAAACGCAGTAAATCGTTATATGCAAAAGCCACAGACACTGGTGTGAATCCTCGAGAGGCTGCGAAGAGACTGAACATTGATTGGGACACTGCAGCTGAGATTGAAGATGCCGACTTGAGTGATGACCCAGAAGTGCCTGCCGCTGTGGTTTGTTTTCTTGCCCATCATCAAAGACACTGCTCTTTAGTCCAACTTATTAATTGTGATAAATGATAATTCACACCAAATATCATGGATCTGTCGCCTCAGCGCTGTTAGGACAGTACTGGAATTTTGTTAATGGGATATGGAGCACTATACATAGTGACAGCATTTCCGGTGATAATTGGTATCTCAGTAGTTCTAATACTTTTCTACAATTCTCTCCAATAGTGCTTCTTCTTCTATGTGGCTGATGATTGCCGGCTGTGGTGGTGGTGGTGGTTTCTTACCTATCACGAGAGTTTGTCATGTATGCATGACATTTATTAAATGTCGAACCACGTCTTTCAAGTTTGTCTCTCGTTCTCCTGGCGGTTGATTACTGAATAAAATTACTTGATAAGAAGTGAGACTAATACCTCCATTTGTTGCATTGCACGGATTGGTGGACAGGGTCAGAGTGACTGAGTGAGTGGTATAAGAGTCTCCTTACTTTCCACAAAATGTTCCGATGCATTTTTCAAAATTTCAACCGTTGGAATATTAAAAAGAAAATCG
>Citrullus_lanatus_newGene_349	Citrullus_lanatus_newGene_349.4
GTAGTGTTTTATTCTCCTCTGGAATTTCGTCTTCAAACAGTTTGAAAAACTTATTCATATCAATCACTGAATCCCCCAAAACTGACCTTGACCCTCTTTCCCAAAACCCCCCGGATCGCCGGCCTCCGCCATGGGAACTCGCCGGAAATTCCAGCGGCGGCTCCGGCCGGTTCAATGCACTCAAGAGTCACGACGAAGTTAGTGGGGAAGGAACAAATAAAGAATAAAATGAAGTCTAGATCCTGAAAAAGGAACAGAGTGTTCGAAAATTATTGAAAGTTTGAAGCTTTTTTTTTGGGCGGCAATGGCGGCTACGAACGCGTCTACACCAACAGCGGCGGCTCCGGCAGTGGAGAGTGGCAGTTCTTCAGCAGATGAGGTGACTGCAAAAGCCGTACAGAAGCGATACGAAGGACTGGTAATGGTACGGACGAAGGCTATAAAGGGTAAAGGTGCTTGGTACTGGGCTCACCTCGAACCCATCCTCGTCCACAATACTGACACTGGTTTACCCAAAGCCGTCAAACTCAGGTGTTCTTTATGCGACGCCGTTTTCTCCGCCTCAAACCCTTCTCGAACCGCTTCCGAGCATCTCAAACGCGGCACTTGCCCCAATTTCAACTCCCTCCCTAAACCCATTTCCTCTGTTTCTCCTTCCTCTTTTCTTCCTCCAACTCCCACTTCTCCGCCGCCCCTTCATCATTCCAATAACCGCAAACGAACCTCCTCCGCGGTCGCCGCCTCTGGCGGCGACCGCGCCGGAGGTGGAGGGTCTTCTTACCAAGTCCCACCTCTTGCGATTGTGGATCCTTCACGATTCTGTAGCGAGCTGACGTATTCCCAGTCGGTGGGTGGCGGCGGCGGCGGCGGAGGAGGAGGAGGAGGAGGGGGGGGTTTGTTGGCGCAGCAGCCGCATTTGATGTTATCAGGGGGGAAGGAGGATTTGGGGGCTTTGGCTATGTTGGAAGACAGTGTGAAGAAGCTTAAGAGTCCAAAAACTTCACCTGGGCCAACGCTGAGCAAGACGCAGATTGATTGCGCAATTGATTTTCTCGCCGATTGGGTTTACGAATCCGGCGGTTCCGTGTCGTTTTCGAGCTTGGAACATCCTAAATTCAGGGCTTTTCTTAACCAAGTTGGACTACCTGCAATTTCTCGCCGGGATTTTACGAATTCCCGACTGAATTCGAAATTCGAGGAGGCTAAAGCAGAGTCTGAAGTTAAGATTCGAGATGCTATGTTTTTCCAGCTCGCCTCCGATGGGTGGAAGGACAAAAACTACGCCGTTTTTGGGATCGATAAGCTTGTGAATCTCACTGTGAATCTCCCAAATGGGACTAGCTTGTACCGGCGGGCTGTGTTCGTGAGTGGCTCTGTTCCTTCTTCGTACGCTCAGGAAATTTTGTGGGAAACCGTCGCTGATATCAGTGGGAATGTTGTTCAACAGTGTGTAGGGATTGTAGCAGACAAGTTCAAGGCTAAGGCACTGAAGAATTTGGAGAATCAAAATAACTGGATGGTTAACCTCTCTTGTCAGTTTCAGGGTTTTTCCAGTTTGGTTAAGGATTTCAGCAAACAGCTCCCATTGTTCAACACTATGACTGAGCATTGTATGAAGCTTGCTAATTTCGTTAATTACAAGTCTCAGATTCGTAATTGCTTCCATAAATTTCAGCTGCAAGAGTACGGGAATGCTGCTTTGCTCCGGGTGCCACCCCGTGACCATGAGAAGCTCAACTTTGGGCCTGTCTTCACTTTAATGGAAGACATTCTCAGCTTCTCTCGAGCTCTGCAGTTAGTTGTGCTTGATGAGACCTGGAAAATTGCTTCGATTGACGACCCGATAGCAAGAGAAGTTGCAGAATTGATTGGGGATGTGGGGTTCTGGAATGAATTGGAGGCAGTTCACTCTTTGGTTAGATTAGTAACAGAAATGGCTGTTGAGATTGAGAAAGAGAGGCCACTGGTTGGGCAATGCCTCCCATTGTGGGATCAACTGAGGGGGAAAGTCAAAGATTGGTGTTCAAAGTTTCAGATTGCCGAAGGGCCTGTTGAGAAAGTGATTGAAAAGAGGTTCAAAAAGAACTACCACCCGGCTTGGGCTGCGTCGTTTATCCTCGATCCGTTGTATTTGATAAGGGATACGAGCGGGAAGTACCTCCCACCATTCAAATGCTTAACTCCTGATCAAGAGAAAGATGTGGATAAGCTCATAACTCGGCTCGTATCGAGGGAGGAAGCTCACATTGCATTGATGGAGCTTATGAAATGGAGGACAGAAGGGCTTGATCCAGTTTATGCAAGAGCTGTACAAATGAAGGAAAGAGACCCTGTAACTGGGAAAATGAGAGTTGCTAATCCACAAAGCAGTAGACTTGTTTGGGAAACTTATCTTACAGAATTCAAGTCTTTAGGCAAAGTAGCAGTGAGGCTCATATTCCTTCATGCCACTTCCTGTGGGTTCAAATGCAATTGGTCTTTGTTGAGATGGGTGTCTTCTCATACTCATCAAAAGGCTGGTATGGACAGGGCACAGAAGTTGATATTCATTTCGGCTCATTCGAAGCTCGAGCGGAGAGATTTTACCACTGATGAAGACAAGGATGCCGAGCTATTCTCCCTAGCCAATGGTGAGGATGATGTGCTTAATGAAGTCTTCGCCGATACATCCTCGGTGTAATGGTTTTCAATATATATTTTTTTTTTCCAATCTAAACTTTTAGATTCTTAGGATTTATTGAATTCTTTTCACCATTTTTCTCCTTGATTTGTATCAAATTTATTTCACCTTCCTTTAGAAGATTTTGGGGGATGTAGGGTGGAAGAAACAGGGTTGTCCATATGAGATTGACTTTTGTATTCCTCGAAATGCATTGCGCCCTCGTGACTTCGGCGATTGCTTTGCTTATCCTTATTGTTCTATTTCTCCATGTCAGTTCAGTTTGCAGAAAAGAGAAGAGAACCTTCCACAAGCCACAAACAACATTAGAACTCTGTAAACTCTTTTGCTAGTTTAGCATTGTTGTCAATACTTATTACTAAAAAGGAAACCTCTTTTCTCATTCTCCATTAGAACATTCCTCATTTTCCTTGGCATCAATCATCATCGTGTGAACTTTAGAATACCCATATCTTGCTTCTCCAATCTTTTAGCTTAGCAAGGTTTTATATTATATGACTTTGGATTGGCTCTAAGATTGTGTTTTGAATTTCCCCCACAGTTAAATTGGACCGAACTGTTCATATTTCGCTCCGCGCTTCAAATTCAAACTGATATTTGACGTTGCTCAATCCGTCCTATCTTTTATATTCCTTAAGTAATAAGCATTACTGTCAGTACAGTTTCTTATGTCTGGTCCTTTTTTGTAGATAGGAAAATGATTAAAGGCAGATTCGTTTGAAATTGTTCCATTTCTTTTTTTCTTGAAAAAATTTTTTGTATCATGAGAAATTATATTGGGCCCATTCCATCACATCTCCTGTTGCTGAAGCTGAGCTTCATAGCAGCAAAAGAAAAGCAAGCTCTTCCTGCATTTACTTAAAACACCAAAAACACATTGGACAAAGATATCCTCGGACTTGAAAGACCACCTTAACACATATAAACATGGTGAGTTGTTGGATAAACTCAACGCCGAACGATTCGAGTTGAAAATTTTGGCATCGAAAAAGAAGGCACAACGAAATGAGAACTGTCTGGTTCCCGAGGCCAATGACGAAGTGCATCGAACGGGGGAGGGCTGCGACACGGGCGAGGAAAGCAGCAAAAGCAAAGGAAGAAGAGGAGAAAGGAGGAAGCTTTTTAGCTGGAGAAGCACTTAGGGAGTGATTGTGTTATACTATTACAAGCTCAGTCCAAAATTGTCCTGTTTTTTTTGTGTATTTGTGAAAGAGAGTGGAGACCCACCATTGAAAGAAAGCAGTGGAAGTCATTTTCTAAGCTTTTTGGGTTTGTGACTGTGAGTGATGGAGAGACAAAAACCAGAGGGAAAAAGAAAAAAAGAAAAAGAAGAGAAGAGAGAGGCGTTTAGCCATCAAATCAAAAAGCCTTTGTTGGTAACTTCTGCTTTAAACATTCTAAATCCTCAAGTCATGGACATTTGTTTTCATGCTGACTCTCTCACTCAGTTTAAATCTTTAAATTCTTTT
>Citrullus_lanatus_newGene_355	Citrullus_lanatus_newGene_355.2
AAAAGAGGTTTCCTTTTTAGTAATAAGTATTGACAACAATGCTAAACTAGCAAAAGAGTTTACAGAGTTCTAATGTTGTTTGTGGCTTGTGGAAGGTTCTCTTCTCTTTTCTGCAAACTGAACTGACATGGAGAAATAGAACAATAAGGATAAGCAAAGCAATCGCCGAAGTCACGAGGGCGCAATGCATTTCGAGGAATACAAAAGTCAATCTCATATGGACAACCCTGTTTCTTCCACCCTACATCCCCCAAAATCTTCTAAAGGAAGGTGAAATAAATTTGATACAAATCAAGGAGAAAAATGGTGAAAAGAATTCAATAAATCCTAAGAATCTAAAAGTTTAGATTGGAAAAAAAAAATATATATTGAAAACCATTACACCGAGGATGTATCGGCGAAGACTTCATTAAGCACATCATCCTCACCATTGGCTAGGGAGAATAGCTCGGCATCCTTGTCTTCATCAGTGGTAAAATCTCTCCGCTCGAGCTTCGAATGAGCCGAAATGAATATCAACTTCTGTGCCCTGTCCATACCAGCCTTTTGATGAGTATGAGAAGACACCCATCTCAACAAAGACCAATTGCATTTGAACCCACAGGAAGTGGCATGAAGGAATATGAGCCTCACTGCTACTTTGCCTAAAGACTTGAATTCTGTAAGATAAGTTTCCCAAACAAGTCTACTGCTTTGTGGATTAGCAACTCTCATTTTCCCAGTTACAGGGTCTCTTTCCTTCATTTGTACAGCTCTTGCATAAACTGGATCAAGCCCTTCTGTCCTCCATTTCATAAGCTCCATCAATGCAATGTGAGCTTCCTCCCTCGATACGAGCCGAGTTATGAGCTTATCCACATCTTTCTCTTGATCAGGAGTTAAGCATTTGAATGGTGGGAGGTACTTCCCGCTCGTATCCCTTATCAAATACAACGGATCGAGGATAAACGACGCAGCCCAAGCCGGGTGGTAGTTCTTTTTGAACCTCTTTTCAATCACTTTCTCAACAGGCCCTTCGGCAATCTGAAACTTTGAACACCAATCTTTGACTTTCCCCCTCAGTTGATCCCACAATGGGAGGCATTGCCCAACCAGTGGCCTCTCTTTCTCAATCTCAACAGCCATTTCTGTTACTAATCTAACCAAAGAGTGAACTGCCTCCAATTCATTCCAGAACCCCACATCCCCAATCAATTCTGCAACTTCTCTTGCTATCGGGTCGTCAATCGAAGCAATTTTCCAGGTCTCATCAAGCACAACTAACTGCAGAGCTCGAGAGAAGCTGAGAATGTCTTCCATTAAAGTGAAGACAGGCCCAAAGTTGAGCTTCTCATGGTCACGGGGTGGCACCCGGAGCAAAGCAGCATTCCCGTACTCTTGCAGCTGAAATTTATGGAAGCAATTACGAATCTGAGACTTGTAATTAACGAAATTAGCAAGCTTCATACAATGCTCAGTCATAGTGTTGAACAATGGGAGCTGTTTGCTGAAATCCTTAACCAAACTGGAAAAACCCTGAAACTGACAAGAGAGGTTAACCATCCAGTTATTTTGATTCTCCAAATTCTTCAGTGCCTTAGCCTTGAACTTGTCTGCTACAATCCCTACACACTGTTGAACAACATTCCCACTGATATCAGCGACGGTTTCCCACAAAATTTCCTGAGCGTACGAAGAAGGAACAGAGCCACTCACGAACACAGCCCGCCGGTACAAGCTAGTCCCATTTGGGAGATTCACAGTGAGATTCACAAGCTTATCGATCCCAAAAACGGCGTAGTTTTTGTCCTTCCACCCATCGGAGGCGAGCTGGAAAAACATAGCATCTCGAATCTTAACTTCAGACTCTGCTTTAGCCTCCTCGAATTTCGAATTCAGTCGGGAATTCGTAAAATCCCGGCGAGAAATTGCAGGTAGTCCAACTTGGTTAAGAAAAGCCCTGAATTTAGGATGTTCCAAGCTCGAAAACGACACGGAACCGCCGGATTCGTAAACCCAATCGGCGAGAAAATCAATTGCGCAATCAATCTGCGTCTTGCTCAGCGTTGGCCCAGGTGAAGTTTTTGGACTCTTAAGCTTCTTCACACTGTCTTCCAACATAGCCAAAGCCCCCAAATCCTCCTTCCCCCCTGATAACATCAAATGCGGCTGCTGCGCCAACAAACCCCCCCCTCCTCCTCCTCCTCCTCCGCCGCCGCCGCCGCCACCCACCGACTGGGAATACGTCAGCTCGCTACAGAATCGTGAAGGATCCACAATCGCAAGAGGTGGGACTTGGTAAGAAGACCCTCCACCTCCGGCGCGGAGGTTCGTTTGCGGTTATTGGAATGATGAAGGGGCGGCGGAGAAGTGGGAGTTGGAGGAAGAAAAGAGGAAGGAGAAACAGAGGAAATGGGTTTAGGGAGGGAGTTGAAATTGGGGCAAGTGCCGCGTTTGAGATGCTCGGAAGCGGTTCGAGAAGGGTTTGAGGCGGAGAAAACGGCGTCGCATAAAGAACACCTGAGTTTGACGGCTTTGGGTAAACCAGTGTCAGTATTGTGGACGAGGATGGGTTCGAGGTGAGCCCAGTACCAAGCACCTTTACCCTTTATAGCCTTCGTCCGTACCATTACCAGTCCTTCGTATCGCTTCTGTACGGCTTTTGCAGTCACCTCATCTGCTGAAGAACTGCCACTCTCCACTGCCGGAGCCGCCGCTGTTGGTGTAGACGCGTTCGTAGCCGCCATTGCCGCCCAAAAAAAAAGCTTCAAACTTTCAATAATTTTCGAACACTCTGTTCCTTTTTCAGGATCTAGACTTCATTTTATTCTTTATTTGTTCCTTCCCCACTAACTTCGTCGTGACTCTTGAGTGCATTGAACCGGCCGGAGCCGCCGCTGGAATTTCCGGCGAGTTCCCATGGCGGAGGCCGGCGATCCGGGGGGTTTTGGGAAAGAGGGTCAAGGTCAGTTTTGGGGGATTCAGTGATTGATATGAATAAGTTTTTCAAACTGTTTGAAGACGAAATTCCAGAGGAGAATAAAACACTACGAG
>Citrullus_lanatus_newGene_411	Citrullus_lanatus_newGene_411.1
CTGGTTCTCTCTCCTCCTTCTCTCTTCCACTTCTCACAAGCAAACTCTTCACCAATGGTGAATTTGGAAACCCAGAGTCGGCAACACCCATCAATCTCCAAAGACAGAAATCTCCAGGCTCTCAACATCATAATCCAGCTCCATTTCGAGAAGAACCTTGAGAAGAAGCTCGCCATAAGATCTCCAAAAGAAAGAGCTCCACAAGCTTTTTCAGCTCTTCATCTTTCTGGGCCACTTTCCCCGCGCCTCAAATACCGCCATTGTTGGATCCCCATTGCTCTTCTCTCCATTTCCGATCTCAGTTTCTACGTCTCTGTAGCTTAGACCCTTCGCTACATCAATGGATTCAAGTATCAGCGGCGTTGCCATTAGCATTTTGTTCGTTGATGTTGTAACTCATAAACCCACAAATTTCCCTCACTTTCGATGCGAACACCCGCTTCATTTACCTTCGCAACAGTGTGTCCCTTCTTTTCGACGAGCTCCAGCGTGTTCCATCAGCATTTTTGAACTTGGGTTCGACTTCCAGCTGCTGCCCACACTTCGATTTGGGCTTAAATCATATTACTCATAGAGTTTTAAGGTTCAGATCTGCAAGTTTTGATAATTTCAAACACTAGCCAACAAGGTTCATAGTTCTTCTTGTCTCAGTTCCCATCCTCTTCTCATTTTGGTCCGTAGATTTTAAGACAAACAAATTTCACCCGCTCTTCTTTTTATCTTCGTCTTCGTTGTTGCTCTGTTATGGCTCCGACCCGAATTCCGGCGTCCTTCTTCGCCTCCAGGCCCCCGTGGCCTGCCGCTGGTCGGATACCTTCCATTTTTATCCGGCAATCTCCACCAGACGTTCGCCGATTTGGCCCAAATCTACGGCCCAATTTTCAAGCTCCGCCTTGGAACCAAGCTCTGCGTCGTTCTCAGCTCCCCTTCCTCCATCAACGTAGCCCTCCGCCACCAAGAAACCGTCTTCGCCAACCGAGATTCCACTGTCAGCTCTCTTCTCGCCACCTACGGTGAAGCCGATATTGGGTTCAGTCAGGACGACGGCGATTGGAAGAAGCTGAGAAAAATCTTCGCCCGCAAAATGCTTAGCAAATCAAATCTAGATGAGTCCTATCCTCTGCGAAGACAAGAAGTGAGAAAAGTAATTAAAGGCGTGTTGGAATCGGCCGGAACCCCAATTGATATCGGCAAACTGGGTCTCTTCGCTGCTGCGAAATCGGTTATGGCAATGACGTGGGGCGGCTCCGGGGGGATGATCGGAGTGGATGGAGCGGAGTTGGAAGATAAGTTCAGGGAAGTGGTGGATGAAATGATGGTGTTGATTGCATCTCCGAATTTGTCGGATCTTTTTCCGGTGTTGGGTCGGTTTGATTTGCAGGGAATTGCGAGGGGTGATGAATGTTTGTGATGAGGTTCTAAATTCCGCCATTGAAGAACAGAGGAAGATGGGAGGAAATGGGGTGGAAAAGAGAGGATTTTTGCAATTTCTGTTGAAGGTTAGGGACGTCGGCGAGGATAGATCAGAGTCCATTACAGATACAACTCAAGGCCTTGCTAATGGACATCATCATTGGAGGAACAGACTCAACATCAACTACGATGGAATGGGCAATAACAGAGTTAATACAACAACCAAACATAATGATGAAAGTGATGGAAGAATTAACAAAAGTTGTGGGATTAAACCAAATGGTTGAAGAATTTCACTTATCTAAATTATTTTATTTAGATGCAGTGATTAAAGAGACACTTCGTTTACATCCACCCTTAACTATTTTAGTACCACGTAAGCCTACCCAAACAAGCATTCTCGGAGGGTACACCATCCCAAAGGGCTCAACTATCTACTTTAATATTTGGGCAATCCAAAGAGACCCTAAAGTTTGGGATAACCCCTTAAACTTTATGCCTGAGAGATTCTTGAATGAATGTAATGGAAAAGTATATGATTTCACTGGCAATAGCATAGAGTTTTGTCCATTTGGGTCTGGTAAAAAGTTATGTGCAGGGATCCCTCTAGCTGAGAGGTTGTTGGTTTAAATTTAGCATCATTGTTGCATGCTTTTGAGTGGAAATTGCTTGAGGGTTCAAAGCTTGATTTGGAAGAGAAGTTTGGAATTGTCACCAAGAAGTTGAACCCCTTGGTTGCTATACCAATGCCAAGGCTTTCCAATTTGGAGCTCTATAATATTATGTAGATTTGTACTAAATAATTGCATTTTACTACTCAAATCAAGAATTCCTATGTTTGTAATATAATTACAAGGGAAATTAAAGGTTTGTTTAATATAACTTTTTTTTTTATTGGGTACTAA
>Citrullus_lanatus_newGene_4402	Citrullus_lanatus_newGene_4402.1
ATTGGGTAGAAGAAGAGCTTTTAATTGAATTTAGAGAGATCAGTTTTTGTCAAAATCAAACAATGAATGCAGGGCAGGAAAAGATGAAAAAGAAAAAGCAGCTTCATAGGGATCTGAGTTCTGATGGAAAAGATCTCTGGAAAAACAAAACACATATACAAGCAGAGAGAGAGCAGCTGCCAGAAGAAAAAAAAAGGATGGACCTTGCAAAACCCAAACAAAATAAAGTACCCTATTAACAAAACAATATTTTTACTGTCATTATTATTTCTCATACTGAGAAAAAGGACCACCATAGTAATGGTAGGAATGCATCAAAATGAACAGAGGGGGGATGTGGGACAATGGTTGAGGAAGTGACATCTGATCATCCATATCTGACGGCTGACAGGCAAATGAGAGGGTAGTGTGGGCAAGTGGTATCAGTATCAATATGTATTGAATTACTTCTGCTAAACTAGAGAGGGGTTTTGTGAGTAAATATGATAATGGAAAATAAGAAGTAGGTAGCCTAAATAAGGACCACCCGAGTGGGTTCTTTCCAACTGCTAGTATAGTATAGTATAGAGTGGTCCTAAATATGACGACAATCATAAGATTGGAGAAGGAAAGAGGGGTGTAGGCAGTACAAACCTCCGCTGTAATCCACATTCGTACAACATATCTTGTAAGATTTCTCACAAGTCACAACACAACGTGACACTCCATGCTTTCCTTTTCTTCCTCGTTTCTCATTCTCCGGCATATGTAAACATAATATATATCGAAGGAACACATCCAGCCTCAGCCAAAGGTATCCCTTTTGGTTGGTTTTGTTTTTCAGCTTTCTTGCTCCTTCAGATCTTTGCAACTCAAAGAGGAATGGACCTGATGACCTGCATTATCCAGAAATTCAATTAGAGTTTGAATTTTGTTGGTACATTCATTGCTCCCATAGTACAAAAGAATGAAGAACAGTTCAAAGCAATGGTGATAGGATCTAGTTCTTTTAAGTTGTATATTGTAAATTTCCCTTCCCCGGGCTGCCATATGGACCAAAGGAACAATGTTATACTTTTCTTCAATGAAGTCCAACCCAAGACAAAGACTCTTCTCCTCCATCATGCAACTCATAGTTTCCCAAGTCATCTAGAGAGGCCAGAATGAACCAATTCCTGGAAGCATTAGAAAAATTAGATCTGCACCAGTTGGCCCAATATATGGGCATTTCGCTACCAGCAAATTGTTCTCTAAACTCAGGGTACAGCCTATTAACAATTACAATCATTCAAGTGATGAGAAAATTAGAAAGCCATATCAGAGAGATACAGTATCTTTCAAAATTAGGTAGCTCCGAGAAGACTTTTGGATGCAACAGGAAATACTTGACATATTTGGGGGATCCAGGTTCAGCCAGAGCTATCCCTTTCGATTGGATTTGCTTTTAAGCTTTGTTGCTCCTTGCAATCTTTGCAACTCAAAGAGGAATGATAACCTGCAGGTCCTGCACTATCCAATGTGAATTTCAATTAGAGTTTGAGTTCATTTAGCCAAATAATTCTTTGGAGGGTACATTCATTCCTCTGTAAGACATAGGTATGGAGAACACTATAATCACCAAAACCCAGATGATAATCAGGAACTAGTTGACCTAACTAAAAGATCCATTCCATCTGGACCGGGGAGTACCATTTTGGTTTTCTTCGATGAATTCCAGCCCAAGACAAAGGCCCTTATCCCCATAGTGCAAGTCCTGGTTTCACAATACATCTAGAGAGGCCAGAAATAACGAAATTATGGAGGCCTTTGTAAACTTTGACCTGCAGCACTGAGCCCAAAAATATGGACCTTAAACCAGC
>Citrullus_lanatus_newGene_4410	Citrullus_lanatus_newGene_4410.1
ATGACAATAGCTTCTCAATTTCTCTCCCATTTCCTTCATGGAATTAAGGATAAAAGCCTAATTTCTCTTCCCTTATTTCCCCACCCTTTGCTTCTCACTAAATTCACATCTCTTTCTCTCAATATTCAAACACAATAATGTCTCTAAAACTTAAATTCTTTCTTCTCTTTCTCCTTTCAATCTCCATTCCTTTCTCATCAGGAATGGTTGAACCACTTCCAGACGTCAAGATTGCAGATAAGTCAATCTTCAAGGTTGGTAGCATCCAAATGAATGCAAGGAAGCTTATGACACTCGACGTACAGGACTACGATGAGACCAAAGCAAATAATAGGCACGACCCGAAGAAGCCTGGAAATGGGAAGCCTTGAGATCACCGCTCTTTAGCTTATGGTTTAAATAACATTAAAACACTTCTATCTTACTCCACCGAGATAATGAAAAATGGTATGTGTGTATGGAGAATGTATATTAGCCTTCTAAGATGAGGAACTCTTTGGATAGAGTTAGGCTTTTTTATTCTTTTTTTTTTTTCAATTTCACTTCCTTGTTATCTACTGCTATTGGCTCTGATCACCAGGGCCAAGTCTTAGCTTTGTGGTTATGTTTGAGCAGTTTTTTTTTTTATGTGTCAAATATCAATGATGAGCTTATAGTTTAAATTCTATTGCTTCATGGTTGCATGGTTGAAACTTGCTGATGGGGGACCTAAGTCACTAAAAAGAAATAAACAGAATTGGTGAGAGATAAACATTAATAAGACAGATAAAACAGAATTGGAGAAATTAAAGTGGATAAGACAGATAAGAACAGAATTAAAGAAATTAAAATGGATTAATTGGATAAAACAGAAATGGAGAGATTAAAGACATATAATATACCAGATTAAAACAGAATATGGGAGAGAAGCCTTAAAAAGTTTACCAAGGGAAAAGTGTGAGTATGGG
>Citrullus_lanatus_newGene_4434	Citrullus_lanatus_newGene_4434.1
TATAATTTAGCCAAAAATTAAAGTCATTGCTGAAACCCCCGACGCGGCATTAGAAAGCAAAGTGTAACAGACTTAGAGGAAAGAGTAAAGCAGAGGGAGAAAATGGGAGTAGAAGGTCATGTTTTGAAGCGAATTCCACGCATTAAATTCCCTGAAAGACACCCAAAATCCTCAGCTTCAGGTTCCTTTCTTTTTCACTGTTCAAGTTCTTCATTTTTTTTCTTGCTTTTTCACAGGTTTATCAGTTGGAATTTTACTAACATGAAGCTTGTGAATGAGTTTTTGGTTCCTGTAGCAGATTGATTACTTGTTTGTTTGGTAGCACAGTATCGGAATTTCATTTGGTTTAGAACCTGAACCTGATTTTGTTCCTCGTGATTTCTTTTTCCTGTCTGTTTGGTTGTATAGAAATTGAAATTCAATTGGATAAGAGCTGACTTAATTCTTTGTTCTTGTGGATTTTTTTTTTTTTTTTGTCTGTTTGGCTGTGTAGAAACAGAAACTCACTTGGGTAGAAACTGTGTCGGTTTTTGGGCTCCTACGGAAGCTTTTCTTTTTCTGTTTGGCTGTGTCTAAACATAAAATTCACCGGGTTAGAAACTGAGTCAATTGCTTGTTCCTCTATCTTTGTGATTTTTTATCTTCTGTCACTGATTGACCAAAAAATCCCTCACTTGGTGGTCTTGAAATATTTAGAAACCGATTGACTCAAAAACTCTCCTTTTGAAATATATAGAAGACTCAACGAGAGTGGAAATCAATTTTAATTGGTAAAGCATGGGTTTGAACCCAGAACCTCTAGACCACCTGCTCTGATGCCAACTTAAACTATGGATTGACCTATAAGTTTAACATGATAGGTGAAGGAAAATTTAATAATATATCATCTAACACTTTGGAAGGTGTTTCTGTTTGGTTGTATGGGAACAAAAGCTCACTGGGTTTTGAAACTGATGCAAATTTTTGTTCCTGTTGAAGAATTTTTGTCTGTTTAGTTGAGTACAAATGAGACTCACTGATTTAGAACTGGGTCAATTGTTTGTTGTTGTTGCTGCGGAAGATGTTTTGTCTGTTTGGTTGTATAGAATCTGAAACTCTATGGATTAGAGAATGAGTCGATTTTCTTGTTCTTTTGGAAAATTCTTTTATCTGTTTGTTGTGTAGTACAGAAACTCACTGTATTTAGAAACTGAGTAAATTTTGTTGTTCCTGTGGAAGATTTTTGTTTGTTTGGTTCTATTTGTCAGAAACAAAAACTCACTGAGTGTAGAAGGTGAGTCAACTTTTTTGTTCTTGTGGAAGATCTTTTCTTTTCATTTTTCTTTTTTGTTATGCTGTACAAAGATACTAAGAAGCACGGATATTCTAGTTTGGCTAACATCTTGTGACTGACACTTTGATGCTCCAATGCTTATTGCGCATGTGTGTTACACTTGTTAGCACAATAAACTTGTGTCAAACACTAATGGTAAGAAACTAATAGGAGGCCAAAAATTGTTAGGCACATGTCTACCTCTTCCCCTAAGCTGATAAACTGATATAAACAGGAACTTTGGACAAAAGTAATCAATTTTGAGAGCAGAATATATTAAACTCTTTTTTGAAGCATATGAATGCTATTGTGCGGTATTTGGGGAGCTGAAGAAAAAGAGGCGATATGGAAATAGCTAGGGTTGGAGACTAGTGGCCAGCTATGATTGATCAAACAGAAACGGTAAAAGAAAGCTAAAAAAGGTCAATAGTGCTAAAGCAGAGATTTAAACACAGCACATAATATTAATATAAACATGTCTAACAGCTATTGACTTCAATCTCATTCTAGTATAAGAATGATACATATTTAAAAATCTATACTTTGTTTAAACATGTATATATAATCGTGTATTCTTTCATTTTTCTCTCAATGAAAGTTGTTGTTCTTATAAAAGAAATTAGCATGTTCTTGCCGTCTTCTTGTCCTAGATTTTTAAACATAGACATGTCCGTTTGTTTGCATATCCATATCCATGTTTGTGCTTCTAAGACAAAAGCTCAACTGGTTATAAAATTTCGGTGAGATTCAGTTTGCTTGATGGAAGTAATCTCTATACAATTTGGTTTTTAAGATTTAAGAGTAGGTGGCTTGTTCACTCTGCAATCTTCCATCACCTAGCTGAGGAAAGGTTTGAAGTTAATTTGAATGTTTAAGGTCTCGTTTGATAATGACTTTGTTTTTGAAAATTGGGCATGTTTTCTTTTCATTTTATCTATGAAAAGCCTTGTTTCCTTTTTAAAGAAAAGAAAATTGGGCTTGTTTTCTTATAATTTCTTTTTATTATGGATTTCAGCTTCCTTCCCAAATAATTCAAATACTCAAAACTACCCCCTTTTCAGTTTTTATATTTTGGTTTGGATTTTGAAAACATAAAGTAGGTAACAAAAACAAAGAAGCTTACAAGTGAAAATAGTGTTGATAAGCTTAATTTTCAAAAACCAAATATACTAAAATAAATGGTTATCAAATGGGGCTAAGTGAGTAAAATTCGTGACCCAGATGTTACCATTATTATTACCTCTTAAATTTTTTTCAGCTTTAATATCAACTGAACATGTATAGTTCTTAACAATAAATTAAATACTTGGAACTGGTTAGGCTGTTTTTTGGCATAAATTACTATATTGAATTTGTTTGGTTGAGATCCTGCATTGGAAAAATCAAGGAAAATCAAGGGACTCACAATCTTTATAAGATAGATGTGCTATTCATTTCATTGTCAATTGGTTTCGAGATTAACCCCGTGTTATCTAATATGTTTTACTTGTGCTTGCATTTGAATTAGTTTCAATCAGATTGGCTTGCATTTAACTCCATTTGTGATGTTTGGTCATGATTTTCTAGATTCTCCAACTTAGCGATCATTTCCAGAAACTTGAAATAAGTTCATTTGTAATTCTTTTTCAAATGCTTTCTCATACCATGTTGTATTGTTGCTAGCCTGATAAGTCTTACAATTCCCCCCTTTAGGTTCTGCTACCCAGTCTCAACACAACTCCTCAACAGATAAGGACATTGGTTACTATACACTTTCAGGTTCCAATGTGCCAGCCCCGCCCCAAAACACAGCCGTGGGGGGCAAAGCTTCTCTCCTGCCGAAGCGTACACCTGTCTCGGACAGAGAGATAGAGGCTATCCTGTTGGGTGGATGCTTTTGATCTTTTCCATCTGATGTCATGGAAGGATAGCATAGCGATTGTTCAATATCTGGTTCGATTTCCTTGTTAGCCAATATCATTGATCTAAACATTTGTTGCAAACATTTGCTTTCACCTGTAAAGATATCAGAATCATCTCGATTTCGATTCTCTTCTTGTATGGGACTGTTAAACCCCTGCCCCGGGTTGAGACCTCGAGCAGAGGTCTTCTGCTTTTTTTCTTGTCTCCTCCTCAGATTGTATCCATCAATGACTCCCTTCATGGAATGTGAAATGAAAACTGGTATGTTCTTAAAAATCTATAAGAAATCCTTGTCTTTAAC
>Citrullus_lanatus_newGene_4452	Citrullus_lanatus_newGene_4452.1
CGCTGATAATAGAGCTTTCGAGCTCGCTCAAAATCTCGCGATAAATCGATCATTGTTTTCCTTTACTGCGAACCCTCCGCTCATCTCTCCGTCGAGAACAACGACACCCAAATACCCAATCTCTCTCTTTCTCTCTCTCTCTTCTGTAAGTTACCCTTAAATTTCTCGTTAATTTTCCTTCGTTTTCATTCCCTCTTTCCCGATTTTTCTTATCTTACTTTATGCTGCGTTTTTTCAGCTCTATTTTAGTTCATGAGTTGCGATTTGCTTTTACAGTTCGATTTTGCTGCTTCTTTGCCTGTCGAGAGAGAATTAAGGGCAAAAGGTGTCGGGATTTTTCAAATGGGTTGGTGGGAATTTGGTTCTACGACTTGTTTGTTTACTGGGAAACTGAGAGAGAGAAGTTTGCTTTAGAAAGCAGTCGCTTAGCTCCTTGTGGGATTGTTTGAGTTGGTGGAAGATTCTTATTGGGATTTTTTTTTTTTTCGTTTTAGGATTTTTTGTTAATTAAATTTGATGAAAATCTAGCTTCTGGGTGGGAGAGTAGAAGTGTAATGTAATGTCTCCGTTCTTTAATGTGGGGGTTAATGGGTTTCTGGCTCGTTTGGCTTCTGAGAAAATTGGTGGAGGGAAAAGGGTTGATTTTAAATGTTTGAAAAAAGGTAAAGAGGAGGAAAATGAGGGTCTGTTTGAAGAAAAAGGCCTTCTGCAGAGCAGAAGAGAATGTGATTTGACACCCTTATTATTAGTTCCAGAGCAGTTGATTTTGCTTTTAGTTTCTCTCTCAAAGACGAATGGTGTGGCTTTAAGTTCATGCTATCACGTAAGTTAGTTTTGAACATTGCTGAGAGAGGCATTTTGGAAGACCCTTTTTTCCCGAGGAGTTTCAATCCATCAAAATGAGGAAGAAAATGATTTAACATCAGTCAGTTAACCAACGCAGGGAGTCCTTTACTAATATCAGCTGTAAAATGCACCACTGAATTTATATGTTTTTCAAATTAAGCATGTTCTGTATCTCTCAAATTCACAAGCAATCAGACATGATACCACATTTGAGGTCCTTATTTCATGTTATATGTAGCTTCATTGTCCCTTCTTTGGTTGCAGTTTAATCCATCTATCTTCTTTCATGAGCTTTCATGAGACAAACTTACTGTCACATTGTAATCATATCTTTTGTTGTTTCTTGAGTCTTATTTTCTGGTCTGAGCGTTGACCCTTCTCTAATACTAATCGTGAATATTTCATCTTGCCCTCCCAGCTGCTTACTGTCCTTTTGGTTTGATCCTGAGTAGGTTGACTTGCCGGAACATCAGAACACATACACATCCTGATGGTCCGTGAGAAAGATATTTGTTGGGAATATGCCGAGAAATTAGATGGTAACAAGGTAAAGTGCAAATTTTGTCTTAGAGTTTTGAATGGCGGGATTAGTAGATTGAAGCATCATTTATCTCGACTACCGAGTAGAGGTGTAAATCCATGTAGTAAAGTGCGGGACGATGTTTCTGATAGAGTGAGAGCCATACTAGCAACTAGAGAGGAGATCAAGGAAACATCCAGTGGGAAAAAACAGAAGCTAGCTGAAGTCAAGACTGTTGAAAATGCACCATCAATGTCAATGAGTAAATCTGTTGTTTCAATGGAGGCCCCATCACCAATTGCCAAAGTTTTTCCAACTGTTACTCCCATGGCTCCTCCGTCATTACACAACCATGAAAATGCTGAGAAAAGCATTGCTTTATTCTTTTTTGAGAATAAGCTAGACTTTAGTATAGCTAGATCTTCATCCTATCAGCTAATGATCGATGCAATAGGGAAATGTGGCCCTGGATTTACAGCCCCTTCTGCTGAAACTCTGAAGACTACTTGGTTGGAGAGGATCAAAACTGAAGTGAGCCTTCAGTCAAAGGATATCGAGAAGGAGTGGGCTACCACCGGCTGCACAATCATTGTAGACACATGGACTGACAATAAATCAAGAGCTTTGATTAACTTTTTGGTTTCATCCCCATCCCGGACCTTTTTTCACAAATCCATCGATGCATCTACATATTTCAAGAACACAAAGTGCCTTGCTGATTTATTTGATTCCGTAATTCAAGATTTTGGCCATGAAAATGTTGTGCAGATAATCATGGACAGTAGTTTGAATTATTCAGGTATTGCAAATCATATCCTCCAGACTTACGGAACTATATTTGTGTCTCCCTGTGCTTCGCAGTGTCTGAATGCAATTTTGGAGGAATTTTCAAAGGTAGATTGGGTAAACAGATGTATCCTGCAAGCACAAACCATATCAAAATTTCTATATAATAGTTCCTCACTGCTGGACCTGATGCGAAGGTTCACTGGCGGTCAAGAACTCATTCGGACTGGGATATCGAAACCCGTATCAAGCTTCCTGTCTTTGCAATCTATTCTGAAGCAAAGGTCAAGACTGAAGCATATGTTCAACAGCCCTGAATACACCACGAATCCTTATTCAAATAAACCACAGAGCATTTCTTGTATTGCCATTATAGAAGATAATGATTTCTGGAGGGCAGTGGAAGAATGTGTCGCAATATCAGAGCCTTTCCTAAGAGTCTTGAGAGAAGTGTGTGGGGGTAAACCTGCTGTGGGATGTATATATGAGTTAATGACTAGAGCAAAAGAATCTATAAGAACGTACTATATAATGGATGAGATCAAGTGCAAGACGTTTCTTGATATCGTTGACAGGAAGTGGCGAGACCAACTTCATTCCCCGCTTCATGCAGCAGCTGCATTTTTGAACCCAAGTATTCAGTATAATCCAGAAATAAAGTTCCTTACTTCCATTAAAGAAGATTTCTTTAATGTTTTGGAGAAATTACTCCCCTTGCCAGAGATGAGACGGGATATTACCAATCAAATATTTACTTTCACAAAGGCGAATGGGATGTTTGGATGCAGTTTAGCAATGGAAGCAAGAGATACAGTTTCGCCTTGGCTTTGGTGGGAACAGTTTGGTGACTCTGCGCCCGTGTTACAACGAGTTGCAATACGGATTCTCAGTCAAGTTTGCAGTACGTTCTCCTTCGAGCGGCATTGGAGCATGTTTCAGCAAATTCACTCTGAAAAACGTAATAAAATTGACAAGGAAACGTTGAATGACCTTGTCTACATAAACTATAATCTCAAGTTGGCTAGACAGATGAGAACAAAACCCCTTGAATCTGACCCTATCCAGTTCGATGACATTGATATGACTTCGGAGTGGGTAGAGGAGAGTGAAAACCAAAGCCCGACGCAGTGGCTCGACAGATTTGGTTCTTCTTTGGATGGGGGCGACTTGAATACCAGACAGTTCAATGCTGCCATGTTTGGTGCAAGTGACCACATATTTAATCTATGAGAGCATTTTAACTTGCAACATCAAATTATTTGTTTGTAATCCTCTCCAGTTCTTAGGCATTGTATGTATTCCCTTATTAGAAGCTTCATTTTTTCTCTCTCTTCCTTTTGTTGTATTTGAGCATGAAACTGCTCCTTGTTTTTGTATATAAAATATAAACAAAGCTAAGATTATGCCTTTGATGGTTTTCTAAGACAGATTGCTCAATTGAATGTATCCTTAGGCCTCACATTATTGTTGGG
>Citrullus_lanatus_newGene_4473	Citrullus_lanatus_newGene_4473.7
GAAATATAAGCAGTGGGAAACGAACAATACAGAAAGTGATTGGAAGGGAAAGGCTTGGATGCTCCATCAACGCGACGCGAGAATTCAATTTCGATCATATACAATCTACGCCTTCAGTAATTTGTCTTGAGTGGGTAGGAAGTCATCGTAAAATGGATTCAGGATTGGGATAAAGAAATTGGGTCGATTCAATTTTTAGTAATCAGGTAGCGGACATGTGGATGTGGAATTTCTAGGTTGACAAATTTGGGCACAATGCACCAATCTTTGCCCTCCACCTCTTCATTCGCCTGCAGTCGAACGGCGTCATGAAAGTTGATGAGAAGGAAATCGGGGGAAACTTCCCCATTTAAATCCCTTTGCTGTCCGCTTTTGGCTTGAAAGTGAAAGCGACATGAAGAACAGCCACATATCTTGGCAGAAAGTCCCATTAATTTCACTTTCAAATCTATATTCTTTTCGAGGAAAGCTGCAATTCCAGATTTTGGCCATTTCTTTCAAAAGGTACACTTCTCTCTCAATTGTACTCCTAATTTCTATTTAATTCATAAAATTCAATCCTTAACTGGTTATGATGGGAAAACGTTTAATTAATTTTAATAGGGGTATGGTAGTACTCCATTGTTAGCCGACTTTAAGTAAGTTGTCGGTTCCTTAAAGCTCCAAAGTGGGTGATGATGTGGGAAGCTTCCTCCATCTCCATCTAATTCCTTCGGCTGCCGTTTTTAAGGGCTTGTCAAATGTCAACCATTAAACTACGAAAAAAACCCACTCCATGTTGGCAAGATTTTCCCATAAAAAATTCCTCCTGAAGATACCACTATAAATTAAAACTCATCTTTCCATTTAGAGCTGCACAGGCAGCTAGTTCAAAAGCTTCAATTCCTTTTCTTTCTCAATCCTTGTCCTAAATTCCTTTACAGACCCAACTTGTTTCCATTGCCATGGTTCTTCTTCGAGATCAGTTGAGGAGGAATTTTGTGTTGCTGAAAAGATGTTTATGACGACCAAGAAACAAGGCTTCGTTACTCTGAAACCAAACTTCAAAACATTGTTCTTGGCTACCTTTCTTGGGGACGCCTTTTCTTCTTTGGGGCTTCTTTGTCCTTCAAGTGCAAGGATTGGTGGGTCGTTTTGGCTTTAACTCTATTCTCTACCTTCCTCTACTCTTTGCTTTTCCTGGATGCTGTCACTGTGTTATCTCGGACCCAGGACCAACTGGACGTAATCTGCAAGGAACTAACTGGAATTTGCCAACAAATTTTGGTAGCTCAAAACCAAGATAATGTGGGTCTGGCAGTGGAGGCTGGAGAATGTTCTGATGGATTTGAATTGAGTTTTTATGAGAAGATGTTCAGGCTTGATCATTTTGGAATTGTTGGGATTGGGAGGAAAGTTTATATTTATTTCACTGTATGTGCTCTGCTTGCTCTTACTGTTATTGAATTATATGCTTGCAAGTGCTTGTTGTGCAATTGAAATGGACACCGTGAAGAAGGCCTCGTGTTGGTGGAGTTGTGGATAGAGTTTTGCTTTCAAGCGTAGTGGGTGTAAAATCTCTTTAGAAAGAAATAAAAGTATTCAAGGAGGGCTAAATTTGAAGAAGGTTTTTATGTTTAAATTATATACAAAACAAATTGGAGCCTTGATCAACTCATTTTCTACAATTATGTGTTGCCCATTTGTATCAATTGTCTTAATGAAAATAGTTCTTAGATTTGTTTCTGCTTGGAAAACACATAATTACACATCTAAGCTGTAGAAAGATAGGAAAACAGGGGAATCTAGTTCTCAATGATTATAATAAATGTAATCTCTGGCTAACTAAAAGCACTATTCTGGAATGCCATCCAGACCATGCCTTTTTGCAAGGGAAAAGGAAAAAGTCAGCTTGGTCCACTGCTGTCTGATTGGTACTCTAGTTGGCTCTTTATGGTCACCCCCAACCTTGGAAAGATTTAGCTACATAGTCTAGTATAAACCAATTCTTGGAGAAAATTCAATCACTATAACAGCTTGTGAGTACACATATTTATAGGTTGGACAACAGCCTTTACCAAGCAATAACTAAACAAACCAAATAGTCATCAAATCCTAAGATCTAAACCTTTACTATAGTAAAACAATATTCAATCAAGTCTTAAAAACTTAACAAAGACCATCCAATAAACAGATAAAAAGACCCAAGAAACTACGCAAGAAATACATTCAAGGCTTCCTACATCACAGTCATTAATGTTGTTGAAGCTTCTTTCTTGCTCTCCCTTTCAGTAGCACATGGTGATGGCTTTTCTTTTTGGCTAATGACTAATCAACATAGAGCATCGAACATCAAGCATTGGGCATCGAACATCGTGCATTGAGTGACATTCTCAGTTGCAAGCGCATGGTTGGTTCCCAAGGTTGCATTAGTAAATTCACAAGTTGTTGAAACAAGCAGGTCACGTTTTATTCAATTTCAAAATGGTATCATCTTGGCCCCTATTTGTACAAAATTACCCTTCTTAATGCGCACTCAGTATTGTGCAATTTACTTAGTCTAATCTTTAAGAGTCAGGAGAGATATTCGAGTGGTGTTAGATTTGCATTTTCATTCAACCTCAACTTGTCCTCTTTTGTAATTATACTCTCAAATCTTTTATATTTGACTGGAGCCTTATGCGTAGACAGCTCCTTTTTGTGTTTTTTTTTTGTTTTTAAGGCTCGTGTTCTTTCGTTTTTTTTCTTAATGAAAGTATGGTTTTCTCCTTAGATGCATAGAGAGAGCACAAACTATACTTGGCTGGATAGAGAGCAGCTGAAGAGGAAGACGAACAAAATTTGCAATGACAACAAGACCAACAAAAGTTAGATAGAGAGCAACTGAAGAGGGAAGGCGTTTGTTGATGATGGAGAGATTAGATCTTAAACCAAATTTGAGGAAAATATATGAGTGGATAGAATAGTAGGTGTCTTTTTTTTTTTTTTTTTTAAGAACAAATTTAGTTCGGAGAATGAACTTGATTTTCTATTAATCTGTATGTAGTGGAGGTCAATCTCTAATATTTTATCTCCTGAATCTTTCTCTTGTATGTACATTTAACTCGTGTCAAAACGCTTATTCTCGAGCAAACTCAACTTGTTGGTCTTGTGCATTGGATTGATCTCTCTTATAAGTGTTCTTCACTCGAAAGGGAGAGTGTTTAAGTGTTCTTAAAG
>Citrullus_lanatus_newGene_4705	Citrullus_lanatus_newGene_4705.1
AAACTAACCAAATCTTCAATACCCATATGAAAACCTTCGTTTGTTTGAGTGTTTTCCCCCTTTTTTCCCGCTGGTGTTTGTGTTCGATCATCTCCCTGTTCTTTCTTTCGTTGATCTTTGACTCGTATTTATGCCTTTGATTCTGTTCTTGATCGCTTAGAGTTGGGGTTTTCTCTCTAGTTCCACTTCCAAGACTCCATCAACCAGTCGGGGGGATGATCAAATTTTCTTCTCATCTTCAGAACAAACTGCCTCCAAAACTGTTGGAGGAAAAGCCTCCCTTCAGCCTAAAAGGACACCCTTATCCAATGAGGAGATTGAGGCTATTTTGCTTGGTGGCTGCATCTGATGAGAGCTTTGAGATTGAATAATACTATGGTTGTGGTCATTCTTTTCTACTATTTCATGTTATAGTTACAATTTTTGAACTTGAATCATAGCATGTCATAACACTGTGGAATTTCTATATGTTAAAGAAATGCTTGATTTAAATCTTCTTTAATAAGAGGAAACTCTATACTTCTCATTCAAATTAAATGCAGCTTTA
>Citrullus_lanatus_newGene_53	Citrullus_lanatus_newGene_53.5
CAAAGGCAAACAAAAGGGATTCCAAATCCAAAGAGATATATATGTAGAGAAAGAAATTAAGGGAAGAATAGAGAATATGAATAATGTCTCCTCCCATTAATAATACTTTTTTTTTCTCTCTTTTATATATATATATATAATATGTATGTTTCTCTATCTCTCTCTCTCCCTTATCTTTATAAAGGCCTTTTGGTCTTCTCCGTGAGATCCATGGAGCGAGTAATGTTTGTTCATGTTGAAAAATTAAAAGGGAAAATTTAGTAGTTAGGGTTAAGAGAGCTTTCTTCAGTCCACTCATGGGTGGCGGTAGGGTTTAATTAGCTGCCGACTCATTCATTCAAATACTGAGTCAAAAATTCATCTCTATGGATTCAGTAAACGATTGAATGATGCGGGAGACAAATTGAATCTTAAGCTTCCTGTACTTGGACTGAAGGGAGCTCCCTTTTCTTTTACCTTCTTCTTCATTCTAATTACTTTCTCTTCATCTTCCATCAAGATCCCCCCCCCCCCTTTTAATTTTATTCAATGGTTAACACATTCTAATCTTCGTTATTTCGGTTTGTTTGAAGTTACTTTATGTTGTGTTAAAGGAGATTGCTTAATAAATCTTCTTTTTTGGGGTTTTTTTAGCCTCTTTTCTCAACTAAGAAGTTGGAAATTTTGCCGTCAGCATAGCTTCAATTGTTAAGACATCATGAACTTCGTTACAGGAGGAAGATCAAGATCTCTACATTATGTAGCATAACTCAATGAAATGATTAAGACATGGTCAATACACAGTTCAAATACTCACTTTCACAATTGTAAATCTCTATCTTAAATAAGAATATTTTTACTGTTTTTTTCCTTTCAATTTTCTAGTTGTTATTAGGAGTTTCCTTTGTTAGGGAAGAACATCAGATCCCTTCATCATTCAGCATAGTTCAACGGTTAAGACATCGTAAACTCCGTTATTGGTCAAAAGTTTGAATATCTACTTTTACAATTACATAATTATGTTAGAAATAATTATAAAAATCTCGTCTTCTTTTTTCTTTTTTTTTTTTTTTGGTCAATCAGCATTTATTGAAAGCTTGGATTCTCAGATTTGTGCAGAGAAGACCCATTTGAAGAAAATTTCAGGTAAAATAACTAATGACTTCTTTTTTGTTTTTTTTCTTGGGGGGGGGGGGGGGGGGTGGTTCAATATGAGGGGTGGATTAGGGTTTTTGGAAAAGATGGCATATTTTAGAGAGAGAAAAAAAGACAGTTTATTGGACACGAGGTTCGACACCATAGCTTCTTGGGTGATGGTCTTAATGCTGCAACAAGTTCCCAGACATGTTATATTACACCTTTCCCACAGAGTTTAAAAAATAATAAAAAATAGAAATTATTGGTTGTGTATTTACTGTTTTACCCCTTACAATGACATGAATTTTATTACATTAATCATTTTTTTTTCCAAACCAAATCTCAGAAAACGACTGTTTGTTTGTCTGATTAGTTTCTGAGATTTTTGTTTTGTTTTTTTTTTCCTCCTTTGCATGTTTATTATGACTTCATCTAGGGTTTTGTCTTTTTTTCGTTTGTTTAAGGTGGTTTTAAGGATACAAATTTTCTTTACTTTACTATTGACCTTTTTTTTTCAAAGAAAAATTTGTGCAAGTTAAATGGATTATGTAAAGTGGCTTTAGTTTAATGTGTAATCTGATTTGTCTTTTAATGTTTTTGCTTTCCTATATTAAGTACAAGAAAAGCAATGGATGGGAATGAAGAGGGTTTCTATGCTGTAAACATTTATTTTTTTCTTTTTCTATTTTGCTTATTGTTATGGCATCTTCAACAAACAAAAAAAAAAAAAAAAAAAGAGGCTATTTGATACTAAATTATACCCAAATTTTGGAATTTTACTCATGTTAGAATAGTAATAAAAGAAGTAAAAATAAATTGCAAGTTATTGAAGGGGTGAGATCTCTCAAATATATATGTTGATTTAAAAATCTATATATGTTTGTTTCCTTTGAGCAAGATTGAGTTGGAAAGTTGAGATTTTTAATTGAGTATAGCTAGGAAAATGGGGTTTAGCTGGAAATCTTGTTGGTTTAGGATGTCATCAGCCTGTATGATCAGTTCTATAGTTTTGAATGAACAAATTAAATATTTTTATCATTCTCAAAATCAAATGTTCTGTTATGTTTTTATTGTTTGATAGGCATCATAACTCATCATCAAACCCTAGATTATATGTTCTAGGCAAAATCTCTCTTTTTATTCCCAAAAAAAAAAAAAAAAATCCTTTTTTATAATCTTATGATGGTTTTCTTCTCTTTTCTGGCTGGTCATGTTTGAGCAATTTTATTATAGGACAAAGTTTTGGTATTCTCGAAGTCAATTTGATAATCATTCTGTTTCCTACAAGAAAAAGAAAAAGAAAAAAAAAAAAGGAAAAGAAAAAAGATTGTCTCATATCATGATTTCTTCCTTTTAACAATCTTTTTCTTTTTCTTTTTTTTTTTTTTTTGAAAATTCTAATCAAGTAGGTTGTAAAAGTCTTTTAAAAGGTAATTTTCAAAATTTTGTTTGTCTTTGTTTTTTTGAATTTGGCTGGGAAGTCAAAAGAGTTGTTTAACATGTGAAAAATATAAGATAAAAATGGTAAGAAAACAAGTTTATTAATCTTTTGAGTTAATAGCATGATTGAAAGTTTGAATTTTTTATTGTTTTGGTGGCATAATCATAATGAATATCAAAATAAATCCTTCAAGGATATGGAAGATTAAATTTATTTTGATTAATCTTTATAGGGATATCAAAATTTTTATTAGGATTTTTTTCCAGCTTATTAGTTAAATCATAGTTCGCTAATAATATTCCTTGGTAGAATTAATAATGTTATATAGTTCATTCTCTTGCAATAGAGGCCTTAAATAATGGATTTCCTAGAATATTGGAGCTCCTTTTGCAGATTTGGTTGGATATCATGTTGTCTAGTAACCCTATCTATTTGACCATGGTTAATTAGCTCTTTATTGAGAGTTTTGTTTAATTTGCTTATCCTTTTTTATTTTTATTTTTATTTTTATTATTATTATTTTTTAATTTTGGGAATGATATTATTAAAAATAATATTTATCTTTAGTGTCAAGTGCAGGGACAACATTTACTCATGGGGAAATTGTAAACATCATGGACTTCTCGAATTAACAAAATCTTCTGGTTTCTCTTATGTATAGTATATTGTCTTTTGAAAATTATCATGTTAATGGTTGAAATAATCTGAATTATTTATTTACGTTGAAACTCTTAACTTAATACAAAGAAGTTGTAACAAAACAAACATTTATATTCAGTATTGGTTAATGTGTATCTTGAAATGGTGGAAGTTACAACAATTTTAGAAATATTGAAGGCTGATTTGCTAAATTGCAAAATCCCAAATATTGGAATTATAATTTAGAGTGATTTAAGTAATTTCCACCGCTTAAAAGTATTAGTTAATTGTAAGAATTGTTGCACATAAGATTTAG
>Citrullus_lanatus_newGene_626	Citrullus_lanatus_newGene_626.1
AAAAAATCCCTCCTCTCTCTTAGGCCTTTCCTTCCCCCCCGTTGTCAAGTACGGTTCTTGAGATATCCCACAATTTCATTTTCTTCTGTTTTCTCTTTCCACAGGCTCAACTCTCTTTACCGGAGCATGGAATATGTTGAATTAAGCCCCGAACTCTGTTTTAATCCCCACAATGTTGTCTCCTCCGATGAATTTTCCGTCGACCAACTCCTGGATTTCTCTAACCATGATGATTTTCTTCAACACCAAACCCCCGACGACGGTGATAAGCACTCTACTTCCCTCTCCATTGCTATTTCTGCTCAACAAATTCATCGCAACTCCATTGTTACCGATCTTCCTTCTTTACCCTCCACCGAGCTTCCGGCGGACGATTTGGCCAACCTCGAATGGTTGTCCGATTTCGTTGAGGATTCTTTCTCTGGATTCTCCACTCCCTTTCACTTTCCCTTTCCCTGTCCTGGAATTTCTTCCCTGATGAAATCGTCCAACCAAAGCCGCTGCCGTAGACGAACGACTGGAGAACAACGGTTCCGTTTCGTTTCCGGAGCCCTGTTTCAAGACCCCATTCCGGTTAGGGCTAGAAGCAAACGGACGAGAACCTCCTACAGTCATTGAATTTTGATTTGTAATAATTATTTTTAATACTTATAAATTTATAATCTATTAAAATTTAATATGCAATAATTTAATCTCT
>Citrullus_lanatus_newGene_835	Citrullus_lanatus_newGene_835.1
TAACTTTTAAGATGCACAAAAATAAGAAGCATAAGAAAAATGGCTTCCAAGAAGCACTTCTCAATAATAAGTGTTTTTGTGTTGGGTCTTCTGCTTCTCTTCGCTTCCACCGTCATCGCAAATAGGCATTTGCTTGCATCTCCTAATGGACGAGGATTTGAAGGTCAGGATGCTGATGATGCGCCATGGGAAAACTCGCACGGTGGATGGGGAGGAGGAAGACTTCAAAATCACACACCTCAGCGAAAGGCAAAACCTAAAACTTAGAGAATGAATATTGTCCTAAGTGACTCAATCATGTATCCAAAAAGTGTTATAATTAATAAGTATAAGGGCTCCTTGAATTTTCTTTCCCAAGTATTTTAAGAATAAAAATCGTTCTTGTAAGCACTTGAAAAGTCATTCTAAATAGACTTAAAATCTGGGTTCTATCTTCTGGGAATTATAAGTATTTTGGGAACCTCTTCATAAAGTTTGTATTATCTACCAAAAAAAAATAAGATCAACTTGTTAGTATTTTATTGATGATC
>Citrullus_lanatus_newGene_839	Citrullus_lanatus_newGene_839.1
CAACAACTAAGCAAAAGAGATGGCTTCCCAGAAAAGGATTATTGGAAAAGTTCTTATGTTTGTTCTTCTGCTTATTCTCTTGGCTACCAATGTGATTGCAAAACCAAACTTGCTTGCTGCCCCTAATGGTGAAAAGATGGGTATCATAAAGGGTGAGAAAGTGAAGATGAAGGAACCTGATAGGCCATGGGCACCAGGAACAGGAGGATGAGGATGCACACAACTGCAGAAAATACCCAAATTCAAAATTTAGATGCTTCTTCACAACTAATTATTATTATTGAATAATGGAGTCAAGTCTAGTGTGATTTTGTGTAATTAAGACCGAAACATGGAGGTTAATTAAGCACATTTAGGTTAGAAGTAATTAACATGCTCTAATCTGATCTGATCTTATTTTGTAGTTGCAAGTTTCGGTTTCCTCCTTCACAATTGTTGTATTAAGATAAAAAATAGACGAAAATAATAATAATAATAAATGTGACACATGTTCGAGAAAAAGGGAAACACC
>Citrullus_lanatus_newGene_848	Citrullus_lanatus_newGene_848.1
CTGCCATTGGCATCAACCTTAGCTTACTGTAATATATAGTTCCATCAATATTGAGTTATTTATGCATGGCCGCCAGCTGGAAGATTATTGCTGCTCCACGATTCTTACTTTCGTCGTCCCCCTCTCCTACTTTCCGCCTCCGGACAAGTCATTGGTCAACATATGAGAAGAACCTAGAGGAGCAAATATGGCCCACAGTGGTAACGGACCATGTGATCCATCCTAATCTATATGAAAACTATTGGGCCCCACATCCTAAAACGGGAGTTTTTGGGCCACCAATAGCCCACCACAATTCTGCAGCTCTGAACGATACGTCAGCTGGTGGTAAGGAGGATTCAATTCTAGACCTCAAGGCTTGGTTCCGACATAACGCCCTCGAAGATCTTGAGAAACCACACTCTCTCTAAAAAAAGAGTATGGTCAACTAATATGTGAGTGTCAGTGACCACGAGATCTGTGATTTGAGTCCTCTATCCCTATTTTAATAATAGTAGTAATTTGTAACACATGAATAATAATTAAGCTTGCATGCATTGCAGTGTGAACAATTTGATGTCTATTTTATTTTATGAATATGCAAATATTGTATACTTGGATTGAGGGCTTTGCTTTTAATCTCAAGTTGCATTATGATGAATTATATAAATTAGGTAATAAATATGCTGCCAATTTGATTATAACGTGTAGTTTTATCTCTCTTTGTCATGC
>Citrullus_lanatus_newGene_863	Citrullus_lanatus_newGene_863.1
AATGAAGTTTACTAGATGAGAAAAAAAGGATAGACAAAGAAACTTTGAAGAGCACCTAGATCTAGAGCATTGTGATATTTTGATGTTCTAGTTGGTATGTGAAGCACTGTGACTTATTTGCTCTTTGTTGTTTTCCTTTTAAATAAACCAGTGAACATATGAGGCCTGTTGAATGCATACCTTTCCATGAACTTATCTGCTTCAAAGATGTTAGAAAACTTCAACTGGCTTTGATTGGAGATCCAAGAAGAAGGATTCAAGTGGATCTTCTGGAGTTCCAGAAAATCATAAAATGTACTTGTTGCAGCGAGAACAGAAATAGTTTTTTGCCATGTGCACACGATTCAACAATTATGTATAGTTTAGCGCAAGAGTATGGTGATCTCATCAATCTCCATGATTGGTTTCAATCATTCAAGAGAGTCGTTAGTCATCCTCAAGCTAAAGGGAATCACAGGACGAAGCAATGTCCTACACCAAAGAAAAGGAAAGATAAACCAAGCGTTGAAAGCAAAAGTGATGCATCAATTCAGTATCCTTTTACATTATTATGTGGTGAAATTGTAGTCTGCTAATTGGATCTGCAAAACTGGTCCGTGAATGGAGTTCTATTCTGTTTGTTTCTTAACTTTGTTACTTCCTGAGTGCATATTTTTCAGGTTAATGCCATAGCTCCATCTCCATTTTTGGTGTTTTCTTCTGCAATATTGAAAAATGAGGAAAAAGAATTCAGAAAACCGTGATACTGTTCTCTGTTTCTTGTTTTTCTGTCCAAAAAGCCTCTTCAGAAATATAGTTTTAATTATATATTCTGCATTTGTTCAATTTCTTAACCTCTTTTTCCACAGAGCAAGGTTTTGCACTGCTGTTACTGAACTGCAGATTACAGGATTGCTTCGGATGCCGAGCAAAAGACGGCCTGACTATGTACAGAGAGTGGCTTTTGGATTATAAGAACTGCAATTGATTCAAGCCCAACCATGCATTCAAAATGGGTGAGAATCCCCAGGTTTGCAGCTGAGATGACTGATGTTAATGCCTATTTTTTAAAGAAATAATTTTTAAATGGTGGAAATTTACTCAAACAAGCCACTAAATTGAGGAACGGATCGTCAAGAATGTAGAAAAATGAAGAGTTTGTCAAATCCAATATGAATCACACGTTGATGTTAGATTAAGAGGTGGGAGCTCTCTTAAAATTCCTTCATCTTAGATGTTTGGAGAAGTGGATCAAACTAGCTTTGCAGATAAAGTTCTGTGTCAGGCCCTTGAGCACAAGAGGGAATAGAGCAAGCAATTGTTATAAATAGAATGATTGAAATAGTTACTTCTATGAATACTGGTTAGAATAATTTTGATTATTAGGAAGTTCTCATAACATTAGGAAAAGTTGTAATATTTATTGTTGTTGGACAAAGCATTTTTTTTTTTATGAATATAGTTTAAACTATTTAGATGGTGG
>Citrullus_lanatus_newGene_874	Citrullus_lanatus_newGene_874.2
TTAGGAAGCACTTTCCGTCCAACTGCTTGACTGGAAAGCACCTTAGAGAAGAAAAAAAAAACTGTTATACCAAACATTCCCAATTCTATTTGATTCTTCCTCCATTCACTTCTGCCCTAATTTCTCACTTTCTTCCTTCACTTGCTTCAAATCTACCACTGGCTTCCTCTACTCCGCTCCAGATACTCCGTTGTTGACTCTCTCTTCAGAATGTCCAAGAGTTTAGCAACTAGTGATGAAAAAGAGAAGCAAACAAAGGCTATTTGGGATGATGTTACTGTTGATTCGTTCATAAATGTTTGTGTTACCGAGACGCTAAATGGGAATAGACCTCGTGGTTATTTTACTAAAATTGGATGGAGGAATGTAGTTAAGAACTTCTATGAAAAGACTGGAAGAAATTATGGATACAAGCAACTTAAGAACAAATGGACAACACTCAAGAGAGATTGGCAAGTCTGGAATGATTTGATTGGAAATGAAAAAGAAATAGGATGGGATCCTCTAAGGCAAACCATTGATGCTAGTAGTCAATGGTGGGATCACAAGTTAAAGGTATTCTTTCCTGAATTTGTATTTGTATAACAATTTTAAATTTTAATGCAACTGGTTATGAAGTTGTTCGTTGATTTGTTATTTTTGTAGGTTCTTCCTGAGGCAGCCAAGTTTCGAGCAAAAGGACTACAAAATGTGGAGCTCTTGAACATTCTTTTTAAAGATGTTGCAGTCAATGGAGGAGCTTGGGCCCCAACCCCATCTCAAGTTGTTTTACGCAAGGCTACAAGTGATGGGATTGAAGATTATAATGATGACACAATAGGAGACACAAAATTCAACGAGAATGAGTTTAACAACGTTGAAAGTAACACGAATGAAGTGAATACTAGTGCGACTTATACTCAAGGGAGTGAGAAAAGGAGGAAAAAAGTAGATTCGAAGGTTGGATCGCCTTGTAGGTTGTTTGGTGCATTAGATCGTCTCTGTGATGCCATAGAATATAGAAGAAGAGATTTACCGGGATGTAGTACTCTTGAAGTAATGGAAACTTTAAGAGGCTTACCTGGGATTATAGAAGGTGACGAATTATATATGAAAGAGAAAACAGAGAAATGTTTGTTGCACTACGAAAGCCTGTAATACAAATTACATGGCTTAAGCAAAAAAGAATTTGACACTATACTAAATTCACAATAGGATTGTAAAAAAGGCTTAAGCAAAAAAGAGTTTGACACTATACTAAATCCACTATTTTAGCCTTAGTGGAAGACTTAGTTTTGTTTTGTTCTTCCAGTGTTGTTAGATCTCTTTGTCTAGATAGACATAATACTATAAGATTATACAATCATTTTAGTAAAGTTTAAGATTAAATGATTTTCTTGTTGAGAGATGTATTACAGTATCTTTTTAGATGATCGTGACACGTTTGATGATTTAGTGTAAGGTAGTAAATGTTGATAAAG
>Citrullus_lanatus_newGene_971	Citrullus_lanatus_newGene_971.4
AAAGAATTTGAAGTTCTAGGGTTTTGACAAACAGACTAAGCCCTCTTCTCTCTGAGGCGAGTGGGAAAGGGCGCAAGGTTGAGAAAATCTTCGGGCATCGGCGACTTGGAAACTGGAAATTGAAACTTTAGAGCATTTCATTCTCTTCGCTGTGAATTTGAACTGTTCTTTACTTTCCAAGTCCACCCATGCCCGCTGATTTTCTCATCTCTTCTACCTTTCCCTTCTCCCTCGCAACCACGATCACTATCTTATTCTGTGTAGAAATTGGTCTGGTAAGTTCATTGTCTGTTTAATGTTCGATGATTGCAGCTTAATTTCACTCTAGGGTTTCTCATTTCTCTAGCTTGTAATGTTAACGATGTCTAGTTCGGAATACTTGACTAAAGAAAGCATGTTTTCTGTTGGATGAAGCGTTGTATATAACTTAGATGAAATAGCCTCTAACATATGGCCATAGTTCTAATTTTCCATGGATAACTGGATGTCTACTGTTCATTGGTACGGCCTTATATTTTCTTGTCCTTGAAAGTTGAAATCGTTGATCATCTGTAATGGAAATTGGAGTCGGGCACTTGGATTTCGTATGAAAGTTAAGTTTTATTCAACCACGTTATAAAAGGGAAATCCATATCTTACAGACTTAAATTAATAGATATCTGAAGTTCATCTATTTAAACGTTGTTCCCCAATTTAAAAGCCTTGGCTTGGCATAATGTTGTATGTCTTCCAAATTTTAATGTATGCGGGCTTCTTTTTTTCTGGTTTCGAACTTTATCCTTTGGTCCAATTTATTATTTTCAACAGGTGATTTGTAGACTTTAGCTTTGAAGGTAGAATTAAGAATTTTTGAGGAACCATGTATGTGAGTAAATGCATAACCATGTATGTTATTGGGATTTTTTTTACCAGAAGTTTGTGGAATCATGATAATTGGATGATAAAAAAATGCACCTAACTTACTCTTGAATGAAATATGTATTAGAAGTAATGTAGAGGTCCGTGTTCAAAATTTGGTCCCTCTTTGGGATAAGCTTGTTCAAATTGTTGTCCCTCTTTGTGGAGCATTTAGCTAACTGGTAGAATAGTCTTAGGTTTCTTTTGAGACTTGAACTTCCTATGCGGTTATGTAAGCTTTGGCTGGACTTCATACACTTATTTAGTATTGTGTTAGGATACCACCTAACGAGAACAATCGAGAACAACAAGGAACACCAACAATCAAGAACAACAAGGAACACCAAGAACACTAAAAGATAGGAATGCATATTGTAGTATGAATAAAGAAACTACAATATACTATAGCCTTTGCAAGGTTCAAATTCTCCAGAGAAGTCCCACAAAATTATTCACACCTTCCTCCCAACCCCACTCCCTCTATTTATAACTAGAAGCCCTAACTTACTAGCTATTTATTAAACTGCCCTTTCTAATAACCATACTAATATTCTACTAATAATTCTACTATATTTCTAATTAGGGCTCTCACATATTGCTGCCTACATTTTTGTAACTGGCTTTTATCTCCTATTCCTTATAATTGGAATCCTTTTTGTAATTGGTTAGGGTGCTTTTTTTGAGGGTAAACTCCTTTTGTAGTGGACTCCTAGTTTCGCCCATATTATTATGGAGGAGAAGATTTAAAGATAGTGTTGAGCATGTTAGTTACTTAAACCTTAGTCGGTTTATACTGTTACATGTTGTTTGTATGCAGTATTCACATGTATTTTGTTGTTCTCTTAATCACTTTGCTCTGTTTATCAAGAGTGGTTTGTTGTCAAGTTTGTAACTGGTTGTTATCACATGACTTACCATGGGGACATCTCCATGCTTTAAAGAAGATTGTAACAATTTGTAACTGGTTGTTGTCACACCCCTTGGGGGTGTTTGGCCCAAGGAGTGGAGTTGTTTTGCCTAGGGTTGTGTAGAGCAGTTGTGCACAGGGTTGTGAAGTTTGTGTTCGGGGTGTAGAATTGTGTAACTTGTTGGTGTAGTTGGATTGTAGTATGTTCAGTTAGGAAGATTCCAATAACTTTTTTCAAATTTTATTTTATTTTATTTTTATTGAGCAAAGACTTGTTTTCGTCAATTCTAAAATTAAGAATGTGTCATTCTATTATGAATATTTTATAAAATCAACTAGTAATGAGTAATGGTACCTATTTATTTATTCCCCTTTGATTTCCTTGCATAATTTGGGTTTTTAATTTAACTATTTAAATTTAGATAAAAGTAGAAAACTACATTAATCACAATAATTGCCAAGTACATAACCTCAATAATTTACAACCAAGGATGCCAGGCCTTATAGACCTGGTAGAAGAGAGACAAAAAGAATGCCAGTAGAAAAATGGAGAGAAATTTCAGATAAGTGAACAATGAAGGAGAAGATAGCTATGCATAAGTGTTTCAGATAGGAAGGCTTCGGTAGAATCTCCAGAGAAGAGTGACACAGCCATTGAAGAGAGGAGAGATATTGCAGGGAGAAATAGGGTAGAGGAAGGGCGGGAGAAACAAACGAGTGCAACGATAGAGCATTGTTGAAGTTGGAGGAGTAGGGTGAAAGTATTGAGGGTTTAACAACTTTGCAGGCCACACCCGAGTCCTCTTAAGAAGGCCACTCCACCCAACTCCTCTGCCCCTTCAAAATATTTTCAAAAAATTGAAACCTCCCAACTCTTTAACCTGCCAAGTTTTGAACAATCGAATTCACCACTTTTTTTTTTCTGACTTGTTCGTTTAGTATGTTAAACAAACTACCATTGGCTAGTGTCCACTCAGAACCGTGAAATACATTGAAAACAACACAAACCAAAACAATAGGGCCCTTTGAATACCCAAGGCAGAATTTGTTCTTGGTTGAAAAACAAGTTTTTGAATACATGGAAAACAAAAAGTTTTTGGTATTCAGACAAAATGTGTGTACTGTAGTAACAACTCTTTTACCGGACTTTATCAACTAATTTTCCTCAAAATAGTGGGTTTTCTTTTTAAATTATATCATTGTCAATAAAAGTAGGCTCTTTTGTCATTGGGGGAAATTAGTGCTGGTGCCTGCATTTTGTATTTGTGATACTCAGCCTTTACAACTATAATTGAAGCAAAAGATTCCATCCCCTTTGGAATCTGCGTGTCATGTCAACAAAGTCCAATGACACTTCTTTTTTCTTGGATTTTGAGTTAAACCCACTCCTACACCTTTTTCTGGACAGGCCATTTTCTTTTCTTTTTCCCACTTTATTTTCTCACAGTCCACCCCATAGTGAGATGGAGCTTAGAGGAAACGACCTAAACAATATGATCCTTTTTCATGAATCTATATTTCATTTTTATTTAGATTTCCTTGCTTGGAAATGTTCCGTAGTTATTATTGATTATCACGACACTTATGTCTCTTTGTTTGTATGTCTGAGGAAATTGTAGGCTTGTGAATCTTAGAACTTAACACACGGGTAGACAAAACTACAATGAAAATAATCACAGATGAAGGAGAAGTGGAGAAAGTATTCATACTTTTACTGGTTCACCAAGTAAAGGATACGGCTGCCTTTTGAATTATAATATGATATGATTACTATAACCAAGGGAGAATTATACAAGTATGTTACAGATACTCCTTTCAGGAAGGGAAAAAAACCAAACCATCAAGAACCTCTGAGAATGCTTTCTACAGAAGTCTTAACTCACAGATAAGATCTGAAAGTAGGTTCTAATTGTTGCCTTGGTGCCGTACGTGCAGTATAATCTGATGATGCCTACCTCAACTTCTTTTTTCTTTCTGGTCTATTAATAGATATATAGCATGTGGTTGGCTCAGGGAGATAGAATTGGGGGAATAGAGCTGTGGAGTCTGCATTAAAGCTGGGACAACTCATTCGTTGATGTAATCAACATCAGTCGGTTTGGACCTCTACTTAATTCCACCCAAGCTTCATCTTGGTCATGGATAGATCACCTAGGTTCGGGTCTATAAGCAGTGACAATTGCCCCATGAAGACTCGCTTTTGCTACGGCTACGGTGGGTTCCCTTAACCAAGCCACTACCTATGAGTCGCCGGCTCATTCTTCAACAGGCATGCAGTCAGAGTCTTGGTCTCCTCCCACTGCTTGGAAGCTACAGTTTCATATTCTATTTTACTCTCCGATGGGGGTTCTTTTCACCCTTCCCTCACAGTACTAGTACTACTTTACTATCGGTCACCCAAGAGTGATGCTATTTGGTTGTTCTTAGACTTCAAAGGTTTGATTTTGGACCTATTGGTACGGTTTATGATTTGAGATATGTATTATTGCACTGTTTATGGTTCAAACTGGCTTATGGTTTCTCCAAAAGAGCAGCTCTGCACTGTTTTCTTTCCACAACCAACATAGTTGTAGACCTCATTTCTATTGATGTGGAAAACAATTTAAGGTTTATTACTGTTTGGCCCTTTTACTTTTTG
>Citrullus_lanatus_newGene_998	Citrullus_lanatus_newGene_998.1
TCCTCTCTAGCTTCTTCCTTTGAAAATTTTTAAACAAAATTAAATTTCTCAAGGGAAATGGAAAAAGGGGTTTTAGTTTAAAGATTTATTTGTGGGTTTAGGAATGAACTTTAGTAGCTTATATAGTTTATATTTATTGCATGATTAATTTTACGTAGAAGCTCTCTTCAGTTCATCTCGAGACGGATAGAAGATCGAAAGATTGCTGCTCATTCGTTAGTTCAATAGCTCATCATCCTCCAAATCTCCATAATTTTGACGTCGAACTTGTGTGATGAGCTCCTGATCTAACGACGTAGGAGCAATCTTTGATCATCGTTGTCATGTATTGGACTGAAGGGAGCTCCTTTGCTTTTACTTAAGGTTTTGAGTTGATTGGTGATTTAACATAGAATCAAACCAGATACCCTAAATCATTTTCTATAAAAAAATTTTACAAATTTTCAAGTTTATTAAGCTTTTTATTAGGTTAATTATGAGATGAAATTAATAATCCAAATTTAGATATCTCTCTTGTTAAATATGGTTTGAATCCTGAAAGCGAATTTGCCAGTAGCTTCAACATTTTGAGAGTTGTGTGTTATAACTTTAACTTGTGAATTAATTCCATTTCACTATTATTCTTGGTGAATCTTGATGGATTTCATTGTAAATTATATAAAAATGGTTGGTCTTATTTATCTAAAGTTTCAAAATGGTTGCTTAAATTAAGAATATTCAGAAATTAAATTTGTAGCTAATATGAATTTGAATAGTTTTTTATTATGTGTTTTGCAATTTTTTTGTAATTACTTTCAAATACGTTGCATATTTGGTGTTATTTGGTCCTTTCTTTTTTTTACCTTCTCATTCTTCTTTCTGTATGGTTATAAATTATAGATCTCTTATTTATTATTCAAGATTTATTCTCTATTTCCATTTGACTTTGATTTCGTTGACATTTAGTATTATTCATCTAAATACATGTCTACTTGGTCAGGCTTCATTAATATGTTCGAAGTCCAAAGGTCCACATGCATCGAAGTTGGGCTCAAAGTCAACATTTGACTGACTCACCATACCCAACCCATTTATTTAATATAATGGATATGCATCGCCATTTTTATAATCAAGCTGACCCATGAGTCAGCTCATTTGGACCATATTTGGATTCGTCCTTCGATTCGGCCCAATAAGCTTGATCTATCCGAATATATATGCATATGTATAGTTCTTCATATACAATATTTTATAGATTAAATATTAATTTTTTTTAATTCTTTTTTAGATTTATTGTAGTTTTAAGTTAAAATAAAGTTTTTTAAGTGATAAAAACTAATAAGACTTTTAAAAACAATTAAACACTAAATAAAACTTTATAATATCAATAATTTTATGTAAAAAAATAATAAAAATATAAATAAATTCAATGAAAATACAACTCTAAAAATTTTTAATAACATTTTCTAAATAAAATTTAAAATATACACATATCTTTTTAATAATTAAATAATTAATATTCAATATGCTAATCCAATGGACCAATCTAAGCTTAATCCAAGTTTGACCCAAACTTTGATTCAAATAGCTCAACACAAGGATTGAGCTAGGCTTGGCTATTGAAGGTTGGGTCAGATCGATCCAAAGCGCAAACAATGCCTTAGGCTCTTGGGCTTGAGCCTTCACTTTTTAGGGTCGAGTTGGGCCAGACCGGCCCAATGATGAGAGTTCAACTCATTTGCTGCTATTATTGCTGTCGTCAATCCAATCAACTACGACCATATTTGTCCAAGCTTCTTTAGTCTTTTCATCTAACTAATTACTATCTTTTTGTTATTTTTATCATATATTGAGTATCTAGTTATATTTTAATTGTTTGTAGTCAATTATGTACGATTGGTTTGCTAGTGCTACACAATTTCTATATTCAATGTATTTCTTGACCAA
>Citrullus_lanatus_newGene_3446	Citrullus_lanatus_newGene_3446.1
AAAGATTTTAGATTTAGCACACCACAAGAAGGCAAAGCTAATGATGCCTTCCCATAGCTGCCACTGTGATTTAACTTTGCCTTGGAAAGTTCTATTATTTCTCTCCAACCATGTACACCAAAAAGTGGCTTCGGTGATGTTACTTAGAAGAGTATTTTTCTTGGAATTGGGATTGATGTTGAGGATCCTGGATAAGGTGGAGTTAAGGTCTGTTGGGAAGAGAGCAGATGCATTAATGCAGCTGTAGAGCTTGGATCGTAAGTTTTTGGTGAAAGGACAGGTGATGAAGAGATGCTCCATGGTCTCATTGTGCAGTTTGCAAAGGATACACTAGTTTGGACTGAGGCAAGAGGAAGGGAGTCTGTTCTGTAGCTTATCATTTGTGTTGAGTCCATGGTGTAACAGGGACCAAATGAGGAACTTACATTTTTAAGGAAAATAAACTCTCCACAGATGACCCACCTCCAAAGGATTTTGAATTTGTCTCTCGGCAGCAATTGCGTCTTTGAGCAATCTAACCGTGAAGAAGCCTTGGCGGACAAGGGACCAAATCAGAGTGTCATGATTTGCAGAGTTTGTGGGGGTGTGCCAGCTTGTTGAGGCAGTTACCTAGCAAAGAACTTCTCTGTCCATAAGGGGTCTCCTGAATTTTGGATTCTATTTATTCGACTCAATATCCCATGTTTCCTTAACCGATATGAATGGATCAGCGGATAAATTGTAAAATTGGGGGAGGGATAGGCTAAGGGGTATATCACCAGCCCATTTATGAAACCAGAAGAGGATGTTTGCTCCGTTCCTAACTTTCCACTACATAAAATTGTTGATTCTCTGTTCCTGTTTACAAATATTGAACCATAGGAATTTAACACTAGAAAAACTGCATTTAGAGGGGATTGATCCAGGAAGAATGGAGGTATATTTATTCTCGATCAATAGTCTCTAAAGATGATTAGGTTCAGTGAAGTACCTCCATATCCATTTGCTAATGAGAGCGTCATTTGTCAATTTGACTCTATCAATGCTTAAGCCACCTTTGTTCTTTGGACTTGTGATGATATCCCAGCGAACTAAGTGAGATCTGCCTTTGTCATCAGTGCCTTCCCAAATGAAATTTCTCCATTTTCTTTCTATAGATTTGCAGACAGCTACCGGGGCTTTGAAGAGAGATAAGTAGTATGTTGGAAGATTACTGAGGACAGCTTGGATCAATGTCAGTCTACCTCCTTTTGATATATAGGAATGGTGCCACGAATGAAGCTTCCTATCTATGCGCTCGATAATAGGATTCCATAAATACTCTAATTTGGGTGATCCTCCTAGTGGCATTCCCAGATATTCTATAGGCAGAGTTGAGATTGAACAAACCCATATGTTCTTTGCCATTTGGAGAGAAGCATCATCAACATTTATGCCAGCAAGAGCAAATTTATGTAGATTGATTTTGAGACCTGATGCCAATTCGAAAGATTTTATTATGAATCTGAGATTTTGTAAGCTAGCCTTATCATTGACAAAGAAGAGAAGGATGTCAACGGAGAAGAGGAGGTGGGTGATGTGCAACAGACCATTAGGAGAGATATATCCCTTAATTAGGCCCTTGTTCTGTGCATCTTCGATAAGACTGGAAAGGTAATCCATGGCTATAACAAACAGGAAAGGGGAGAGGGGATCTCCCTGTCGGATGCCTCTGGTAGCTTGTATATAACCACAAGGACTGCCATTAATAAGAATTGAGTAACCGCAGTAGATAGACAACCATAAATCCAAGAGATCCATTTATTCGGAAAGCCTTTGTCTTTAAGTATGGCAATGAGAAAATTCCAGTTTATTTTGCCAAAGGCTTTCGCAACATTTAGTTTGATAATAAATCCTTGTCTCTTGCTACATCTCCACCAGTCGACTAATTCATTGGCAATGAGTATAGGATCTGTGATTTGTCTTCCCTTAACAAAAGCAGATTGGTTATGTGAAATGGTTTATGGGAGAGCCAGTTTAAGTCTTTCAGCCAGAACTTTTGCAAGGATTTTATAGATGCTTGTGGTGAGACTGACCATGCGATAATCAGATACCTTTTGAGGAGCAACCTTTTTTGGATTGAGAGCTACATATGTAGCATTCAGAGCTTTGTTGACAATACCTTTCTGAAAAAAGTCATGGAACATGTTCATGATGCTAGCTTTGAAGGTGTTCCAGAACTTTTTGAAGAATTCAATGGTAAAGCCATCAGGACCGGGGGTTTTGTTATTACTCATGGAACTAATGCAATAAAAAACTTCCTATTCCACAAATGGTCTGATTAAGTGTGAGGCTGCTGTGCTATCTAAACATCTCCATTTAAGTTTATCGATCATCCATGATACATCTTCAGTGCTGATATATATGTTTTTGAAAAAGTTCAAAAAGGCAGCTTCTAGTTTGTCATCAGTGAAAAGGGATATGCTCTCTTCATTTTGTATTTTAGCAATAAAGTTGTATCTTCGTCTGGCAATACACACTTTATGGAAGTAGGTTGTGTTCTCATCTCCATCCATAAGCCAATTAAGTTTACAAAGCTGTCTCCATTTTTGGGCTTCTAAAAGGGATATATTATGAAGATCAGGTTTAAGGGATGTATGCACTTGTAAGTCAATCCAGAGATAATTCCTGTTTCCTCTTTGGCATCAAAGGAGTCAATTTGCTTCGATATTTCTTCTGCCCTGCTTTGCTCTTTCTTGAAAACTTGTTTGTTCCACTGACGACAGTGATTGGCTATTTCTTTCAGAGATTTCATCATTACATAGCCAAGATATCATTCCAAATTTATAAAGTCCCATTTGGTTTGGATGGATTGTATGAAGCGTTTGTCAGATAGCCATCTATTATCAAATTTGAATGGAAAAGGGCCCCATTTCAAGGATTTAGCTTCAAGGAGGATAGGAAAATGATTAGAGATTTTTGGAGAAAGTTGTTTAACTTGGTGTGACTGGAATTTCTCCTCCCAATTCTGAGTGTATAAGAATCTGTCAAGTTTTGTTAGCACAGGGGAGCATCGGAGATTGGACCAGGTATAGGTTCCATTAATTTGTATAGGCTCAATTAGATCAGCACTGGCTATGAAAGAATTGAATCTTCTCATATTGATCTGAGATGGATGGGGAGAGGTAGTTTCAAAGCTCCAACGATATACATTGAAATCCCTCGTAAGAATCCAATGACTACCACATAAAGACCTCACATCAGTGAGCTCGTTCCAGAAAGCCATACGATTTCTTCTGCTCGCAGAACCATAAATGCTCGATAGCCACCAAGTTAATCCATCAATTTTAACTATCTGAACAGATAAGGAGAAATTCCCCTTGAAAACTTCAACAGCTTCATGGGTGAGGGAGTCCCACATGATTATGATTGCACTCGATGAATGAGTGGCATTGACAACAGCTCAATCAATGCGAATCGAACTCCAGAGAGATTTGATGATGTAGCGGTTAACAGAGGATAGCTTTGTTTCAATCAGAGCGACAAAGTCAGGGGCCGAGGAGGAGATATAATCCTTAACAATGGCACGCTTTTGGGTTGTGGCTAAATCTCTAACATTCCATGAAAGCTCTGGCCACTCCATCATGAATATGGAAAGTCTCTGCATTTGGGTCAGAAAAATCGAAAGTGGCAGCAGCTTCCCTAGAGAATGTGCCATAGATGCTGGGATGTTTTTTGGAGAGCCATTTCCCCCTCGGCTTCACAACCATGTGTACCGTGAAAATTTCTTTGTTTTCAGTGATTATTTTAATTTCAGCTGGGATGAAGCCACAATAGTTTTCTCTAACTTTGATTACGACTTCTGTTAGGTCAAACTTTCTCCAGGTGTTGAAACTAATGTCTAGCAGTCCACCACAAGCAAAGCCTATTTGTTCAAAAGTGTGTATGTTCCAAGCGTGTAGAGGAATCCCTCTGAATCTCAGCCATCCACCATAGCTTGGGATAAATTTTGGCTTTGCGTGTTCTTGTGGAGACCAATTTTTAAACTTAACAGTAAATGTTCCAACTGTGACCCAATCATCATTTAGGCAAAGGGGACAGGCTTGTTTTGTGTCTCTAATGGTTAGGATCGCCTTATCTGCATGAAACAGATGAAAGTAGTCAATGACATCATTTCATTCTCTTAGAGTCTCTATAATCCTGACACAGTCATCATGGAAACATCTTCTGGTTAGTATGATCATCTTTTCCCAGTTGAAATGGTCTTCCTTATCTGTTTTATAAAACCATATGTCCTTGTTTTCTAGAGATGTATCAGAAGTTGGTATTGATGGTTCTGAGGTTTCGGAATCATCTGAGTACTTTTCAGAAGAGGATAAGGCATCAACATATAAGCGACTCTTTACCGTGAAAGTTTCAACTTGTTTTCTATGGTCTCTGCTAGCTTGTTGTGTTTTGTCGACTTTTTTCATCTGCTCTCTGAACATTAACATGTTATGGAACATCATCCAACCATTCTTCTCGAGTCCTTCGAGTATCACAATACAACATTTTCTGCCTTTGTCATCAAGTTGGTAAATTTCTGCTATGTATCCTCTTTTGTTTGAAGTTTTTTCTATCTAGAGATAATAGGAGTCATATCTCTTCTCCTGGAAGAAACGGTTTGATCTGGTGATCTTTAGCAGTGTGGTAAATGATGCTCTTAGTCAATCTATGGAGTCTGGACACAGCGACATTGAGAAGGTTTTTGTGGTATCCAACTTCTGATAGACGAACATTCTTTCCTCCAAGTCTTTTGTCCCAATCCAGAGCAAATTCTTTTTTCTCAATGCAAATCGAGCGAGGAAGCTGGTTGGAGATGGCCATCGGCCAAGTGGCCGGATTCCGGTCAAGCTATTTGACTTTGGAGAAGACCCTCTCTCTCCTTAGAGCCCATTCGCTTATCCTACATTTAAATGTGAAACTAATCAGTATTTTTTTTTTTTTTCAATTTTATTATATATCAAGCTGTTAGTTTCTTTCTGATGCCATATTGTATTTTGTAAAAAAAAACATTGGAGAATTTAGATTTGAAGATCCTCTCCTATATTCAATTCGTTTTTATAAAAGAAAAAAAATTGATGATTTCCTTTTT
>Citrullus_lanatus_newGene_3452	Citrullus_lanatus_newGene_3452.1
CCACAACGCCGCCCACTTCCCCTCGTTTTCCACCGGATTCCGCCGCCTCTTGCCGGAAAAGTGTGCACAGCCAAAAACCCAGGGGTAATGTGAGATTTTTGAATTGGTTCACTACAAGAATTTTTGTTTCTGTGATAGTTTTTTTTTTGCTAACGCAACAAAAAACGTCAGCAAAACTAGTTTTTGCCAACGAATTTTTAATGCGTGGGCATAACATCATTTCTGCCAACATAAATATATGCATGGGCAAAAAGTAGTGTGATATTAGTAAAAATCATTAAAGTTGGTTTTTGCCAACGATAAATTTAGTTTCTCCCCACGCAAGGACATAAATTTTTAACTTTTGCCCACGCAACGAATGTGGCAAAAAAGATTTTAAATCTTACTTATTTTTTCCCCACACACATTTTTACCCACAAAAACATTCCCCCCCTCCCCCCTTTTACTTTCCCTCTTCTC
>Citrullus_lanatus_newGene_3455	Citrullus_lanatus_newGene_3455.1
CTGTCTTTTGTTAAATCCAGCCTATAGCTTGACTGAATTTAAATAAGGGTGAAGTCTTTTTTCCATTAACACAGAAATCAAAAGAGCTTAGAAATTGGAGAGAAAATGGAAAGTGAGGCAAAAACCAGTCAATGTCTCAGTGTGGGGAGTGAAGTGGGAAAGGGAGTACTTGGGAAGGCATATTGCAAGCTAGGGGAAGGATGGAAATGTGAGATCAAAAGAACTCAAGGCCCTGATGCTGGCAACACCTTTGTTAACTGTGGCAACAACTGCATTTGTATAATAGAAGGGGCAGGGGATGGGGAAGTGAAGTTGGAGAAATTGGCAGAGGAGGGGAAGATTGAAGGGGCATTTTGTGAGTGTGGAGAAGGTTGGAGCTGCACCATCTCAAAGGTTGATCAAGATCACCCCAAGCCCTTTGCTAAATGTGCTGGTGATTGTTCTTGCATCACTCTTAATTGATCATCACGGTACCCTTAAATAATGTTTTGAAATTTTGTGTCTTTCTATTACAATCAAGTGTTATTTTGTGTGTTTTGATCTGGTTAAATGTTTGTATGTGCAAAATGTTCGTACCCCAAACTAAATAAACTCAGACTTTGTTTGATAACTATTTAAGTTTATAAAACACTATTTCCACATTTAAAAATAAAACTGATTAGTTTTTAGAATATGTTTTTCTCTTGAAATTG
>Citrullus_lanatus_newGene_3472	Citrullus_lanatus_newGene_3472.1
TAAAGTATCATGTTTCTGAACAAGAGAAGACTTTGAGCATTAGATATCCTTCATGTTCTATTGAAGCCAAGAAGCACATTGCTTCCACTACAAGCATTTTAGATGTTGGTGCTGTGGGAATGGCTAACTTCTCCAAACCTGCAAGATATCTATTTACAGAAATTCAAAAGATTGATAGTAATTACTATCCTGAGACACTAAATCGACTATTTATAGTCAATGCTGGATCAGGTTTTAAGATATTATGGAAAGCACTTAGAGCATTTCTTGATGCTCGCACATTAGCTAAGATTCATGTTTGAATTAATTTCTTCTCTCTTTTTTATTACACCAATTTATATGCCTTTTTATTATAAATAAATAAATAACTAAATACACAAACTTATATATTTATTTCTCTAATTATCTCATTTCATTCTATGAGTTTTGTAATCTCAGGTTTTGGGGAATAATTTTGCTCATGAGCTACGTGAAATCATCGATCCAAGGTAACTAATTTACCAACTTTCCTTGGTGGAAATTGTACTTGTTCTGAGAATGGAGGCTGTCTTTTTAGTGATAAAGGTCCTTGGAACAATCCTGAGATTCAAGCCTTGCTTCAGGTTATCTCTTCATCAGATGAAACTTATGACAATGAAGAAGAAAGTGGTTTGGCTTCAGAAGATGCTTTGTTAGACAATAGAAAAATCCAAGCCTTGGAAGAAGCACTAGCAGAGACCAAAACGAAAATTGAGGCATTAGAAATAGCACTGGAAGATACCAAAGTGATTTTGAAAGATTTAACACTACATATAGAAGACTTGAGAAGTTGAAAGCAAATCCAATCAAAATGTTTATATAGTTGTAGACCGATTGATTTTAATGTATATAGAAAATTGAGAGTGAAATTTTATACTATTGATCTCTAAATCAAGAATTCGAGCAATTACAGAACTCGAACAGACACAAATCTATAATGCCCTATCTCTACATCAATTCATTATAGAACTTTATGCTTTGTTGGAATGAAGTTTTTATTTTTCCTCTATTATGC
>Citrullus_lanatus_newGene_3473	Citrullus_lanatus_newGene_3473.1
GTGGTGGGACTAAACTTATGGACTGACTTAAGTTGGGAAATTCTGTTCGCTATTGTCCAGGAATTTTACAAGAACTGCCGCGTGTTTTAATCTGTTGGATTAATCCTCAGGTAAGTGGTCTTACTACCTGAACCGCCTACCCGCCATGTGTTTAATTGCCATGAGTAGAATTTCTAAGCCCCAGGTGACATAGTATGCTTGTATGAGACTTCCCATGCTTAGCGGATGTATGTGAATGGTTATGAGATTCCCATGCTTAGTGGATGTATGTGAATGGTTATGAGATTCCCATGCTTAGTGGATGTATGTGAATGGTTATGAGATTCCCATGCTTAGTGGATGTATGTGAATGGTTATGAGATTCCCATGCTTAGCGGATGTATGTGAATGGTTATGAGATTCCCATGCTTAGCGGATGTATGTGAATGGTTATGAGATTCCCATGCTTAGTGGATGTATGTGAATGGTTATGAGATTCCCATGCTTAGTGGATGTATGTGAATGGTTATGAGATTCCCATGCTTAGTGGATGTATGTGAATGGTTATGAGATTCCCATGCTTAGTGGATGTATGTGAGTGATGATGCATGTGCTTATAATACGGGATGTTTCATAAAGTGCTGTTAATGTATGAATTTACGGAATGAAAGGAGTGATACCTTAGTTGACCTATAAGGTGGGTAGTGGTAACTCCCCTACGTCGGTTGGATGTTCACCAGAAGTTGTGTTCCTTCGGGTTCACCAGTTATTGTGGTCCTTCGGGGTCACCAGAGGTTGTGTTCCTTCGGGTTCACCAGATATTGTGGTCCTTTGGGGTCACCAGAGGTTGTGTTCCTTCGGGTTCACCAGAGGTTGTGTTTCTTTGGGTTCACCAGAGGTTTGTGGTCTTTCGGGATCACCAGAGGTTTGTGTTCCTTCGGGATCACCTGAGGTAAGAGTTCCTTCGGGGCTCCAGAGGTTAGTGAGCATCCAAAACCAACTGTAGGGTGAGTATAACCAGTTCCCTATAAAAGTATGTTAGA
>Citrullus_lanatus_newGene_3474	Citrullus_lanatus_newGene_3474.2
GCAACTTCTGGTGAACATCCAACCGACGTAGGGGAGTTACCACTACCCACCTTATAGGTCAACTAAGGTATCACTCCTTTCATTCCGTAAATTCATACATTAACAGCACTTTATGAAACATCCCGTATTATAAGCACATGCATCATCACTCACATACATCCACTAAGCATGGGAATCTCATAACCATTCACATACATCCACTAAGCATGGGAATCTCATAACCATTCACATACATCCACTAAGCATGGGAATCTCATAACCATTCACATACATCCACTAAGCATGGGAATCTCATAACCATTCACATACATCCGCTAAGCATGGGAATCTCATAACCATTCACATACATCCGCTAAGCATGGGAATCTCATAACCATTCACATACATCCACTAAGCATGGGAATCTCATAACCATTCACATACATCCACTAAGCATGGGAATCTCATAACCATTCACATACATCCACTAAGCATGGGAATCTCATAACCATTCACATACATCCGCTAAGCATGGGAAGTCTCATACAAGCATACTATGTCACCTGGGGCTTAGAAATTCTACTCATGGCAATTAAACACATGGCGGGTAGAATTTCTAAGCCCCAGGTGACATAGTATGCTTGTATGAGATTTCCCGTGCTTAGTGGATGTATGTGAACGGTTATGAGATTCCCATGCTTAGTGGATGTATGTGAGTGATGATGCATGTGCTTATAATACGGGATGTTTCATAAAGTGCTGTTAATGTATGAATTTACGGAATGAAAGGAGTGATACCTTAGTTGACCTATAAGGTGGGTAGTGGTAACTCCCCTACGTCAGTTGGATGTTCACCAGATATTGTGGTCCTTCGGGGTCACCAGAGGTTGTGTTCCTTCGGGTTCACCAGATATTGTGGTCCTTCGGGGTCACCAGAGGTTGTGTTCCTTCGGGTTCA
>Citrullus_lanatus_newGene_3475	Citrullus_lanatus_newGene_3475.2
AAAAAGGGTTTGTGTTTATTTAAATGATAAAAATGGGAATTAGGGTTATTATAAATCCTTCTAAAAAAAAAAGAAATTTCTCTCCCTCTCCCGCGTGAAGCCGCCGCCCTACTTGTGCCTTCGCTATCACGTCGCCCGAGTTTCCATCAACTTCTCAGTACCAGCGTCCATCGAAGCAACGTCAGCGACCGGTCGCGACGCTTCGTGTTGTCAATTCGTTTCCGCCACGCCTCAGACGACGTCGCCGTTCGGTTCATCCGCCGTCCCTGTCGCTGTTTAGATCGCCCGATCGACGCACCATGGGAGTCCGTGAGCAGCTCGCGCCCTTGCCGCCGTCCGCCACCAGTCGCCGGTTCTGTTTGGTTGGGTAAAGGAAGGAATGTGCCGGCGAATGACAGGAAGAATCCTTGATGGCGTCACGGGACCCGTAGCAGCTTCCACTTAGTTTTGCACGTTTTCTTTTTTTATGAAATTCTGTCCAACTGTCTAGTTTTGTTTTGAGACTCGTCTCCCTATTTGTTTATGCTGATTTTCATCTATGAAGCTTCTTTTATTATTTCCCTTAGGGGTACCCCGATCAAAGGTTTTCAGTTATTTGAATTTTGCAAAAGATACTTATTTTAATCAAAAAGTTATTTTGATTTTTTTGTTAAAATTATGAAAATGAGTCGTTTAAATATATGCATGCATATAGTGACGACCTAGTTCAAGTCCTAGGAAGTCGGGTCGTTACATTATCTCCTAAGCTAGACCATTTATTTTATTTACTTGCACTTTTATTTTCTGCCATTTACAATTTCACATTTTATTTTCCTCGTGTTTATTCTTCAATTCTACACAAAACTCC
>Citrullus_lanatus_newGene_3478	Citrullus_lanatus_newGene_3478.1
TTCTTCATTGTGTTTCGTTATACAGAAGCTTGACGCTAGGGCTTTCTTTTTCCACATTCTAGCTTTGAATCTGCTGCAGACGGAGCCGAGCTTGTCACCGACATAAGCAGTTAGTTCGATCCAACTTCCAAGAAACATGGACTTGGACTCAGACATGGGACGTGGTCAAGATGCATCATGAACACATTGACAGATTGGGAGTTAGGACACTCTAATTTGTTTTTGCAAAAGTTTACAATTGTGTCATGTGTCTACTGTGTTTGACAAATGCTCTGAACATAGCTTTAATACGTTCAGCAAGTGTCCACCACAGTTCTAAAGTTCTTAATGAGCATTTGACACTTATCTTCTTCTTTACAAATATTTCAAACGTCAAAGTCAGAGTATTGTTTATTTGACTATGTGGATACATTTGTACACTTTGGTTTCAAGGAACACTGTAATTGTTTATTTGCCTATGTTCTTGTATTGTTAATG
>Citrullus_lanatus_newGene_3479	Citrullus_lanatus_newGene_3479.3
GCCGATCACGTGATGGAGAAAAATGAAGGCGAATTCCGCGTTTCCAACTCGTTCGACAAAGCAAGTAGTCAACTAATATATCGCCGTTGTATTTCAATTACTCGGCTCCTTTCCCTTTCCTCCAATCGGCCGTCACTTTCTTCCCGGAGCCCCGGCGGCCGGAATCTCATTCTTCCAACTTCGGACCTTCCGATGATACTAAACTTCTATTTCAGATCTTCTCCTTCTTACTAATTCTGTCTCCTCAGAACGAAGGCACACCCCCAGTTAGCATCCAACCGACTATATAGGGATGCTAAATTACCAACATGCTCAGAAAATGGAAATTGATAGATCAGTGCAAGAAATGCTGTCAGCTGAAAGAATTCAACGTAGTGCTAGTCCCTTTTCCATTCCTGTTTAAATAGTTGAAAAAGAAGTTGGAATTGGGCTTTTTTGCATTAATTTTCAGCATATCAGGCTATTGATCCTTCAGAGTTCGAAATTTCTCTCCCTGTAATCAAGGAGCTCTTAGATGAATTAAAGGGAGCCACGATCCTTTCCTTGCTTGACTTGACTTCTGGATATAACCAAACAACTAAGGGCCAGAGAAGATGATCGTAAGACTACGTTTTGGAGTATCACTCCGAGTCCCTGATCATGCTTCAGGCTTCAAGTTGCTTTAGCTACATTTACATCTTACATTACAATTATTAATTTTCAATGGGCATGAAATATTGTATACCTTCTGCAATGGTAAAGGCATTCTACTAAATCAAAGTTTCACAGATTGTGATACTTCCCATATACAATGGTTCGAGGAAGGGATGCTTGCTGGGAACATTGCGTCCTTGTTGATGCAACACGACAGAAGGTTCGATGTAATTATTGTCAGCGGGAATTCAGTGGAGGTGTATACAGAATGAAATTTCATTTGGCTCAAATTAAAAATAAAGATATAGTTCCATGTGCTGAAGTCCCATCTGATGTTCGAGACCATATTCAAGGTATATTGAGCACTCCTAAGAAACAGAAGGCACCTAAGAAACCAAAGGTGGATATGGAAACAGCAACAAATGGACAGCAACATAGCTCCTCTGCTAGTGGTGGCATCCATCATGGATCCAGTGGTCAGAATGAAAGCAACTGCCCATCAACATTTCCGTGCCCTTCACCCAGTGCACAACCACCAATTGATGATGCTCAAAAGCAGAAGAAGGATGAGACTGATAAAAAAGTTGCCATCTTTTTTTTCCATAATTCTATTCCTTTCAGTGCTGCCAAGTCCTTGTATTATCAGGAAATGGTCGATGCAATAGCAGAACATGGAGTAGGATACAAAGCACCAAGTTATGAGAAATTAAAATCTACTCTTTTGGATAAAGTAAAAGGTGACATACATAATTCTTACAGAAAGTATAGAGATGAATGGAAAGAAACAGGCTGCACTATCCTGTGTGATAGCTGGTCAGATGGACGGACCAAATCATTTCTAGTCATTTCCATTACGTGTTCTAAAGGAACACTGTTTCTGAAGTCAGTCGATATATCAGGTCGTGAAGATGATGCGACTTACCTGTCTGACTTGCTCGAGACCATCGTCCTCGAGGTTGGAGTGGAGAATGTTGTCCAAGTTATTACAGATGCTACTGCCAGTTATGTCTATGCTGGGAGGCTTCTCATGACCAAGTACACTTCCTTATTTTGGTCTCCATGTGTTTCTTATTGTGTTAATCAGATGTTGGAGGACATCAGTAAAATCGAGTGGGTCGGTACAGTTTTGGAGGAGGCAAAGATCATCACGCGCTACATTTATAGTCATGCATCGATTTTGAATACAATGCGAAAGTTCACCAGTGGGAAGGAATTGATCAGGCCAAAAATTACTAGATTTGTGACAAATTTTCTCTCCTTGAGGTCCATTGTGATTCTTGAGGACAATCTCAAACACATGTTTGCTCATTCAGAGTGGCTGTCCTCGATTTATAGCAGGCGTCCCGATGCACAGACAATTATTTCCTTGCTGTATTTGGATAGATTTTGGAAGGATGCACAAGAAGCTGTCAACATTTCTGAACCACTTATTAGAATTCTGAGAATTGTTGATGGAGACATGCCTGCCATGGGCTATATATTTGAAGGAATAGAGAGGGCAAAGGTTGAAATCAAAACATATTACAATGGCATCGAGGATAAATATATGCCTATTTGGGACACAATCGACGGGAGATGGAATTTGCAGCTTCACACAACGTTGCACACAGCAGCAGCATTCCTTAATCCGTCTGTTTTTTACAATCCGAACTTCAAGATTGATCTGAGAATTCGAAACGGATTTCAGGAAGCCATGTTGAAGATGGCAACGACTGATAAAGATAAAATGGAGATCACTAGAGAACATCCTGCTTATGTAAATGGACAAGGTGCTCTTGGTACTGACTTTGCGATCTTGGGGAGAACTATAAATGCCCCAGGTGATTGGTGGTCCGGGTACGGTTACGAGATCCCCACGCTTCAGAGAGCGGCGATACGAATACTAAGCCAACCCTGTAGTTCTTATTGGCGCAGCAGATGGAACTGGAGCACATTCGAGACCTTACATTCGAAGAAGCGTAGTAGAGCCGAACAAGAAAAGTTGAATGATTTAGTGTTTGTACAGTGCAATCTTTGGTTGCAACACATTTGTTTGACTCGGGATGGTAAATATAAACCCGTCGTATTTGATGATATAGATGTGAGTTTAGAATGGCCTACCGAGTTCGAAACCTCAGCTCATGTTTTAGATGATTCATGGTTGGATAATCTGCCTCTTGAATGTAGAGGCAACCCTTAATATTTTTAAGGCAATCAGAAAAGATAGTTGATTCACTTGATTGCATATCAACTCCAAATATTGCATTCAAGGATTCATAGATATGAATGAGAAGTTGTAAATTAGTCTTTAGCTCAAATCTCAAACTTGATATGTAAATTAGAGGGCACAAGTACTTTGATAATGTATAAAGGGCTCAAAAGTCAAATCTGATCTCAATTTTCAAGGAAATTTAAAGTGGGGTGTTGTCTTTATTGGATTTGGAAAGAGTATGGCCCTATAGATTTTAATTCACATTAGACAAATGTAATTAATGTAAGGTAAAATTGCAC
>Citrullus_lanatus_newGene_3480	Citrullus_lanatus_newGene_3480.1
GCCAAAATGAAAGCGTCTTCAATCTCAAATTGGGAGTTGGGGTTGGAAATTTATGGGGTAGAAAGTGTTTGGGTGGTGAGAAAACAAAAGGGGTTTCTTGGAATTCAGAATGAAGGATGGGTTTTCATCGCCATTATCGAATGGGTTGGTTTTTCCTGGAAGTGGAAGATTTGATTTGGGTGTTGGTGGGGGAAAAGGAAAGGGAAAGAAAAAGAAAAGGAAGGAGAAAAGGGGGAGTGAATGAGAAGGAAAGGGTTGGAATAGTGACGATAGAAACAAACCGTGGAGGCTTATTTGACTTATTGACCAACTGCTTGACTTTTTCAATTGAAGGGTGTGGATTTTTCTTGGAGATTCGAAAATCCATCCCATTAAGGTAATTTTGGAGTCGAGAAATGGTCTTCCGAGTGGTTATTGGAAGCTCAATGCAAATGCCTTGTAGTGGGTTATTCTCGACTCTATTTACATTAGGCTAAAAAGTTTTCAAGAGGAAGTGACCTATCAAGGTGCTGAAAGGGAGAGAGGGGTATTCAAGCTGGCTTAGCTTCCTTCCTCATAATGAGAGGTCATGTTAACTCCTAATTGTTGAGTCTAATTTGATAGATATCATTAGTACCCCTTAACGAGACAAGTCGATTTGTTTGAAAAGAATGTGG
>Citrullus_lanatus_newGene_3481	Citrullus_lanatus_newGene_3481.1
GTTTTTAGTGAGGAGAAAGGCTTCGTCCTCTTGCCTAGTCATATCCTGGAGATGAATATTGGCTTTAAACCAATCCTTGATTTTATTGACTTCGAGATGGGAGTAATTATACTTTTCCCACCATTTGATTCTGAGGGATTTACTCAGAGTTTTGAAGTTTCCTGAAGGTCCTAGCTGGAAATTCCAGCAAAAGATCCAGGGAATTTGGAAATACAAAGCAAATCTAAACGTCTTTGAAAGAGGCGACGAATAGATACTTTGTTGAAAAAGGTGATATGATCGTTGAACTTTTACCGGAAATATTTCTTCGGAGAGTCCAAAGTACATATCACCTTTTTCAACAAAGTATCTATTCGTCACCTCTTTCAAAGACGTTTAGATTTGCTTTGTATTTCCAAATTCCCTGGATCTTGTGCTGGAATTTCCAGCTAGGACCTTCAGGAAACTTCAAAACTCTGAGTAAATCCCTCAGAATCAAATGGTGGGAAAAGTATAATTACTCCCATCTCGAAGTCAATAAAATCAAGGATTGGTTTAAAGCCAATATTCATCTCCAGGATATGACTAGGCAAGAGGACGAAGCCTTTCTCCTCACTAAAAACGCAGTCATGACCACCCTTGCCGGAGCAAGCACTCAACAGGAATTCAATTCTGTTGTCAATAACGTCGTTGTAAACCTTTCGGACGATAACGACGAATTACCGGAGGACGCTTCCCCAGCCTCCGTTAATAACGTCGATGACCTAGATTATGATCCGTTCGAGGGCATCGACATCAACGACCCATTTATAGACACGCAACCATATTAGTCTAAAATGTGGTATTTCAAGTGTATTTTAATTATCTATGTACATTTATGTAAATTAATTTGTTTAAATTTTATCGCATTTATTTAGATAAGGTCATTGTATTCCGACCTTATCCTTGCTTTTACCAGTTTGCTGATCTCGACCATCTTCAAAAAGAACATTTGTAAGAGAAGACTCCATGATGAAGAAGATACACTTCTGCAGAGGACTCACCAACCTCAGGCAGCGCAGTCGGCGTAAAGGAATAACTCTGAATGGGATTATTTCCAGGAGAATTCTTGAGAAATTTATTTCGATTTTTGTAGCAGGGCCTATGGGCGCTCCCTTGGCAGCCAGGCGGGAAGCCGTAGTAAGACCAGCTTGGGAGCATGTGCGCTACAAAGAAAGAAATTAATCTATCAAAAATTATATTCCATGCCAAGCAGAAGACAATCGGGTGACGTCATTATCTTCCCCAGCAAGTTTTCACTTTGAAGAAAAGGACAAAGCAGCAGACATATCGTATCTATCTTTATTTAGTGCGTTCTATAGTGGGGGTCCTGTCCCACTAGTTTTAATTTTAAAAAAGAAGATAAGATTCTCAGAAAAGCCAAAGATAGAGGTCCTGTCCTGTCGGCTATTCTGAAAATCTTCTTTGTATCTTCAATTATTGTTGGACCACTGTG
>Citrullus_lanatus_newGene_3482	Citrullus_lanatus_newGene_3482.1
TATGTAATTATTTATACATTCTTTGTATACACCTCCATTCAATTCTTTCAAGATGCAAATCTTCGTTAAAACCCTAACTGGCAAGACCATCACCCTTGAGGTCGAGTCATTTGATACCATCGACAACGTAAAGGCCAAGATCCAGGACAAAGAACGTTTCAGAGAACATTACAGTGTATACATAGATGATCAATGGATTAAGGCCCCTGCTGAAACAAGGAAGCCATT
>Citrullus_lanatus_newGene_3484	Citrullus_lanatus_newGene_3484.1
GGAACCTGCTGATTGAAAAAAAATAATAGTAAATAAATAAATAAATAAATAAATAAAGCTCCGCCAGACCCTAACCCCTCTCTCTCTCTCTCTCTCTCAGCAAACCGCCGGTTTTGGTTCGCCGCTTGCCGCAGCAGTCCGCCGGAGGAACGGACTTTCAGTTCAATTTATTCCGCTGCTGTTTGAGGGTGGACGTTTTTGACATCATGGTTAATGCCATTAAAGGGCTATTCATCTCCTGTGACGTACCTATGGCACAATTTATCATCAATTACAATGCTTCCTTGCCTACATCCCATAGATTTATCATCCATATACTGGATAATACCCACATGTTTGTGCAACCCCATGTAGCCGATATGATTCGAAACGCCATCTCTGAATTTCGAGATCAGATTTCTTATGAGAAACCTACTTGAACCATGTTGGTAATCTAAAGTTCACTGTATAATTGTATTTTTAGAGTTTTAGAAGTTATTTATTTTGCTTCTAAAGCTCATTTTGCATCCAAACGGTTTGACTTTGTATTGGTGTCTCTTCACTATGCAATGTATCTCAACTGACTTGAATATCTAGAATGGTGGAAACTATTGAGCTGCAATTGGGTCTTAACCTGAAAAAAACTGGTTATATTTATTTATTTACAAAGTGTTTGGGTCAGGCTCGTGCATACTTTGACCATTCTTGAGAAACAATCACTTGGGTTACTATGTATGGTCAATTTTTTGAGCAATTTGAAGAGGGAACTGAATTGAAACTAATC
>Citrullus_lanatus_newGene_3485	Citrullus_lanatus_newGene_3485.1
ATTTTTTTTTTATTTATAATTTAGCATATTTTGTAAGCCTAAATTAGATTTGGTTTCCAAAAGAATCTTCAGAAATTTGACTCGCCAACCATCCGGCAGTGGCGTTCGTCAACGTTGAGTTCTTCCGGTTATCCAAATCCACCTTCCGATTCATCCTTCACGAGCAACCTGCGTAAACCTCCGGCTCCGAGGACTATAGCGTGAGTTTTCAGCCCTAATCTCCTTCTACTGCATCTTCACTAAGCCGCCATCTTGCTCGGAAATGGTGTTGCTTCAATCGCTCTGTTCGCTTTTAACCAAGAATCACTGGTAATATAGCTTGATTGACTGCGGAAGGGAAGAGGAGGAGCATGGGGGATCTATATGTGTGGCTTATATCATTCTTCTTCCTCATTGCTCTTCTTATTGTCCTTGTTTATCAGCTCATGTGCTTGGCGGATCTCGAGTTTGATTATATCAACCCTTATGACTCTGCTTCTAGAATAAATAAAGTGATTATGCCGGAGTTCATCGCTATGGGAGTTTTGTGCCTCTTCTATCTTTTAACAGGGCATTGGGGTATGTCAATTATATGTGGGCCCTACATATATTATAATGTGAGATTGTACCTACGAAGACAGCACTTGATCGATGTTACGGAGATATTCAATATGCTAAACTGGGAGAAGAAGCAACGGCTTTTCAAACTAGCCTATCTAGTTTTTCTCCTCTTCCTTTCTATATTTTGGATGATATATTATGCTTTGGAAGATGATGAATGAATAGAAACAATGGATGGCTTGCATGCAGTTGATTGTATCTCAACGGTTGATGCCATGAGTTGTGAGTTGAATTTTTATCCTTCAGTACCTTTTTTTCTGAAGCTGCTGCACTTTGCAGATTTCAGTGACATTCTTGTTGGGCTGGGAACTTCATTTGTATTTTGGACTTTAGAGAGAGGTTTAGAAAGCAGATCTCATGTCAATACTGTTCTGTTTAGGTACTTTTCATGGTTGAAATAACTTTTATGAATGATGTCTCTCTCTCACACACACCAGCACTCACATTTTAGGCAATGGAGTTGCGTTTGGTGAGTTTGAAGTTGATTTATAATGATGCTAAGGAGAAAGGCCATTGTTCTTGTAATACTTCTCCTAGTACTACTACGTTGAAAATCATGTTTGACACTAAATATTGTAGGGTCAAACGAGTTGTCTTGTGAAATTGGTTGAGATGCACGTAAGCTGACTTGAACACTCATGGATGAGAAAAAAAGGTAAAAAAATCATGTTTGAGAACATTATTTGTATTTTGTAGTCTGTTTTTCTAGACAGGAAAAAGAGATTGTTTGCTGATGAAAGTATTTCTTTTCAAATGGAATGGATGCTACATGTTGATCTAGTTACTATCTAACCCCACAATTAACTTTAGGAATGAACAGTCTAGTGTGGAGTTTAGTTTCCTACAACACACAAAAATGCTTTAGAGTATTTGATTCATTTGTGTAATGTCTGCCAAAGATTGGGTTGTTAAGTGAATGACATGAAAGAATTTTGACATAATATAATAACAAGAAGTCAACCATGAATGTGTAGAAGAGCATGACATTATATTCTCA
>Citrullus_lanatus_newGene_3492	Citrullus_lanatus_newGene_3492.6
AAAAACCTCCCGACCTTTTTCTCCGTTAGAACATTACTTTAACAAATAAAATTACTTTCTTACATTAAAAATGATTTCTTTTTCAAATTTTAATTTTTAATTTCTTAACGTTTTTGAAGATTTCTTTTTTCCTTTCCCGAATTCAATCTCCATTCTCCACATTCAAATCTTCGTTTTGGGGCTTCAATTTTCAAACCAAAAATCGAGCAGAAACGAAGGTTGAAGATTGATCACTGTAACAAGATCTTGGCCGGCCCGACGCCATCCCTATGACACTTCCCAGGGATGTCGAGTAACTGAACCGATAAGGGAATCAAAACTAGCTTCTCTCTCAATTTCTGGTGTGATGGCTGTACAGTGGTTACTGTTATGCCATGGCTTGGTTACACTTCTAGTGGTGGTCTCTTTCCTTTGCGGTCAGTGGCCGATCTTTGCGGGCACTCCCATTCAACGTATTCACCATTTTCTCACTTATGGCGCCTACGATTATTTATTACGATTTGTAGGGTACATATTTGGGTCAAAGGGAACTAATGCAATTCTTGCGGTCGAAAGTTTCTGCTGCGACAGACCTAATCCAATCCTTCAGGTTATTTATCTTGCAATTATTGGGGTTACCTATTACATTATTACAATATCTACATTCAAATATGTCCCTGGTTATTATTTAAGTGGAATTCATAGGTATACAAGCTTTTTGGCTGTTACTGTTGGTGTTCTCCTCTTTCTATTAACCAGCTTTTCTGATCCAGGGACAGTGAATGCTGATAATGTAACCCGCTATCTGTCTGCTTATCCATATGACAACATTATTTACTCTGAAAAGGAATGTTCAACTTGCAAAATTCCAAAACCTGCTAGATCCAAACATTGCAGCATATGTGATTGTTGTGTTGCACGCTTTGATCATCATTGTGGATGGATGGTTTGAATTACCTCAGTCCCCTATTTTTCGCTTCTTCTTTGATAGCGTCCTCTGGTCCTTTCAATTTTGGATTTTATATGCTTCCATGTTTTTTCAACTTTGCAGAATAACTGCATTGGGGAGAGGAATACCCGGTATTTTATGGCCTTCCTTTTGTGGCATTTCCTTCTTTGTATATACGGGACCATTGCAATTGGACTAGTTCTTGCTGGACAATTAAAAGAACAAAAAGTTATTTATATCTTGACGGTTTATTATGGCGTTGAAAATTCTTTCTCCGGTCTAGCTCCCTATGTTATACAATGGATTTTGAGCTCGCACAATACTCAACTACTACTTGTGGTGTTTCTTGCGATAGTATGTCTGCTATTAGGAGGCTTCTTTGGTTACCACGCCAAACTCTGTCTCACAAACACTACAACAAATGAGACTTTTAAGTGGCAAGAGTACATTAGCTGGCAGAGGAAGGTAAATGAAGCCAAGGCAAGCGCAGCAGCCTTAAAAACAAGCATGGATGGTCTGAGTTCTGAAAGAAAGCCTCCAGAAAGCAAATGGAGAACCATTTTTCGTAGATCTCGACTCGAACAAGTGCAGGTTGTCAAGAATAATACTTATGATCGAGGATTGTTACACAACATTCATGAGGTTATTTTCCCTTTCTCATCAAGACCATCATTTTCACGAAGAAAACCAAAATCTGGCTGAGACTGCTGTAAATTAAATGTTCTGTGATAAACCGTGTTGTCGTTTCATTCAATGTAAGCACCAATGGGTCAATCGGTCATGCTGGTTCTTCAGCTTTGAAGGCCGATTGCTCTGTTGATCAGTCATGATGGAGGCTGGCCCTCTATGTTCTTGCTTTTTGCATTTCTGCATGGCTTTGTGGTGGTTAGCCTTATTGACCTCCTAATTTTGGTTTTTATGAGTATGTTGTGAAATTCTAAATGTTTTTTTTTTAGTGTAAATTAGTTTAAAAAGTTTTGATTTCTAAACAATTTGTGGGCTTTCGAATGACGTGTAACAATTCTCTTTTCATTAGAATGAAAAACAAAAAAACAAAAAG
>Citrullus_lanatus_newGene_3493	Citrullus_lanatus_newGene_3493.1
CGAATTTCAAATATATTCTTTTTCAACTTAGCTTGGTTGGAAATGGAGGGTGAAGGAAGAGAAAAGAAAAAGGCTCCTTCCCTCTTCTTCTGCCTCTGTCACTCGTCTCCCATTTCGCCCTCTCGATCTTCAATTGCTCTCATCCTTCAGCCATTTTCCCTCAACCACTCTCCCTCGTTCTCTCACTCTTGATTTCGCTCTGCTTTCTGGTTAAGTTGCAAAACACGCACACCCAAATAGCTCATTCCATCTTTCCCTCGTGGTTTCACTCTGATCATCTGATGTTGGAGCTGCACCGTTGAGAATTTGAAAACTGAACTTCTCTGGGTGGGGGGAGTGGTTTTTTCGAAATGGGTCTGTGGAATGTTCATCAGAAAACGCTTTGTTAACCACTTTTAGGTGCCACCATCTGTCTGCACGCTTTCGTTCTCAGAATTCCAAGAGGGTGGCTGTGAACTCCCAGATTCTCCTTCTTGTTAGGGTCTAAGGAAATTCGGATACAACTGGGTTGCAGTTGAGAAACTATGGAAAATCCAGCTTCAACATCGATTTCAAGTCCTTCAACTCCCCGTTGGAACCTTGAGCGGCCCTTTCTCACTGGTCGTTTCCACCAGGAAGCAAAAACTACTTCTCGTTTTGCTGAACTAAAGTTGGATTCCTTCAGCAATGGGGGGCTGGAAAAGGCCATAGGCTGTTATGATGCTGCAATTCAGGAACTTATCGTAATTGATGATCTCCTCTCTGCCATGCTTGGAATTGAGGGACGCTATATTTCAATTAAAAGAGTTCATGGCAAAGAGAATGAAGTTTCTTTCCAGGTTGAGGCATCTATGGATTTGACTCTTCAGGAATTGGCAAAAAGAATATTTCCTCTGTGTGAGAGCTTTCTGTTCATTAATCAGTTTGTTGAATCAAGATCTCAGTTCAAGAAGGGCTTAGTTAATCATGCCTTTGCTGCTGCACTTAGAGCTCTCCTTCTAGATTACCAAGCAATGGTAGCCCAGCTTGAGCACCAGTTTCGACTTGGTAGACTTTCCATCCAAGGATTGTGGTTTTACTGTCAGCCTATGATGGGTTCCATGCAAGCATTATTTGCTGTGACACGGACAGTTTCGGCGAATGATATTGCAGGTTCTGCAGTCCTTAACCTCTTGCAGAGCCAGGCCAAGGCTATGGCTGGTGATAATGCAGTGAGGTCTTTGCTGGAGAAGATGACACAGTGTGCAAGCAACGCTTACCTTGGTATATTAGAAAGATGGGTTTATGAGGGAGTAATTGATGATCCTTATGGTGAATTTTTCATTGAGGAAAACAAATCTCTGAGGAAGGAGAGCCTCAATCAAGATTATGACACAAAGTATTGGAGGCAACGCTATAGTCTCAAGGAGGGAATTCCTACATTTCTTGCAAATATAGCAGGGATGATATTGACGACAGGAAAATATTTAAATGTCATGAGAGAGTGTGGGCATAATGTTCAGCTACCTGCATCAGAAAATTCAAAGTTAATGAGTTTTGGCTCAAATCATCAATATTTAGAGTGCATAAAAGCTGCTTATGGTTTTTCCAGCAGTGAACTATTGAAACTTATTAAAGAAAAGTATGACCTGATGGGGAAGCTGAGGTCAATTAAACATTACCTTCTGCTGGATCAGGGTGATTTCTTGGTTCATTTTATGGACATTGCTCGAGATGAACTTTCAAAAAAGCCTGATGAGATTTCTGTAGAGAAGTTGCAGTCTCTTCTGGATGTTGCCTTAAGAACCACAGCAGCTGCAGCAGATCCTTGCCATGAGGACTTAACGTGTTGTGTGGAAAGAATGTCATTGCCTAAAAGCTTGCGTACACTCAAGGATCTAGTTGACAGCAAGACTCTTCCTGACATCATTGATCAGGAAGAACCCATGGGCATTACTGGTCTTGAGGCATTTTCTTTAAGTTACAAGGTCAGATGGCCACTGTCTATAGTTATATCATGGAAATCTCTATCAAAGTACCAGCTGATCTTTCGCTTTCTTTTCCACTGCAAGCATGTGGAACGTCAGCTTTGTTGGGCATGGCAAGTGCATCAGGGCGTCCGTTCCCTTAATATCCGTGGTACTTCCATCTCAAGATCATCGTTACTCTGTCGTGCCATGCTTAAATTTATTAATAGCCTTCTACACTATTTGACCTTTGAGGTTCTTGAACCCAATTGGCATGTGATGCACAACCGGATTCAGACTGCAAAGAGCATTGATGAGGTTATCCAGCATCACGATTTCTTCCTTGACAAGTGTCTCCGAGAATGTTTGCTTCTGTTGCCACAGTTGCTTAAGAAAGTGGAGAGGTTGAAATTGTTATGCCTGCAGTATGCAGCAGCTACACAGTGGTTGATTTCATCCTCCATTGATCTATGCAAGTCAGATGAATCGTCTGATGGCTTGAATGGAACAACTCCCAAAGGAGCAAAACTAACCACCTCCAACTCGGCAGTCACCGAGTCTATCCTTAAATTTGAGAAGGAATTCAACTATGAGCTTCAGAGTTTGGGACCAATTTTGAGTAAAAGCTCCCAGGCTGAGCCATATTTAACTCACCTTGCTCAGTGGATTCTTGGCATTGAAATGACAAATAGGTTCTGAATTTCTTCCCTAAAGAGTTGCTAGAGCTCTAACGACCTTAATTGGACAAAACTTGTTTTATAGGTTGTACAATTGTGTCCTTGAGTTTTAAAAATTGCTAGAGGTTTAGAAGGTCAAATGTTTTGATTGTTACCGTTTGTTCGGTGTGTCTGTCTGTCTGTATCATCTTACCCTTTCTGAGGATCGGGTGATTTACATGGCGATATGGTTCATTTTTACTGGTGAGGGGTTAGAAAGTCAATATTGGCTTCTCCTTTGCGTTTATGCTTCATTTTCTGTTAGTTTCTTGATGTTTAAGTGCTCTTTTAGTTTTCCATTTTTTTCTTCTCCCCACACACAATGTTTATCTAAATATAACATAATCGAGAGTTTAAAC
>Citrullus_lanatus_newGene_3508	Citrullus_lanatus_newGene_3508.1
CTAAATTTAAATTCCCTTCTCTCTTCTCTTTGCTTCTATAAATTATCCAACATTCCATTAAGGAAACCAAAACATACTACCAAAATGGTCTCCCACAGACCCTTCTCCTTCAGCTTCTTCTTCCTCTTCTTCTTCCCAATTTTGTTTAGGGTTTCAAATTCTTCCTTAGTTCCAGCAATCTACGTGTTTGGAGACTCATTAGTGGATGTTGGAAACAACAACCACTTGAAGCTCTCACTAGCCAAAGCCAACTTTCCCCACAATGGACTTGATTTTCCTACCAACAAGCCCACCGGAAGGTTCTCTAATGGCAAGAATGCTGCCGACTATATTGCTGAGAAGGTGGGGTTGCCGACTTCGCCGCCATATTTGTCTCTCATATCCAAGTTTAGAAAGATTATCAATACGACACCGTTTAAGACAGGCGTCAGCTTCGCTTCTGGAGGAGCCGGAATTTTTAATGAAACAAATAATCTTTTTAAACAATCGGTGGCAATGGACCAACAAATAGTGTTCTATTCAACGGTGTACAAAAATCTGGTAGGAGAGCTGGGATCGTCTGGAGCGGAAGCACACCTATCCAAATCTCTATTTACGGTTGTGATTGGAAGTAATGACATCTTCGGCTATCATCAGTCATCCGATCTGCGTAATAAGTACTCCCCACAGCAATACTTGGACTTGATGGCCTCCACTCTGGAGTCGCAGCTTAAGCGATTACATGGGTATGGGGCAAGAAAATATGTGGTGGGTGGAATTGGATTAGTGGGGTGTGCACCATCACAAAGGAAGAGAAGCAAAACAGGGGAATGCGATGAGGAAGTCAATAATTGGGCCTCAACTTACAACATTGCTCTAAAGTCAATGCTTCAAAGACTAAAATTGGAGCTCAAAGACATTTCATTCTCCTACTTTGATGTATATCAAGTCATGTCCAACTTCGTTCGTACGCCATCTTCTTATGGATTCACAGAGATTAAAAGTGCTTGTTGTGGGCTTGGGAATTTGAAGGCAGATGTTCCTTGTTTACCAATTGCAACATTTTGCTCAAATAGAAGCAACCATCTCTTTTGGGATCTCTATCATCCTACACAACAAGCCCATCAAATGTTTGCTAATTATATATTTGATGGTCCATTTACATACCCACTCAATGTCAAACAACTCATTGCTCTTTGAATTT
>Citrullus_lanatus_newGene_3509	Citrullus_lanatus_newGene_3509.1
TATATATAGCTTTTTATGTCTGCCCTAAAAAACAAGAGAGAATATTGAAGTTTGGCCCATGGCTTCAAGCTTTCATGGCTGCTGCTGCTGCTTCTTCTTCTTCTTCACTTTGTTTTGTAATTATTTGACATTTTCGGAGGCTGCTTTGGTTCCTGCCATGTATGTGTTTGGAGACTCTTTAGTAGACGTTGGGAACAATAATTATCTCAATTTTTCTGCAGCCAAAGCTAACTTTTATCCTAATGGCATTGACTTTCCCACCGGAAAGCCCACCGGAAGGTTCTGTAATGGCAAGAATCCTGCTGATTTTCTTGCTGAGAAGGTGGGGTTGGCCAGTGCGCCATCGTATCTTTCAATTAGTAAGAATAGAAGTCATGCATACAACATCAATACAGGCATCAACTTTGCTTCTGGAGGAGCTACAATCATTCCACAATCAAATCAAATAATTTGGGTTTAGAGCAAGCAAAAAATGTATATTGGAAGAAGATGGTTCATCCTACCAAGGTAAATAATCAGTGGTATTAGTCATATAACATAGAGATTGTTCACCATAGGTAAACGATCACATGCCATTGAATAGTGATCGATGACCATAGGTAAAAGATCGTTTACCTATGTTCAACAATCACAATGCAACATATTAGCAATCATGTACCTTTGGTTACGAGGCCTTCAATGGTAGTCACTTACCTCAAAATGGAAAGTGATCGTTGATCACATGGTACGATATTGGTATGCATGGTTGGTATGCGATCAGTGACCCCATGGTACGTGATGTTTGATCAAGATGTAAGTGATCACTTATCATATGGTTAGTGATTACATACTGCTTTCATAGTGATTGTAAACTCTTTTTGGCAATTAATAGTATGTGTAATTAAAAACATGATTGTCATTAATTGGCTTATTACAAGATCAATGATGCTACTTCACATATTTGGCTACTATGGTGGAGAGTGGGACAAGATTGGAAGCAACTATGTTAGAAGTGCATGCCATGAAAGGATTAAAGATTATGAGATTGATATAACTTGTAGTCAACTAGTGGGTCTTCTGCACCATCGACCGAATATCTAGATAAGTGTGAAATACAACTAAAATGTTGTTACAACCTATTAGTCCAAACTCCCGCAATTGATATTATAGATGATGAATGCCTTTGCTTCTTTTTGAAAGGTAGTGATGCATCCCGAATGACGTATTTTGTATCTGTGACACCAAATGATACTCGTTGAGTGGACACTGTATTATATATCTGCAAGGCAAC
>Citrullus_lanatus_newGene_3510	Citrullus_lanatus_newGene_3510.1
AGGTGCCAGAAGTGGCTCACAAATGGCCATGTCACTAAAGACTTGAAAAACGTTGAAGGTAATTTCTAATCAAATTCAAATGAATTCTTTTTGGTTTTCAAGTCAGAATGAAAATACCCTCTCTCTCTAAAAACTTTGAATTTTTCTCTGCAACTCTCTCTAATTTCTTGAGATATCTCTATGATGATTTTGCAAGATAAAGAAGAACTAAACTATGCACACAATGAAAAGAAAGAAGAAGAGGAAGAGGAACACAATGATGTGCGTGGTTCGACAATCTATGACCTACATCCACGTGAAGGAGAAAATCTCTTTAGAAAGTTGAAAAAGATAAGTTTTCTCTTACAGATTACACTTTTCCTCTTTCTAATTACATTCAGATCTTTGTGTTATTTATATGAATGATCTGTTACAAGAGTTAGTTATTTCAAAGAAAAGAGCTGTTGGAATCAATTTCTTTAGATATTGTGTCTAGGAAATATAATCTACTAATATTAAAGAGTCAAGCGTTTACAATATATGTTACTTATTTGTAAAGTAATGACATTTACAGTGACACACACATAGCCTAACTCACAAATCATCTAGGCTCCCTCCAGGTGTGATTTTCTCTAAAAAACACTTAGGCTCTCCCTAAGTATATCAATATTACTCTAGATGTGAAACTCCCTCTCAAAAACACTTATGCTCTCCATAAGTATGCTAATATTACTTTAGATGTGAGACTCCCTTTCAAAGACACTTAGCCTCCCCCTATGTATGCTGATATTAGTGTTGAACACTTTGACTTCTCTTAATGTATGAGACTCCCTCTCTTTCAATGTTATCTTTCCTTCTACTAGTGAACTCCCTTTCACTAAGGTAACTCAAGCTCCCCTTAAGTTGTAGAACTCCTTCACAAGTAAAGAAAAGACTTCTCTTAAGACAAAGAATCCCTTCTCAAGAGTAAGGCCTTAGGCTCCCCCTAAGACTATGGATATCTTATCGTACTGAAAGTTTCAACAACAATATCGCACAATGTATTATAGAAAGCAATGACAAATTGAAGATGAAAAGTCTGGTCACCACAAAAACATACCCTGAGAAAAGCAAAGTAGAAGCGGAAACCCTAGCAAATCAAATTACTTCCAAATAAATAAGCACGCTTGAAAAAAAGAAAGCATCCCCAAATGAATTCGGCAATCATAAGAAAGGAAAGAATCCAAAAAAATTAACTTTGCAAAATTTTCCATACGAGGAAAAAATAAACTGCAAGAATGACAACTTCTTTGACATCATCTGAGACAACTTTTGTAACAACACCAAATCATCCATGACACCAACAACCTTAAGCAAATATACAACCAATTAACAAAACTCTAACATATAGTATATATATTAATACATTGAAACAACAAACAAATATTCAGGGTCAGGGCCGAGGCAAGATGGGGATCCCCTCCCCATCCATGTAAGGAATTTTTTCATTCCTTATCAATGACATGTTGCATCCGTTGGGACTAGTGTGTCATAAATCTCTTGGGTCTTGTAGTTTTGTAAATTATAAATACATTTTATTTATTGAATAAAATAAAAAGTTATTTTATCTATTTTATGCATTGACTCAATCCAATAAACTAAGATTCTGTGGTTATTTTATGTAAACTTAAACATGTATGTGGTTGACATACAAGGTTGAATCATATTTACGTAATAACCAAAAGGTCCGTAGTATAGGAATAAGGTTGGGTGTCTTATTCTGGTAACACTATAGATATGACCCACTTTGTAATTGTTACAAGGAGCTATAAAGTGTTACAAATAATTTGATCCTAATCGTTCATGTAGAGTTATGTGGGTGGGGGTATCCTATGCAAAGAGTTTGTATAAGACCGGATTGCAAAATGTTTAATTTGTCTTTGTAATGCCATTTATTGTAGAAATTAGCATTTCATACGATGACTATAGGTTACTCGACCTTAATCTCGAATGATTTATGAACTTCTATCTATGAGAGCAATTCTTTGATCTGTATGGGTGAGAATATGAACTCATATCTATGAGAGCAATTCTTTGATCTGTATGGGTGAGAGTGGCCAAATCACCGACTCAATAAGCCTACCATTTTGGGGATTTGTCTAATTGGGGAGCTGGGAACATATCTCCACAAGATAGAATTCACTCCTTCCCGTGTTTAGGGTAAGTAGATAATTTACTCCCTTAAGGGTTGATTTCGGGTCTTGAACAATGATACCTCACCCTTTCATTGGCTTGAGTGGGGATGGTTTATAGTTGGACTAATAGTTTGTTTATTAAAGGGATCAATGGTACTTAAGGAGTTAGATATAACTACAGGGGTAAAACGATAATTTGACCCAAGTGTAATTATGAGTAATTTGTGAATGGTCAACTTACTGTTGATTAGAAAATTCCGTGGACAAAGAAATATATATATAGTGCAAAGAATGTAACTGTAAGTTTTTAGTGGAGTGACTTACAGTTAATGAATATTGATTAATCTAATTTAAGGAGTTTAATTGATTAACCTCATATCATTGGAGCATCTAACTATAGGTTCATAAGATCTCTTTGCTAGCTCATAAAGAATTAGTATAGGAATCAAACTTTTTGGTTTAATTTGAAATGTTCAAATTAATAAGGGAATTAATTATATGTGATACAATTAGCATAATGTATATAGATACATTATAATATAAAGTTTATTTTGAATGAGATTCATATTAAAACTATAGGTTATGTGAGAGAAGATTATTTGAATATGATTCAAATTTAAATTAAATATGAGATAATTAATTAATTAATTAATTAATTAATTATATTTAATTATATTTATTAAATATGATATCATATAATATAATATAATTAATATTATTATATTGAACAACTCCCACGAGCGAGAGTTATTCTGTTTCCTCTCTCACACTTTAGGTAAGAAGGAAAATGAAAGGGAGGGAGTTAACAGAAGAAAAGTTTAGAGAAGAGTTCTGTAAAATCAATCTCTCCCTCTCTAATTCTCTCTTTTCTCCTTAAGAATCCCCTTGCCAAAAATCTAAGCTAGCCCACACAACTTCTCTGTTGATTCTACAGGAGAATAGCAAGATAGCCATTGTGGTGGTGTTCCCAAGAGAAAAAGAGTTCTATTTTCGTTGGAGAATTCTCACCAGTCAGTGGTTCGAAAATAAGTAATGTTGCCACAACGAAGACAGTCTTCAAAGGTTCTTCAACGCATTGATTTTTAAAAGCAAGGTGTGACACCATTCAATTACGTTGGCAAAAAGGTGGAAATGCAAAGAATTATTTAATCGTCAACTTAAGATGGTGTTTAGACAATCTCAAATGCAGTGATGTGCAAAAAGGTTTATATATCTTGAAGGTGTGGCACAAATGATACTTCTACGGAGAAGCCAAGTCAGGACTTGTGTTTTTGTGTAATTAATTTTTTTCGTTCATTTTGTCTTGTGAATACTAGCTTAGAGAAACAACAAACAAGCACTACATAATTTTTTGTAACGATGATATATTATGGTTAAGGAATTAAGTTTGAATACATTTCCTTTTTTGAATTTTTTGTTACGATTTTGAATATATTGTTACAGAAAATTTAAATAGTTCTTGTAATATATATATATATATATTTATTTATTTATTTATTTATTTATTTATTTATTTTGAAGCATATAAATATGGGCAAACAAATTATATGCCGATGGTTTTTGCATTGCTAGATTTATATGTTGGTAGTTATAAAGCTCCCGCCACACTTCGTGTGTGGGTAGAAATCACATTTTTACTCACATTACCTTTGCATTGGCAGAATAACTATATGCCGATGTATAATGCGTGAGCAAAAATATCATTTATGCAAATGAATGCTATTGCATCGACAGATTATACTTTTTGCCGACATCTGATACGTGGGCAGAAATGATATCTTTGCCCACGAAGGATGTTACGTTGGTAGAATACAATTTCTGCCAACGTATCACGTGTGGGTAGAAATCTATTTCTACCCATGTTTTTATTTGGTGTGGCCAGAAGCTCTACCAACAGACTTCTACCCGCGTTGTTTGCCCATGCAAAAAAACATTGATAGAGGCTTTGCCTACACTTTTCTTAAGATTAACCAACGTTTTTTTGCGTTAGCAAAAACAAAAATTCTTGTAGTAACAACTATCCCTTTTTTAAGTTTAATAGGGAGTTAAAGGATTCAAACTACTGATCTCTTAGTTACGCCAATTGATTTATGATCATTTTGATAAATGAGAAGAAAAATTAGATTATATACAGTCTAGAAATATCATATGATATAGTTCAAAAAATAAATATATAGTGCTTAAAGTTTGGACATACCATTGAATAGCCATCTCGTCCATCATCACGAGGGATGTTTTTCCTTTTCTCCAATTGCAACACTGTTGTTTTACTTTGGTTTATTCCATAACCCAAAGTCCCCGAAACAATCTGCCCAACAAAATAATAAACCAATACATTTATAAATACTTAGTTGAGAAAAATAATTACAACCCTAATATATAATCAGTTTGCCTCAAAAATCAACAATTGAGGCCTTATTTTTAGTTTTATAACTAAAGATTTGAATTCTTAAATAAAGATTTGAAGTCTTTAGCCAAATTTGTAAAACACAAAATAAATTTAAAAAACTAACGCTTG
>Citrullus_lanatus_newGene_3519	Citrullus_lanatus_newGene_3519.1
ACTCAATAAACAGTTTTTGTGTGCAACTTGCTTTAAGAACGAATATACATCACAGATGAGAATAATAATAAACCGGAACGAAGAAGATAGAATATATTATTATTTGTAAACTGGGTTCTCGAACAGAGAACATAACAAAGACTAGAATACGAGCAGGATTAAGAGAGAGGAAGCATAAGCAGACATGATAGACATGATGACAGATACTGAGTATTATACCGAAGTCCAGAGATCAGTTTTAAAGGCCACCACGAAGGCGAAGGACAAGGTGGAGGGTGGACTCCTTTTGAATGTTGTAATCGGCCAATGTACGTCCATCCTCCAACTGTTTTCCAGCGAAAATCAACCTTTGCTGGTCGGGAGGGATACCCTCCTTGTCCTGGATTTTAGCCTTCACGTTGTCAATAGTGTCTGAGCTCTCAACCTCCAATGTTATGGTCTTTCCTGTTAAGGTCTTTACAAATATTTGCATCCCTCCACGAAGACGCAGCACCAAGTGAAGAGTGGACTCCTTTTGAATATTGTAGTCGGCTAGTGTCCGTCCATCTTCGAGCTGCTTGCCTGCGAAGATCAACCTTTGCTGGTCCGGGGGAATACCTTCTTTGTCTTGAATCTTAGCTTTGACATTGTCGATTGTGTCTGAGCTTTCAACCTCTAGTGTAATAGTCTTCCCCGTAAGCGTTTTGACAAAAATTTGCATTCCACCACGAAGACGGAGCACTAAATGCAATGTTGATTCCTTCTGAATGTTGTAGTCCGCCAAAGTCCGGCCATCTTCAAGTTGTTTACCAGCGAAGATTAGTCTCTGCTGGTCCGGGGGGATACCCTCTTTATCTTGGATCTTAGCCTTCACATTATCGATGGTATCGGAGCTTTCCACCTCTAAGGTGATGGTTTTACCGGTGAGGGTTTTCACGAAGATTTGCATTCCACCGCGTAAACGGAGCACCAAATGTAGGGTTGATTCTTTTTGTATGTTATAATCGGCGAGGGTTCGACCATCCTCGAGCTGCTTTCCAGCGAAAATAAGCCTCTGCTGGTCTGGAGGAATTCCTTCTTTATCCTGAATTTTGGCCTTTACATTGTCAATAGTATCAGAACTTTCAACCTCAAGGGTTATTGTTTTGCCGGTGAGAGTTTTCACGAAGATTTGC
>Citrullus_lanatus_newGene_3528	Citrullus_lanatus_newGene_3528.1
GATGTTTCAAGAAATGGAGCCAAGTTAAGAGGAATTTGGCAGAGAAACTCATAGAGTTTCAAAACAAACGAGGTGGAAGAGTTGAATTAGAGCCGATGATTAAGACGATATCGGAATATAACTATGAGTTAAAAGAGGAATATGGCCGGGATAAGCATTTGGATGCGCTTGCTTTTATGACCACAAAAACACAAGCTGAGCGATATGTGAGGGCCTTGGAAAACAATGTAAGCGAGGCTATGGAGCTAGTAGATAAGGCCTTTCAGGACGGTTGACAAAATCTATAAGAACGGAGTTCTATCTAGAAGCAGCTGTGTTACCAGCCATGGAGGTTGCTTTGACAATCGAGAATATAACAAATGACAAATTTCTTGTCCATCTAGAAAAGGTTGCTGAGGAAAAGGGTGTGGTGGAGCTGACTGAGTTCCTAAAAGCCGAGTCCCTCTTAGACGAAGAGGTGAAGTTAATAGAAAAAATCTCATATTGCATTGAATATCTTAGAAGGTTGGACACTGAAGAAAAAATATGGCGCTCCGATTCCACCTATCCACCGATGTGATGTGGGTGACAAGCATGCAGGAGGTAAAGAGTATGGTGGCCAGGCGTATGACCGAGGAAATCCGTGATCGTACCATGGGATCGATGACATTGCTTCTGCACCTTAGCCTAGGGTATAGCGTATTGGACTTGTAGGGTAGTAGTATTT
>Citrullus_lanatus_newGene_3529	Citrullus_lanatus_newGene_3529.1
TTGGATGCCACTTTTTGTGCTATCATTTTGGACTTCTTCTTCTCCTAAACACAAATTTGACAATTTGAGTATGTTAGAGTATTGTCTTAAACTCATGACGGAGTAATTGTTGCAAGTATCCCACCTAAATAGAACGAATAGTTAGATGTGATAAGGAGAATGAAATGTACTAATACACCATGATTAATGTCAGCCATAGTTTAATTATGACCTATCTATCGAATGATTGTGGTTTAAACCAAATCTTTTAATTGCGAAACCATCAGGCTGGTATGATGCGCACGTATGTTTTAGCCTTTTAGGTTTGGAAAAAAATGTCTACTGTAATATGCTGCACTAAACTGCACAACAAGAGGAAAAGGAACACGGAATATATATATGTGTATATATGCTGCCCTAAAATCTCTCTCTTCTCAGGTAACCTTCCACGACTTCTATGTATAGAAGAGGAACAGAGCCTGTATATTTAGCAAAGCTGGCTGCCAAGGAACTAAACAATTCTTCCATTACAATGGCAGCTGGAGTTGACTCTCTGTCTACAATCAAGGACTTTAACTTCAATCCTCAAGTGACACTTACACAGCTCCTCTGGAAGCTCTCTCATGTTGGTGGTTTAAAGGTCAAAGCCAAGATACTTTGAAAGTCAATTGCCAAAGCTTCTTTGTTTTGCCTTGGGTTTGTTCTTCTAAAAGAAAGACGTAAAATCCTCGAGTGGGTGAATAAGAGACCGATCGGACGAGGAACATTAAAAGGAGATGAAGTCGATGAGGTAAAGCCTGAGAAAGAAATGTATTAGTTCTCTCTTCGAAGTGCCAGAAGATGAGTTATGACCATAAAGTAAATTTTCAAGGGATGGATTCTTGTTTGCAATCCTTTATACAACTGGAAGTGGAACCATTTGAAGGTCATCAAATTAGTGCAGCTCAGCTCAAGGCAAGATTAAGACGTGATTTGAAGAACAATAAAGGGCGTATACCTGGATCATTGACTTGTGGAGAGTGGAACTCTAGAACTAAACTGAAGAGACAATTTTGAGATTATCCAAAGATGGTTCTTTGCAAATATAGGGTGTAAATGACTTCAATAGTAAAAAAGTAGGGTTTCTTTAACCCTGAACTTTGTGGCAGTTAAATAACATGAGCTTTTCTCAATGTGCACCAATGATCATGCACTGTCTTTGTATAATTGTTCAACTACAAGTTTTTTCCCTACTCTATTATTTG
>Citrullus_lanatus_newGene_3534	Citrullus_lanatus_newGene_3534.1
AAAAATAATCGCAGAAATCCAAACATTTATCTATCCATCCATGAGGTAGATCAGCCGCGACTCCCCCGATACGAAAAAAATTATGCATCATTCGCATACCGGTGGCTGCTTCGAATAAATCATATACTAATTCTCTTTCTCTGAAAATATAGAAGAAAGGAGTCTGTGCCCCAATATCCGCCATAAAAGGGCCAAGCCATAACAGATGAGAAGCTATACGACTCAACTCCAACATAATTACTCTGATATAGCTGGCTCTTTTAGGTACTTGAATATTTCCCAACTGTTCTGGACCATTTACGGTTATTGCTTCTGTAAACATAGTAGCTAAATAATCCCAACGTGTTACATAAGGTAGATATTGTATAATTGTTCGGTTTTCTGCAATTTTTTCCATCCCTCTGTGTAAATAACCCAATATTGGTTCACAGTCAATAACATCTTCA
>Citrullus_lanatus_newGene_3545	Citrullus_lanatus_newGene_3545.2
AATTTATTTTTGTCTTCGTCGTCCCTCACTAACTGAACACTAACTCTCTCTCTCTCCATCTCTATCTCTCCCCGATCGTGTGTCTTCTCTGCCGCCAGTCATCCGTCACGCCTCGTGCCGCCGTCTGCACATATTGCCCTTGGGACTCGTTGCCGTCAGTCGCGTTTCGTCTGGTCGAAGCAGCCCCTGCAAGTCGTTTGGTCGAAGTTTTCTCTGGTGTTTTCTATCGATCCGATCGTCCATAGGTCTACCGCTGGTTCGTCGATCCTTTTGTTCGTGGGTCTGGTTCTGCCACCGACCTACAGTTCGTCCACCTTGTTAGAGTTGTGTTGTTGGGGTTTGGAGGGTAGATTCAGATTGTTTTTGGAGCCGTTGGGGAAAGTTAAGGACCCATTGTGGTGATTTTGATAAATATTTGAAGTTATTATAGTTTCAAGGAATAATTAGATTGATTATTGATGTTGTAATTTGGGTTCTAATGTTTAAATTTCTTTTGTGTGTAGCTTGGGTGGTTCTGTTTTGGAGCTGTTGTGGTGATTTTAGGGTTAAATCACGGTAAGTGAAGTGGAATTTATTTGGGTGTTAGGTTGAATGTGTGCTTTGGAGTTAAGCCCAAGATTCACAGGACTTAGTTCAAGGTAGCATGACAGTTCCCGTTGCCGATCAAAGTCGAGGTTTTTCAGAAGCATGTGGATGGTGAGGTTGACAATGGGTTACGTGATAGGGTAGTCGGTAACTGTTGTCCTCACACTCAGTCTCGGGCTACGGGAGGTAGTTCGGGATGGGGTGTGACAAGCAGCCTGAATATGGTCCCCAATGTCGAAGAACTAAGAGAAGGCATCTGGACAATCCTGAATGCCGATGGACTTAGTGAAGGCATATGGGTAGCCTGAATTATAATTCCTATGTGCACATAGAGGGACATTTGACATTGTGGTATTGAGATTATTCGATATTGGATATGATGAGGTTGATGTCGACGTTGAGCAGCGTAGAGATGACTCTGCCTCAACTAAGGAAAATCTTTTAAGCATATACAAATATTTTAAGCTTTCAATGCTTTACTATTTGAATGACGTGCATGATTTCCTTAAGTTTTTAAGCCAAAAATAGTTTTTCAAAACTTGTTACTTACTAGGCTATTTAACTCATGCTTTCAAATGTTTTCTACTTTTCAAGTAGCAAGCGAACCAAGGTGCTTAGCCTACTCGTCAAACTCGTCTGGATTTGCTGTTTAGTTTAAGCTTTGTAAATATTTTATACTTAGACCTAACATTGTACATATTGGGATCTAAGAGAGTAGTGTTGTGTATAAGACTCGGTTATTAATTTTATAAAGGTTTATTTTGAGTTTATCATTTGTGGCCTGCATGTAAGTTATAATTGTGTGCATGGTTGAGTTGTGTTTGGAAAGTTAGGTGACAGTAGATGTTGTGAGGAGTCGATGTCTGCTGTCTTCACGCCTCTTTTTGGGTTAGGAGGGTAACTCAGGAGGAGGTGTGACAAGGTGTCCTTTCCTTTACCTGAAAAACATAACATGAAAAGAATGAGTACAAAATACTTACTAAGTAACCCCACTACCAGGGTCAGGCTAAACACTTATATCCAATAGGTGCATCATACTAGTGAGACATGCATAATTCTACTTTTCACACTTCATTTATCTGAGTGATTGGTTAGACCCGTCCTACCGTTGGAAAATGGTGTCCACAAGCCTCTAGTGAATCCCGTAGGAGACACTTAGCTCTGGTTTATCTCGAAGGATCACGAAACCTTTGGTGATCCCGAAGAAACACTAGAGGAGCACAAACCTCTGGTGATCCGGAAGGAACACAAAACCTCTGGTGATCCCAAAGGAACATAAAACCTCTGGTGATCTCGAAGGAACACAAAACCTTTGGTGATCCCGAAGGAACACAAACCTCTGGTGGACACACAGCCAACGTAAGAGGGTAACTATCACTAACATGCATAACTTGTAAAATACATAAAAATCTCACAACATAGATTCATAATGCCTCTCATACAAACATCATCATGCTCATATCTTCATAGTCATAAGAATTACATGAAAACTAAATATCTCATAGATGACCCAGAGAAGCCAATAATAACTAAACTGCCTGGCACGTAGGCGGTTTAGTAGTAAGATTACTTACTTTAGAATCAAATCCAAGCAGCTAATTCTCACAAAATCCTTGAATTAAAATCCAGGAATATAAACCAAAACTTAAATTAAGTTTTTATGTCTGATTCCAAATACAATTTACTCAACAATTAAACCAAATAATCTTACCCAAGGTGCAACTAAGTCACAATCTTCTTCTATAGTCCAACCAAAATAGACCCTTGAACCCGCTTGGACAGATTACTCCCGGTTAACAATATTTACCAAAACAGTCCCAAGCTAACCAAATCTTGAAATCCAGCGTAACACACGAAAAATGGATGATGCCAGCAAAGCTGAACGGAGAGAGCGACAAAGCAACAACTTGCAAATGACAGACCAAAACTCATTGAAATCCAAGATTGGCTTTTAAGTATATATATAGTTCTTTAAATGCTCTTTCCATGTCCTTTTCCAAACCCTAAATGTATATGTGTGTGTGTATATATATATATTTAAATTTCCCTTTTCCTTTTCTTTTTCCCAAAACACAACTTATTTAATATAATTTTCCTCGACCCATCAAATCAAATCTTTTC
>Citrullus_lanatus_newGene_3549	Citrullus_lanatus_newGene_3549.1
TTTCATTTGTAGAAAGTCATAGACATTCGTATAATGGGCGTTGAGCAATATTTGATATGCATTTCCCATAAGCACTACGAGAAACAACTCCAATTGCAAACTGTGGAGCTTAAGGTCGCCATGGATTGTGATGGCTGTGAACTCAAAGTCAATAAGGCCCTCTCTTCTTTAAGAGGAGTGAAATCTGTAAAGATAGACAGAAAACAACTAAAGGTGACCGTTATAGGATATGTAGAAGAAAGCAAAGTATTGAAGAAGGCAAAATCCACAGGAAAAAAGGCAGAGATTTGGCCATATGTGCCCTACAATTTAGTGCCACATCCCTACATTGCTCCAATTTATGACAAGAAAGCCCCTCCTGGCTATGTGAGATATAATAATGTAGAAGATAATAATGCAAGTTTTCTCAAGTTTGATGACCCTTCAAACTTTGTCAACATGTTTAGTGATGATAACCCTAATGCTTGCTCCATTATGTAGCAAAAACAAAAATATATATCTTATTTTAATTTTACAATGCTTTTTTATAAATAATTTGTTGGACAAGTTTTGTCAAAATAATCCTATGTGTTATTTTTTCTTTTTTTTTTTAAGGGATGGTGTGATCAGATGAAACATG
>Citrullus_lanatus_newGene_3555	Citrullus_lanatus_newGene_3555.1
GAGTGATCTGGAGCAGGGCAAAGTAAATTGAAAATATCTGACGAACGAAGAGAAGTTAAGCTTTGAAATTTTGAGTTAGAAGTTCGGGCAGTAGCGAAGACAATAGCAGAAGGAGGCGAGTCTCGCTGGAAATTGGACGACAATGGGAACGTGAAGAAGCGAGAGCGAGACAAGTCTCGCTGGTCGATGTTGTCTCACAAATCTCGCTGGTCTCGTTGTTCTTGCTGGTCTTACTCGTCCACAGTCTCGTTTGCCGAGAGGAGCTAGGAAAGGCGTATAACCCACTAAGAGCCTAGGACAAGTAGCTCCCAATCCTGAAGGACACGGAGAAGGCATGTGGGTAACCTAAGTATAGAGATAGCCCCCAATGCCGAAGGACTTGGAGAAGGCATGTTGGCGGCCTAAATCTCGTTTATGGGACCCGATACTAAAGGACTTGAGAAGGTATTCAGGTAGCGAGTGAGTCCGGGGTGCTTAGCCTACATAGCAACTCGTCTGGGCCTCCCACCAGTGTTTGAAATCTTTGAACATTGTAAATATTTGATCTTAAACATGCGTTGTACATATAGAGGGTTAAGGAGCAGGAGTTAGTGAACTCAGGTAACTTTTAAGTTTGAACGTAAACCAGTTGTATGATGGCTTCCTCGGTATATATTGTTGTTCTATCATGTTCGTACCCACTTGTTAGTTGCTTGGGCATGCTTTAAGGTTGAATAGGTTGACAGTAGATATTGTAAGAGGGTCGGTGTCTGCTGTCCTCACACACTTTCTCCTAGGTTAAGAGGGTACCCAGGAGGGGATGTGACGGGAGTTCTTCTCCAATTTGTCCTAAACACCATCTTCTTCCTCCCTTCGACATGCAACTACAATGTTGGGTCAGTCGAAGCTTTCGAAAATGGAAAAATGATCGAAAATCTCAACTTATACAGATATACGAGGCTGTCAACTTACTTTCCACTATCAAACATTTCTTTTCTTTTCTTTTTCTTTCTTTTTCTTCTTTTTCTTTTCTTGTTTCTTTTCCTTCTATTTCTAAAATCCATTTTTTAATTATTTTTTTATTATTATTTTTTAAATAAACAAAGTAACTCCTAAACTCGATTTACCTTGTAATGATTTAAATTCCCTTACCAAAATTACTTTTGGCTTCCTTCACTTCTTCCTTCAATCTACAAGACAGAAAACAATTTAGTCCACATCGGTACTATGTATTTACGTTTAGTAATTACAAATGAAAATAGGGTTTACAGTTGAGGAAAGTGTTTATTGACATTTGGTTAAAAGGGAGTAGGCATTGATCTCAAGTGAGGAAAGAACTCCAAGTGGGCTTGATGAGATGGTTGATAGCACCTAAAATATGCTATCTTCCTCAGCTTAACTCAGGATCGTTGTGCTATTTAATGTGTCTATTATGTTATTTTGTAGGTTTCGAGCACTTAACAAGTAGAACAAGGTGTTAGCAACAAAACCGAGCTAAAACAGACCAAAAATAAGTTCCACAACATCAACTGGGAAATAGAACTCCAAAATGACCAAAATGCCCTTGAAGCCACGACGTCGTGGCGCTTTTTCCGGAGGAGCTCTATTGGCGAAGAGCAGCAGGGGCCGTGGGGCTCCGAAAGTTTTGTGCGTGCCAATTTAAATGTTGGCAATTTCAATTGGGTTCAATTAAATGTTCTCTTTCTTGATGTATAACTCCCATATGTTGTTAAGCCTTAATTAAACAACATAATAAATCCTTTTTGCTAAGATTTATACTTAAATTAATCCTTTTGAATTCCAC
>Citrullus_lanatus_newGene_3559	Citrullus_lanatus_newGene_3559.2
AAGAGGTGTAAACCCAAGAGAGAGAGAGAAGGGTGGAACTTGTGGGTTTAAGACAAAATTGAGTTGTCTTCCTCAAATTCTTTAGTTTGGATGGCTAAGAGGTGGTTGTTTAGTCACTAGGAAACGTGGAACAACTCAAGTAGGAGCTGGAAGCCAAAAATTGAAAGTGGATTTTGAGGTTGAAGCTTTTACTGTCAATAAAAAGGAGAAGAAGAAAAAAATTGAAATAAGAGTTTTTTGTGGATAAAATTTGGGCAAATTGGACCTAAACAATAGTGGAAGTTAAGAGGAAGATCGTGGAGTGTTTTAGTTGAAGAAGCAAGGAAAGAGAAGAAAAATAGTGGCGTCGGAGTTGTTCGAAGAAAACAGAGGGGCTCGAGTTTAAAGCAAATTTGTGGAGTTAGAGGTTAATTCGAAGCTCAAAATTTAAAGGGGCACCGAGGAAGTATTTTGCAGATTCTAGGAGTTCTAGAGCAAATCAAACCACCAAATTTGGAGGATTATCAGGAATCCGAGGAATGAGAAATTTGGAGGAAAAAGCTAGTTGACTTGTTGGCTGAGAGAAGGTAATGCGTACGTTAACTATTTGGCGGGAGAGTTTGAAATGAAATATCATCAGAGGCCGTGTGCGTTGATGAAGCTGAGCCTAGGAGAGCTCGAGTTGGGTCCATATTAAGGCGAAACATCGAGGGGAGGTAGAAGAAGATGTTCATGCTGATCTGAAGCAGAAATCTCATTGAATTTGTGGGAGAAACTTGGGTTTGACAGAGGTTTCGACTGCTGTGGTCTTTTCAGAGTGATGCTCGGTTTTGGAGGAAGAACAAATTGAAGAGACGAAGGTTAGGGCTGAAACTTTGAGGTTAGTAAGATAACTCGATTTCTAGCAGGTTTCATGAAGGACGCTTGAGCTGAAATTGTTTAATTGTGTGTCAAACTCA
>Citrullus_lanatus_newGene_3563	Citrullus_lanatus_newGene_3563.1
CAATAATCTCTTGGGCTCGGTCAATAACCAGAATCGGTAAGAACCAGAAGCCTTGCCTTTAAACCCACATGGCCAATACTTGACCAGGACAAGCACTGGGCCAAAAACCAAAAGTCCTGCCTTTAAACCCACTCAGTCAATACCGGGCCAAGACAAGCATCAAGCCGAAACCTAGAAGTCCTACCTATAAACTTACCAGATCAATACCCAATCAGGGAAAGCACCAAGCCAAGTAGTACAAAAGGCATCTCTAAACCCACCCCAGTCAATATCACACTTGAGCAACTGGCCAACCCAATCTCTCTCTCTCAACCACGCTGACCACCGCCTGGGTAACTCGCGTTGCTACCTCCGCTCACCCTCGCCGTTGACCCAGCCGCCTAGCCAATCACCGCGACAACCCACGTCTATGTGTCGCCACCTACAGGTGAAGCTAAGGAGTTCCAGATCGTCGTCGTTCGCGTTGCTTAGAGCCTGACGTCGTCTGTGTCTCTCTTTACTGTTGCATCGATAGTAGCCACCGATCGTCTAAGCGCTGTTTTCCATCATCACACCGTCGTTCACTGGAATTGTGGATTTGGGGAGTGGAGAGAGAGGGCCCTCTCTCCCTTTATATTTTGCGGAAGAATTCCAAAAGGCTTTCAACACCTTGTTCCAAAAGAATACCAGAGAAGACAAAGTGGTGATGGTGTAATTTTGTACATGTGTTAAATTTCATCACTTTTTGGAGAAGAAAATAAAACCTTGAAGAGTTCAACAAAACAAAAACAATGACTAGTGTTGTGATTAACCTCCTTAGTGCTGACAAACTTATTGGTGAAAATTACATAACCTGGAAAAACATAATTTCATCACTTTTGGGAGAATAAAATCATACCTTGAAGAGTTCAACTAAGGTAAATATTTTTTTTCTTCTCTATCTTAACGGTATGATTAAATCTTATAATTGCCTTTGTGTTCTGTAAAATTTTTTCTTTAACAAAATTGGGGCAAAGTGATCAATCGCTTCCGTTAAAGGAATTTGATTCCTTCAGTACGAATGTGGGTTCTATAAGTACACAACTCTAAGGGCAAAAAGAATGTTTTTGAAAAGTTGGAGAGTTGACCATTCTTAAAGAGTTAGTCACATCCATCCATCGGAGAAGACAAACAGAGACAAAAAACTCGAGAGAGGGTTCTACTCACCTCCACGTCTGATCAGCTATCACCACATGCAATGAAGCACACGTCCATTAGCTGTAGGAAGCAAGACATTGTTGCTGCCAGCTTGGCAGCTCCCTGCTTCCTTTATCTATTTTCCTTGTCTTTTTTATTTTTGCTTAAGACATTGACAAATTTGTATACAATACTTTCTATCTTCAATATAAATCCATTATCA
>Citrullus_lanatus_newGene_3567	Citrullus_lanatus_newGene_3567.1
AGAACTTTGAGATGAATTGGAAGGAAGTTGAGTGGGGATGGAAGATGAATGTATTTTTTTTAATTTAATTATTTTTTTACATTTGCAGTATGCTGCTTCTACAAAGCTTCTGGGAAGTCAACTTTAACAATAAAATTTTAATTTACATCTATTTAAACCTCAAATATTATAGAATTTATCCATTTTAACCTTAAATTTCCAATTCCAATCAATTTAAATTTAAACTTGAATAATTGTATCAATTTAACACCCTGAATTGGGAGTCAAACCTCCGACCTTTTAGAAAAAAAGTCATGTCAATTACCATTAAGCTAAGCTCTCACACTTTAGGCCTCCGTATCATTCCCATTGAAAAGTTTAAAAAGTATTTTTCAATCTAGCTAACCTTAAGCTTAATTAAGTATCACTAGAACAATTTGAATCTTTAAAGAAATAACAAATAAGTACACATCATAAAACAACATGTGGGGATTGAAACGAAAACTTAATGAAGAGTGTAAATCATATAAGTTGATACAAGTTTAAAATGTCAATTTTGCATATAATAGAACCTTTGTCAATTCAACAGATCCTTTTAAATTTGATGGATCTACTTAACATAAGATTGTAACCTTTTTTGTTCCACTGGATATAAAATTCAATTTTATATCTTATAGATCAATTATCAATTTTTTAAAAATAATATATCAAAGACTATTTAGCTACAAAATTGAAAATTAAGGACTTAATTAGACACAAATTAAAAGTTTAGCAACCAACGACACAAAAATTTAAAAGGTTAAAAGACTTTTTTTTTCTTTTGACAATGTTAAGAGACTAAACTTACAATTTTATTGGCTTGGTTGGGGTCGCATGTGTATTTGGAAAGAAGATGGTAGTCTTAGCTTCCACAATTTACATATTTGTAATCAAGTGATGCTTGCAAAGCAAAGCTGGAGAATTATCAGGAGACATAACAACCTTCTTACCAAGGTTCTTCAGGAGCATCTTGTGAGGAAGAACTTTGTTCGAGAAAGGATATAGGTGGAAGGTGGGTAACGGGCAGATGATCCAAATTAACAACGACCCTTGGTTTTCAAGGGATGGGAGTCGAGTGCCTCTCTAGGTGCCTCCAAGTTTTAGAGGTTGTGTTGTGACTTATCTTTTTAATGCTTTTGGTGGATGGAACGAGAAGCCGATTCAAAAAAACTTCATTCCTGTTGATGCATAAGTCATTCTTCAAATCCAGAGATCAAGGGGCCGACACAATGATGAGTTCATCTAGGGATCTTGATAATAAGTGAGTATTTTTGGTCAAAAGTGCTTATTTTTTGGGTCTCAAGCTTGCTAATTTGAATGTAGCTAGCTCGTTGGAAGGGATTGCTTCCAAGACTATGTGGCAATATCTCTGGAAGTCGAAAGCCTCCCAAGGCTAAGATTGGCTACTCAAGAATTATCAATGACATCTTCCCTACTAAATATAACCTTGTCAGAAAATGTGTTCATTTTGATATGTTGTGTGGGTTTTGCAGGAACATGTGAAAACTGCAAACCATCTTATTTGGAGTTATTGAGGCTCTAGGGAGATTTGATCTAGGATTATTTCATCTAATATTGATGTTCCCTAGAATGACAAGCCTCAATGAAATTATCAAGACTGTTGGAATTGGATTTTTGAGCACGTGGTTTCTGCTGATATTGATAAGATCGTGATGTTGGTGTGGCAGCTTTAGGAAGCTCAGAATAAAGTGGTGTTTCTAAGTTAGCTAATGGGTGCTAAGTCTATTTGTGATGAGATTACTAGGCATTTTTCTAACTTGAGCATTCATGGTGAGCAAATCGATCGTAAAGGAAAGGCGACAATCCTTCCTACCCACATTCAAACTCAGATTGGTTGGCACCCTCTTGCTCCTTCTTTTTGGAAGCTGAATGTTGATGTGGCTTGGAAGGCTAATACCAATTCATGCGGGTTGGGTGCTTCGTGACCAATTTGGGTCGTGTGTGCCTAGTAGGGCTGAAGTTTGTTCCTCTGATGCCAGAAGGTGAAGATCATCGAAGCTATGGTGATTTGCTTTGGGTTTGATAGTTTGTCTTCCATTAATATATATAATTTACTGGTGGAGTCTGATGATTGCTTAGAGGTCATCAAACTGTTGAATGATGTTGTCATCGATCTTTATGAAGTCTCTTTTTTTTATTGAGGAAGCTAAGGATAGAGGCAGGAAGTTGGAAATTATTTCCTTTTTCCATGTTTGTCGCAGCCATAACGTGTTGACACATTGTGTTGTGCATAAAGGTTTGGAGGATCAGGAATCTTCAATTCTTTCTACTCCTAAATCTGAGTGGTTCACTCTAATCATATCTCGTGACACTATTGTATAGTTACTTGGTTTT
>Citrullus_lanatus_newGene_3568	Citrullus_lanatus_newGene_3568.1
CTTTACTTCCCCTCTACAAGACCATTTACGGAAGATTTCTAAGCCGATTGCAAAGGGAGCAATTACTCCTCGACATAAGTTTAATTTAAGAGACAGGACATCATTCAAGCCTCGCAGCTTTCAAGATGAATCAATCAAGTCACCTTTCTCTCATGGAGGAGAGAGAACTTCTATCTCAAAATGTAGTGGAGGATTCTCTGAGTCAGAATCTGACATATCCTTTGTCAGCTCTGGCAGACCAAGCACGGATCGTACTTCTTCTGTTGCATTTGACTACTCTGATTCGGCTCCCCCACGATTTTCAACCAGCTCAGAGCATAGCTTTGCATCTCTACCATTTAAACCAAAATGGACAGACCTCAGTAATCTCAATGATTTCTCATCAGTTTCAGATGAGAGCTGCAGGACATCATGTTCCTGGTCATCTC
>Citrullus_lanatus_newGene_3571	Citrullus_lanatus_newGene_3571.1
CCCTAGCGTCTCTCTCTCGCCCCTCTGCAACTTCTCCTTCTTCTTCCCTCCATTCGTGTGGCGTTACCCGTCATCGCACCCTCGTCGACCAGACCAAACCACCTCAGCGCTACCTTCATGCACGCCACCGGGACGACCGCTATCGGTTTCGTTTGTCGTGGTCGAGGGTTCTCTAGCGTTCCCATCACAAAAGTGGCAATCGGCCGTTTCCGACAAATCCAACACCTGATCTAGCATTTTCGGTCGTTTCCAATGAAGCCAGTGCCCGATCTATCATTTTCCCCAGAAGCCGACGTATTTTTCCGTCACAACAGTAGTAACAACAGTGACCAGGAAGCTTAGCGCCTCCATCCGTGGTGGGTTTGTCGTCTGACCGTCGTGGGTCACTGTCGATTCGTCGGCTTTGCTGCCCGTTGGTCGATTGTGGCTACCAATTGATTTTTCCGCCCGCCTCGCCGAAATTCATCGTTGGGTGTGGATGCTGGATTCAACTTGCTGTGAGGCTGTTGGGAGACCTAAGGGCTGTTTGTGGCGATTCTAGCTTGGGTGTTCTATCTAAGGCGTTGTGTTTG
>Citrullus_lanatus_newGene_3580	Citrullus_lanatus_newGene_3580.1
GCCGAGAGGAGCTAGGGAAGGCATATAACCCTTTAAGGGCAGGGACAAGTTGCTCCCAATGATGAAGGACACGGAGAAGATATGTGGGTAGCAGGGATATAGAAATGGTTACCAATGCTGAAGGACTCGGAGAAGGCATGTGGGTGGCCTAAATCTCGTATGTGGGACCCAGTACTGAAGGACTTGGAGAAGGTATTCGGGTAACCCGGGATATGATATCTATGTGCACATAGAGTAGCAAGCGAGTTCGGGTTGCTTAGCCTACACAGAAACTCGTCTGGGCCCACCATCAGTGTCTGGAATTTTGAGAATTGTAAATATTTGATCTTAAACCTGTGTTGTATATATAGAGGGTTAAGGGCGATGATGAACTTATGTAAATATATGATTTGAGTGAAAATCAATGTCTGTATGATAGCTTAACCCTGGTTAAAGTATGTTGTTCAA
>Citrullus_lanatus_newGene_3581	Citrullus_lanatus_newGene_3581.1
CGCCGCCCACTCCCTTCTACGTTTCGCTTAAAATCGGCCAGCACCCACCAACCCAGCTAACGGCGACACCTGCGGCAGCACCCACGACCAGATGAGCAGCAGTGAGCGGCTTCACACTGTGCATGACCTATGATCAGACAAGCAACGGCAGACGAACTCGGCGTGCATGACCCATGATGCAAGGCCCAACGACGACTTGGTAGACCACGAACGACACTCAACGACCGGCAACGGGACACTCGATCCACAAATCCTGCTTCCCTAGCGTGTGACAGCATCAATAGCAAGGTCTCGCACATTTTGGGTGGTCTTCAACAATGTCTCCCCATATATAGATTCAGCGCGTTCGGACACCAAGCAACAAGGTTTTGGGTCGTTTGGATAAGTTTCAATGGTTTGGCATAATTTCGGAAACAATCGATCAATTTTTAGCAAGGATCCAAACTCGTCTTGTGTTCAAGTTGAAAGTCAAGGCCACTTGAGGAGTCTTTTGAGCAATTTAAGAGCATTCTTGAAACACTAATTGAAGGAAGAAGTGAAAGAACCCGGAAATATTTTTGGTAAGTGAATTCTAAATCATTACGAGATAAATCGAGTTTAAGAGTTACTTTGTTTATTTAAAAATAAAAATAAAATAAAATAAAAATAGAAAAAAATGGATTTTAGAAATAAAAGAAAAAGAAAG
>Citrullus_lanatus_newGene_3582	Citrullus_lanatus_newGene_3582.2
GGAAAAATGAAAAATTATTAGAACAACCCTAGCTTCCTCTTCTCCTTTCTTCTCTCTCTCGTCTCCTCCCCCTTCACGTTTACACATCCACCGCCCCCCTCTCTGCAGAACTTTAGCCACGACCGGCGTTCTCCGGTGGTGTGACGGTGACAGTTGTGAGAACTTACAGGCGGTGGCTTCCAGCGCGTGACGGGAGCGACGACCTGCATTGGCATACCCAACCCACAAACGGCGTTTTCCTCTTCTCTGACGAGTGGTAGCGTCGATAGCGAAACATCCACGTAATTTGGGCAAATTTTGGCGGCGTTTCCCTCTTCCAAAAACGTTCGCGCGTACCCACTTCCATATAATCTCTATTCTACGTTAACCGCTCCTTAACAACACCAGATCTTCAGGTTTTAGGTACTTCGGACACATTCCAGCAAGGATCTAAGCCCTTTTGGGCAAGTTTTCGTGGACAGAACGCACGAAATCTTCTTCTGAACTAGTTTAAGGTAGCAAGGACGTTCCCGGTGCTTAGCCTACTTCAGCTCACCCTGCCTAAGTCTCGAGTTCTCAAGATACAGTCCAGTTTGAGAGTTGTACGTCGCATATGTTTTATGTAAATGGCATGTAGATCATGTAGTTTTTAGTGGGGAGTGTTGGTGGAAGTTGTGAACATTGTATGATGGAGATGGAAGTGAAATTATGTTATATAATAAAAGCGTACCCTATATGGGGAATTGTATAAAATTATAAGCATGTGTAGTATGACTGAGTTCTTTGTATGTATATAAGTAAATGT
>Citrullus_lanatus_newGene_3586	Citrullus_lanatus_newGene_3586.1
GCAACACTTATGCCTTTGAAAATTCTTTGATTTCGTTTGGATCACAATCCTCCAACAATAGCTTCAATTATGTTGATGTACAACATTTTAATGTTGTTTTTAATCCATGCTTACCTAGCAATTGATAGATATTTTCCTTTGGGTAAGATCGAAGATCCCAGAATATCCAAAGAGGTGAAGTATTGCTCCAAACATCTTACACTATATGAACAATGAAAGAAAGACAGCTTCATCCTCCATTGCTTGCAAACAAAGCACGTAACAATTTGAACTTAACAGTAGCTATGTCACTTTATTTCTACTTTATTTGTCATACCTGAGTCTCCCAAAGAAGAATCCATGTTAAGACATTTCATCTTCCATAAAGCAATTGATAGATTCCCTGGGATCAAAGAATTTTTACTGGGAAATGACCCAAGAAGGCCAATTTCCAAAGTCTTGATTGATGTGTTATTTTTAATTAACTTGCAAGGCTGTAATCATATGGTGGTTTGATAATCTGAACTTTTTTTTAAATAATATTATTTTAATAAATAATAATAGAAATAGGGTAGAAGGAAAAGAAATGACAAAAATAGGTGGAAAAATCGTGGACCCAGTACACGATTTCAGGAGGACCCCGTCCATGATTTTCATCTGATCAAACTTGCCTGCCACGCTGGAGCATGTCTGCCATTTGGCAGGGATAAGAATCGTGGATCGGGTCTACGATTTTCATCTCCTTTAAACACCCGACGCCCATTTCTTCCTCACCACATCCTCTCCTCCCCACTTTTCTTCCTTCACCCAAGATTTGTTCTTCCCGTCGCTGTTGTCACCGCCGTTTGTTCCAATTGTCTCCACTGCCACCACAAGCTCTCACCGAGAGCTAGAAGGTATTATCTTGCTAGAAGGTATTATCTTTCTCTCTTAACATTGTATAACATTGTTTAAATTTATGATTATTTTTTATAAAAATATGATTATAGTATTGTTTAGATTTAGATTTTGAATTATTTTTTACTAGGATAATCGTGGACTGAGTCCACGACTTTGTAAAATATATTTTAAATTTATTTTAAGTGATAATATTGTTTAGATTTGATTTATAAGATAAATGATTATTACTGTAATGAACTTTCTATGTTATAATTTTAATTGTAATTTTTATGTTTTAATTGTAATGAACTTTTTATCTTGCAATTGTAATGAACTTTGTATTATAATGAAATTATTTTGAATGATCATTTATGTTTATTAAATTGCATTGTCAATTATGGACCCTGATCCTTCTAATTCGGTGCAATTATATCTACAACCAATCCATCGTTCGCAATCAGTATGGGATACTCAATCTATTGTAGTTTTGGGATGTCGTAGGAGAGAGCAGGTAGTTGATCATAGTATAATGTTAGACCCACAGATCGTATCCTACTTAGAACAAGCTGATTTTCTCGGGATTGCACAAATTGGGTTTATTCAGCTAGATTGACATCTGATTACTACTTTAGTGGAGCGATGGAGATCGAAAACCCGTGTGTTTCACATGCCTGGTGGGGAGTGTACCATTACATTGCAAGGCCTTGCCCTCCAGTTTGGGTTACCAGTTTATTTAGCTAGATTGATATCTGATTATTGCTTTAGTAGAGCGATGGAGACCGAAAACCCATACGTTTCACATGCCTGGTGGAGAGTGTACCATTACATTGCAAGACATTGCCCTCTAGTTTGGGTTACCAATTGATGGAGAACTTGTAACCGGATCGTTGGTGTACGACTGGAAACAGGTTTGTGAAGATTTTTTTGGGTGTTCGACCCCTATAATTGAAAGGCTCTAGGTTGAGTATCCTTTGGTTGTCATCCCAATTTATAGAACTATCTTCTGATGTCGACGATATTACCATACAGAGGTATGCACGTGCGTATATCATGCAGCTCATTGGAGGATTTTTGTTCGCTGACAAGTCGAACACATTAGTTCACCTGATATTTCTTTCTTTATTGGGAAGCTTTGAGACTGCTGGTAGATACTCATGGGGTAGTGCATGTCTTGCATGGCTATATAGGGAATTATGTTGGGTTAGTACTGCAACTGCTTTAGCGATAGCAGACCCATTAATATTATTGCAAGTATGGGCTTATGATTGGTTCTACACCATCGCACCACAAGTTGAGCTACCGTCTCCCGATCATTTTATTAGACGTCCATTTAGTGCCAGATGGAGCAGCATTCTAGCTGCCTCTGAGCATTCTGTAAACATGTTACTAGTGTACATATTATCATTTGATCGACTAATGCACACTCAGATCAATTGGCATTGTACACACAGGAGATCATGGCATCGTTGTCGGATTACTGCTATAATGGTGAAGATATCTGGTTGACTGTGAGCCCTCTAATATGCTTTCATATTATAGAGTGACATTAGCCAAACCGAGTGTTAGGACAATTTGGAATGCGACAAACAGTGCTACAAATTTGTTATACAGACTGTGACCTGCACCAAATTAATTTAAGGGGTAAGCATGACCAAGATTGGCAACGAATTCATGTAAACCATTTATCTCATTGGCGAGCACATCGTGACCATTGTGTAGGAGGTGACATAGTAGATGGACTAGTTGTATCAGATGACTATCTACCTTGAATAATTTTGTTCGGGATGTACAACAATATTCAGTGCAACATAA
>Citrullus_lanatus_newGene_3587	Citrullus_lanatus_newGene_3587.2
CCCCCATTTTAGGCTCAATGTCAGCGTGTTGCTTCAGTCCTCACGACTTTCTTTCTTGCTAGGGTTTCTTTCTCTCTTTCCTCCGTCGCATCTCTTCATTTCTCTCACTCCGTTCTCCGCCTGCTCTCTTATCTTTTTCCGGTTCGTTTCCGGTTTCCAGCCGACAATCTCCACTAGACCCGTTCTGTCTTATCGCAGCCACGGTTGGGTGATCGGTGGCTTGGTGCTGTCAGGTATGTCGAGTGTTGTTTTCATTTAAAATTCTCAATGTGTTTACATTTTTTTGGTTTATAGCTCTCTGGACTGCCAAATGATGATGGGATATTGCGCAAGGGCTTTGAGTTCATGTAACATGCTACTTTGAGCAGTGAAATAATCTTTTTATGAAATCCCCTCTGATGGCAATGGGAATTGTTTTGAAATTTAATTTTTCTCTTGAATTCCAGATGTTAGACTTATAGGAGTTAATAGTTCGACAGAGTAGTTTTCTATCTTTTGATACTTTTCATAGAGGGACCAAAGATGTACTAATTGTCATTGTCTTCTGCACTAGATGCTTGTGTCTTTAGGTGAGTCATTGAGTTCAAGACACTTAATTAGTGCGATTGAATGCTTTGTTTTATTTTTGTGGTAATCTATTACCTATCAAACATTCGACGGAGAGAAGGAGGGCGTGAGGCATGAAGAGTGAATATCAATGACATTTTAAAAGATCATTGGCTTGTTTATTTTCGTGTTTAGGCAGCAAGTGACTTGTGTCTAAACACAGCATTTATCACATTTCACATGAAGAGAAACAGTTGACTTTAACATAGCTCAATTGGTTTTAAGCATGTACCTTGATCATGAGGTCTAAGTTTTGAATCCCCCAACCCCATATGGTGTTGAACTCAAAAGAAAAAGAAAAAAAAGGTTTTATGTTGCTTTGTATTATTATTGGCATAACATTGATGTCAACTTGTTTTTCAAAGAAAATCCTACAAGCTTTAGAAAAACTCTTGAACTTCATATTGTTCTATATATTAAATTTTATATTAGAGGCTTTTTAAGTCTCATGTTTGAATTGTGTGTTATATGATTTAGCCTTCTAGATCTTTATTGTCAATGACATAAAATTGTTTAAGGAAATCTTTATCATCAATAAAGCAAAAGACTGCTATAAGTGGTGATCTACATTGTGTGTGCGTTTCCCTAAGTGGTCTTTTAAAAGAATAAACTAAGCTGTGGAGAATGCATATTTAGCCATATAGAGTGCATGAAAGGGAGTTAGCTGCCCAGTTTCTGATCTAGTTAGTCAATAATAACAATCTATTTTGACAGATGTAATTGCTCATTACTTGTTTAAGATTGAGATTTGGGCATTTACTCTTCTCGCCATCAATCAATGAAGCATATAGTCAAGATTTTGACACTGTTGGTGGCCGTATCAGCTTTGTGGATTGGCCTCTTGCAAACCTCTATAATACCACATGGCCATGCTTGGTTGCTACCCATCTATTTTATTGTCTCCCTGGGATGTTATGGTCTATTAATGGTTGGAATCGGTCTAATGACATTTCCAACTTGCCCTAGAGAAGGACTGTTGCTACAGAAGGACATTGATGAGGCCAAAGAGTATCTTAAGCAAAAAGGGGTTGACATAAATTCTAATTGACAGACTTCGCAATCCTTTGCCTTCTCTCCTCCTCTTTATCAGATTTCTGTTTGTTTGATTACGGTGAAGAACACTTCATCCATCTCAAAGAGCCTTTTTTATTTGAATCCCTTGTGAAAGGCAGTGAATGTGGATTCATGTATAGAACAGAATTGTTTCTCTATACCTGTCAGTTGGTAACATAATCTTTCATTTATAAGCAGGGGGCAGCAAATCTCTCTCCTCTATTTGTTTCCATCTTTTATACGTTTCTCACGAATATAATTGTATTTTTAGTCCACTTTTGTATGTTCACCTCAAGTTTGATTATTGTCTTGCTAGTGACCAAGAAGTTTGTCGTTCGAATCTCCATTTTTATTACTAGAAAA
>Citrullus_lanatus_newGene_3589	Citrullus_lanatus_newGene_3589.2
AATGGGGCTACATGTAAAAATAGAGAAAATGTAAACCCTACTTTCATTCGTAAGTACTAAACTTAAGTACGTAATATCGTTGTGGACTTGTTTGCTTTCTCTCGTGTAGATCGAAGGAAGAAGTGAAGGAAAGCCAAGTGTATCTTTGCTGAGCATCGAGGGGAGGAAGAAAAAGACGACTAGGGCAAATTGGTGTGGAATTTTGGAAGAAATCGTGGTGAAATTGAAGTTGAAACCGAGACCGGTCTGGTGTTCGCGCAATCGGAATAAGGTCTGGTATTTGGCGAAAAGCGAGCTGTAAAGATCGAATTTAGGGCTGAAAATTTGAGGTTTAATTATAGGTGGAAGTGACTAGTGCGGATTTCTTGAGTGATTTGGAGCAGTGTGAAGTAAAATTGAAATATCTGACGAACGAACGGGAGATAGACCTTGAAATTTGGAGGTATGTTAGAAAACTTATTTCTCTACAAGTTTGTAGGAGGACGACAATGCTAATTCGGGTTGGAAATGCTACTTTTAGCAGTTAGAAGCGAAGACAGAAGCTGTGTGAGACAAGTCTCGCTGGGAAAGAATAGCGACACTAGGGCGTGGAGCGAGATGAGTCTCGCTGGTTGCTTTTTGTCTCACAACTCTTGCTAGGTCTCGCTGGTCTCGCTAGTCACGTAAATCTCGCTAGTCACAGTTTCGCTGGTTCCATGGTTTTGTTAGTCTAGTCTTGCTGGTGGCCTGAATCTCCCTAGTTAATGAATTTTCTTATGAAGTTTGGTCTTGGTGGTGAACAAACATCAATGTTTAAGACTTGTTTGCTATGTTAAAGGGAATTTTAAGGAATCTAACAAAGGAAACTAAACTATTTCAA
>Citrullus_lanatus_newGene_3591	Citrullus_lanatus_newGene_3591.1
CTTCGTGGTCGTCGGCATCATCAGCAGTGGCTTTCTTGCCAAATCGTGCCAATCAGAAGCGAGATAAAACAACATAATTAATGAAATTAAATCTGTGTAATTTTATTTTTTTATTATTATTATTATTTTTTTATTTTTAAAAGAACGCTCCCGATATCGATGTAACGTTTTAACGTCTATATCTATAGCCCTGCTCCCACTGGCCTCTGTTCATTTGATTTTTCGATGGCTTTTTAATGGCCGAGACCACAGCTCGGGACTCAATCTCTTCCACCTGCGCAGCAATGGCTGTTAATCAATGTCAGACTGCAGCTTTGTCTAATGGTGTTCTCGTTCAAGAAAAATTAGCGAAAGTTACTAGACTTGACGAGGAGGAGCGACATTGTTCATTAGAAATTTTGCCAATTCTCTTTGAGAAGGCTTCATTCCCCTTCCAAAATTCTTCGGCCCGTGATTCCTCTAGCTTTTTAAGTACCGAGGAATTCGACAACAGTCCAGAGTGTGATCCACATTTAGCTTTCCTCAGCTTCCTGGAAGTTACCCATCCAACAAAAAGTAGGATGTCATTTGAAACTTCAGATACCCGCTTGACTTGCCAGAACGTAATTGATATACACGTGAATGGTGGTGATGCTTATTCCTCGTGCATAGTAAATATTGATATTGACAAGGACAAGCTCAAACCATCTAAATCCTGTGAAGGAACTTTTGAAAGTTTGAAAACTGAGAATACATTGATGCGCATAGAGAAGGTACTGCAGAGACAGTCCAGTCTTAAAATGGGGGCGAAACTTGTTCAATATTTTTTGGACCATGGACTAATGCTACTGAAGTTCTCGTCTAAAGAAAAATTAGGGACTGAAAGGACTCACGATACGCCAAACAATAGGTGGAGAAAATATAAACGTGCTGCTTCATTTGATTCAAGAAAGATTGTCATTCTCTTCTCGGTATTGTCAAGCTTGGGAACCTTGATATTGATATATTTGACTCTCAGAGTTAGGCAGCAGGGTGGAGATGGATCTGTTGCTATGTAACAGTTTTGCTATCTGGTTTCGTATCACTTTTCTCCATTGCCTTTCAACACTCTCTTAAAATAGTTGGATTTTAAATTTTAATCTCTTTATAGAACATATTTTTAGGCATGACTGTTACATTTGTACATATATGTCTCCCACTTTATGGTTGCCTTAGGAATTGAACACACTAGTGATTAGTGAATTTGTGACATTTGGATGAACCTTGGGGCAAAGAACATCAAAATTCTTTGATGGAAATGTTAGGAGATTTGGATTTCATAGAAATGTTGATAAAAATATTTTAGATTGATGGAAAATTATGTAAATTAAGAAATTTGTAAATTTGTTTTCTATTGATAAATACTAAATAGGTGTTCTATACTTATATTAACATTTATATTCACTAGATGGAAGACACGTGCGATGCACGTAGCTTAGAAATTTTTAAAATAAAATGTTTTATCATGTAGTGAAGTAGTTTTAAGCAATCGTGTGTAAAGTTATATATATTCTTTAAAGCTAACTTTATTGATTGTTAATATTTGTAAATTATAATATGTTATAATCTGAAACTAGAAGAAAAGTATTTGCACAATAGTTTTATCGTTCCTCTCTAGTTTTCAAATTCATACTTAGTTATATTTAAAATGTATTTTATTTATTTATTTTTTTGAATAATTAATTTTAATAAAATTAATTTAAAGACTAAAGTTAAGATTCAATAAAATAACCGCAAAGACCCATTTGTCTCGAAAAAAGAGAAAAAAACCCATATGTTTAAAAGAAAGGTAACATCTTTTCTTTCGCTATTTATTTTTAAATCAAGCGCTTCTATAACTTTTTTGAAAAGATAAAAATGGAAAACATATAATCAAATGTCATATCTTTATCATTTATAAAATAATAATAATACTAATACTACTACTAATAATAATAACAATGACAATAATAATAATAACGAAGTTCACATATATTTTACAAAGGAAAAATACTCATAATGTCAATTGCAAATGTGTAAATATCGAAACTGTAGAGACAAAAAAGAAAAAACAACTAATATATTTTATACATATACTAAAACTACTTTTCTATTTTTTTTTTTTTTTTCTGAAGATGCAAAACTTCAAGTGCTCCCGGGCTAGATTCATCAACTTCAATTGCATTTATCTCTTGAACTACAAAATGACCTCTTGATCGATCTTCTTCAAACTTTTTGTCCATGCGAATGAGAAATTTGTAAGTTTTTCCTTGAGTGAAAGAAATTACGATAAATCTTAGATCCCTCCTTTTTCATCTGAAATTGCAAGCAACAAAGATAAATTTGTTAGATACATTTATAAATATGATTTATTTAAGAAACAATTTAATTTCTTTTATTACTACCTGTACAACTTCAATTGCATAATGGAAAACACTACATCCAACTATCACCTCAGCAGCTTCAAATGCAGTTACATTTGTAGTCATTTGACCATCAGAAATTATAAGCTTTAGCATATATTTTCTATTGAATTGTACACGATTATTGTAACTGTTACATTCAGTCATTTTCTGACTTCTGTTGGGATACACTCTTTGGTTGCAAATTATGCACTTATCAAACTATGGGTTGTCCTTATTAACTATCTCGACAATTGAGGCAATTACATAACAATATAAATCATCAAATATCCCATACATAACTCTTTGATGCATACTAATTTTGCTTTTTCTATTGTTTTTAGAGGGAGGAAGAAAAGTGGGCATATTTGTGCGAGCCAAGAAGATTTTCCTCCTACTTAAACAAATAATTAACAAAATATCAATACTAATGTAGACGAAAGAATAATTACAATATTTAGTCAATTTGGAAAGTTTTTATTAAAAACATTTACAGTAAAAA
>Citrullus_lanatus_newGene_3596	Citrullus_lanatus_newGene_3596.1
CTTTTGTAGGGTTGGGAGTCGGTTTGTGTAGTCAGTCTGGTAATGTGTAGAAGGAGAAATCCTTAAGGGAGAGACCAGCACTCTCTAAGTTGCTGGAGTTATCCTTTTCATCTTTTCCTTTTGCTTGTTTATGTTCTTCTTGACTGTTGGGAGTAAGAGATTGTGAATATATAACTCAGGGAGGCTTGGTTGCCCTGTTTTCTCTCTATCTTCTTGAGTTTTGCAGGTTGGATACCTAACAAATTGGTATCAGAGCTCGGTTCAACACTAGGGATTACTTGACGGATGGTGTAGAAGTTGTTGGAGGAGAGTTTTGAAGCCCATGAGAAGGAGTTGTCGGTGTTGAAGGACTTAGTGATAGCCACTTGCAAAAATGTGGAGCGAATGGCCGACGACTTAAAGGAGCTGCCGGAGAGGGTAGGAAGGGGTCATTCGATGTTGACAGAGTTTGCGTAAACGAAAAAGAAAGGGGTAGAGTCGGAGGAGGGAGAATCTTCCCAGGGAAGAAACGGAGGATTCAATCAGAGTAAATATAAGAAGCTGGAGATGCCGGTTTTCAATGGTGAGGGACCCGACTCATGTATATTTTGGGCGGAGACTTATTTCGAAATCCATGAACTGGCAGACGACGAGAAGTTGAAAGTTGCGGTGATCAGTTTATCCCAAGATGTAATTGACTGGTATCGGTGGACGAATAACCGAAAGTCGATTCATACCTGGAAGGAGCTGAAGGAACGGATGTTCAAGCTGTGGAGACCATCACTGGAAGGGATGCTCACAGACCGACTGATGACGATTAAACAAGAAGGAACATATGCTGAGTATCACCGGAAGTTCGAAATATATTCGGCACCATTACCGAATTGGAGGAGATCGTCCTAGTGACAGCGTTTCTGAATGGACTGAGGCCATCGTTGAAAGCGGTCGTGGTGAGCAGACGCCCAGTGGGCTTGGACCAATGTATGTTGGAGGCCCAATCCATTGATGATAGGGACTTGGCTTTGAAGTTGGCTCTCGAAGAAGTGGGCCTAAGTGTAGCTGACAAAAAGAGAGGAAAGGCCCCAAGGAAGGAGCAGGAAGATGGAAGGAAAGGGGTGGGTCGGGTATTCACCGCCAGGTGACCATATTCGAAAAAGGAACCTAGGGCCGAAGGTGGGAAATGTCAACGACTTTCCAATCGTTGATGAACGAGATATTCAAACCGTTCCTCAGGAGGTTCATCTTAGTCTTCTTTGATGACATCATAGTTTACAGCAAAGATATCTCAACCCACGAGAGCCACTTAGCGGTCGTTTTTAATGTTTTGAGGGAGCATAGGTTGTTTGCCAACTGCCAGAAGTGCATCTTCAGTCAACCGCGGATTCAGTACTTGGGACATTGGGTTTCGGAAGCGGGGGTTGAGGCTGATGGGGACAAGATACGGGTCATGAGGCAATGGCCGGCCCCGAGGAATGTGACGGAGTTGTGGAGTTTCTTAGGCCTCACCGGGTACTACCGACGTTTCGTGATGAACTATGGAATACTAGCTGCTCCATTGATGAAATTATTACACAAGGATGCTTTGTGTGGAGTGAGGAAGTCGAAGCCTTCGAAAAGTTGAAGAATACTATGACCAACCCGTATTGGCTCTTCCAAAATTCCACCTTCCATTCACCATGGAGACAGACACATTGGGAACGGGCTTGGGTGCAGTTTTGATGCAAGAAGCCCGCCCTATAGCTTATTTCAGCCCAGCTCTGTCGGCCAGGACCCAAACTAAATCCATTTATGAGCGAGAGTTGATGACCGTGGTATTAGCGGTTCAAAAATGGAGACACTACCTATTAGGGAACAAATTCACAGTGATCTCGGATCAGAAAGCCTTGAAGTTCCTCATTGAACAACGAGAAGTGCAACCACAGTTCCAAAAGTGGCTCATGAAATTGCTAGGCTATGACTTCGAGATTTTGTACTAGCCGGGACTACAAAACAAGGCCGCAGATGCCCTTTCACGAAGGCCACAACAAGCTGAAGCAAAGGTGCTAACGACTTCCCCTTCTTTGGTCAACTTGGGGTTGTGCAACGAGAAGTGGAGGAAGATATGGAGCTGCAAAAGATCATCACCAAGCTCATCGAGGACCCCGATTCGGTTTCAAAATTCTCCCTAAGGCGAGGGAAACTTCTCTATAAAGACCGGTTAGTGATCTCGAGCACTTTGTCGCTAATTCCCTCTATCTTGAGTACTTTTCATGATTCGGTCTTAGGAGGGTATTCCGGTTTCTTATGGACGTATAAAAGAATGGCGGGGGAGTTGTACTGGAAAGGAATGAAGAAGGATGTTAAGAACTACGTGGACAGTTGTTTGATATGTCAAAAAAACAAGGTAGATGCAATCAGCCCAACAGGATTGTTGCAACCTCTACCGGTTCCGGACAAGGTGTGGGGTGATATTACGATGGACGTCGTGGAAGGCTTACTGAAATCTCAAGGAAAAGACTCAATTATGGTAGTAGTGGATCGACTGAGCAAGTACGGACATTTTCTGGCTCTTAGCCATCCTTACAACGGCAAGTAGGTGGCAACAACATTCATTCGGGAAATTGTAAGGCTCCATGGTTTTTCCAAGTCCATCATCTCAGATTGAGACAAAATATTCCTTAGCAACTTCTGGATTGAGTTGTTCCGAAGTCAAGGTACAGTATTGAAGAGAAGTACAGCATTCCACCCACAAACGGATGGACAAACAGAACGGGTCAACAGATGCTTGGAAACCTACCTTAGATGCTTTTGTAACAAACAGCCTAAGGCTTGGCTGGAATGGTTACCCTGGGTGGAGTACTGGTACAACACGACGTACCACGTATCCATCAACACAACCCCGTTCAACATAGTATATGGGATGGCAGCCCTTCCCTTGATATCTTATGGGGAGAATAAGGTGTCCAATGATACGGTGGAACAGCAACTCATGGTGAGGGATATAGCCCTTGTGGCTCTTAAGGAGCATTTGACGTTGGCACAGAACTGCATGAAGAAGTTCTACGATCAGAAAAGAAGAGAAGTGGAGTTTGAGGTGGGCAGTGAAGTTTCTCTGAAGCTAAGGCCCTATAGGCAAAGAACACTAGCGAAAAAGAGGTGCGAGAGACTGTCACCTAAATTCTACGGGCCTTATCTAGTGATTGAGAGGATTGGACAAGTAGCATATTGATTGGAACTACCACCAGAAGCCACAATCCATAACGTATTCCACATATCACAGTTGAAAAAGAAGATAGGTGAAAGACAAGCAATGCAAGTTCATCCTCCCCAAATGACAGAAGATTTTGATCTGCAAGTCTGACCGGAGAGCATAATGGAGTAAGGTGGAGTGCAGATTTAGCATGGGAAGAATGGCTCATTAAGTGGGAGAAGTCACCGGAGAGTGAGGCTACGTGGGAAGAGGCCGCGTTCATCAAATATCAGTTTCCCGAAGTACACCTTGAGGACAAGGTGTCTCTCGAGACTGGGGGTATTGTTAGACCTCCTATCCATCACACTTATCAGCGAAAGAGGAAGAAGGACCGAGAGAAGTGCAGAAGGACCAGCTGGGAGCATAGTGGGCTGAAGCAAAGAGGAGCCGAATTGGGCCTTAGGACAGTCAGTTATTTTGGGATTGGTGAGGGTTAGACGTACGGTTGTGAGGGAGAAGTCCTTTTGTAGGGTTGGGAGTCGTTTGTGTAGTCAGTCTGGTAGTGTGTAGAAGGAGAAATCCTTAAGGGAGAGACCAGCACTCTCTAAATTGCTGGAGTTATCCTTTTCATCTTTTCCTTTTGCTTGTTTATGTTGTTCTTGACTGTTGGGAGTAAGAGATCGTGAATATATAACTCAGGGAGGCTTGGTTGCCCTGTTTTCTCTCTATTTTCTTGAGTTTTGCAGGTTGGATACCTAACTATCCTCTAAGATTCTAAAGCACATATTTCCCTTCTGATTTTTTGATCACTCTCAACTCCCTCTTTGGTATATCCCTCTACCCTCCTTTTGCACAGATGATATGCATGTAACTTCCATGCATCAAAATACTAAACTATCCTTTTGCCTTACCATTAATGAATTTACTGCTGATAGGGATTGATATGACCCCTAGTGAATTGGCCTACTGCTGATGTTATGCATTAGCTGTGCAGGTCAAATGATGCGATGAGGTCTTGTGAGGTTAGTCGAAAATGAGGTTAGTCTACATGTTTTCGCACGAGCATGGAGTGCAAGGCAAGCCTTCCTTAGGATGATCTTGGCAATTTGTCAAGGTGGGTGCTTTCACGATCATATCAAGAATATAAATCGACTGTATTGGAGTAATTTTACAAGGAACAATTTGCTTTTTGTTACCAGTTAATGATGATCCTTGTGAAAGGGTTGACGGATTTGGCTTTTTGCATAGGGTCCAAATGGCAAAGTCGAGTAAATTGGCGAATCGTGAGAAGGAATAGCTCAATGACAGGAGGATCCATCAAATGAAGAAGGTAACACATTAGATGCCAGTGATGGATGTAACCATCCTACTTATAACTCATGTTTTTTTCAGAGTTGTAGGAGAAAGGGATGTTTCTGTCTTAACTGGATCAAAAGTTCTTGCGTGCTTGCTAGATGATTTCAAGATTCCTCGGATACACTTGCAACGTGTTGAAATTTGGAATCAACTCCGATTTCTCCTGACCACAGAGCTGAACTTAAAGATAAATTAGGAATCTATTGACGGTCATCGCTGGAGAAAAGGGAATGATCATGAGCTACTTTAAGGTTACTTTAAGGACGATTATGATATGAATATCATTATATAATCCAAGTGCAAGAAAAGGTCAACTAACTCTTTGATCTATCAACCTTGAAGCAATATGTTGTTCACTTGATATATGATTATAATTTTTATCCAAGGGAATGGATGTCAATTTATTGCCTTTGTTCTACTACAATTCTTCAAATCTTATCTTTGCTCACTTTGTG
>Citrullus_lanatus_newGene_3602	Citrullus_lanatus_newGene_3602.1
GAGAAAGTCGAAGTTTCGACCCTCGACCAAGTTTTTATTGTCGATCGGACAACAAATAACAAAAAAAGATTGATTGTTGTCACTTTGAGGAAAAAAAGTAGAACCGTTGCTGAATTTATCATGGCTTTAATCCCAGGACCAATTGATCCCAATATTTTATATGATCAATCTATTCATCGATCAACAAATGTATGGCAAGATCGGACTACAGGCAAGATGTGTTGTAGATGTCGTGAGGCGGTTGTTTATCGTACCATCCTACTTCATCGTCGTATACTACCACTTCTGCGTGTATCAGGCTTTTATGGGGTTGCTAGACTAGGATTCATTCAGTTAGACTGGCACCTCATCACTGCACTTGTTAAGAGATGGAGGCTAGAGACCTATACATTTCATGTGCCTACTGGAGAAGTCACTATCACGCTCCAGGACATAGAAGTATTGTTTGGGTTACCTGTCGATGGCGAGCTTGTTACCAAGGTAATGCATGACGATTGGCTGCATATTTGTCACATGCTACTCGGTGTGACCCCACCTGCAAATAAAATTAGGGGATCAAGATTGAGTCTAACATGGCTATGCACACAATGTCCAAGACTTGATGATGATGCAGACGAGGAATCTGTCATGAGATACGCGAGAGCATATATACTGTAGATGATGGGCGGAAGTCTGTTTTCTGATAAATCAAGTCAGTTTGTGCACCTAATGTTCCTTCCACTGTTAGCT
>Citrullus_lanatus_newGene_3604	Citrullus_lanatus_newGene_3604.1
CGGCATTGTCTCCCTTTTCTTTTCCTTTTCTTTCTTGTTTCTATTGCTTCAAACTCGATCTCCGATTTTTTGCATCTTCGGTCAGTTTCGATATTTGCTCTAATTTCGGTTGTGAGTTCTTCCTCTTCTCCATTGTACATTCACGACCTATGAAACTGACATAAATGAGCATTTTAAGTATTTTTATATGGCTATTGAAGCATCAATTGAGGGTTGGAAGCATTGTAGACCCAATATATCTGTTGATGGCACGTTCTTGAAATGTAAATATGTTGGGACTCTTTTGACAGCTTCAACAGTTGATGGCGGAGTTTGAGTTGCGAGAGCAACACAATCAATCAAGAAGCTTCAAGGTTGATCCTATTAGCAATGAAGAATATAAAGTAGTTGATGGAGATGATTATTTTGTGGTTAATTTGGTCTCTAAATCATGCAATTGTCGTGTTTGGGACTTGGAGGAGATTCCATGTGCTCATGCTTGTGCTATTATTCGTGGGCTGAATTTGGATATTTATGCTTTCGTGTCAGACTATTATTTTTCCAGTACATTGTTATCAACCTATAGAGGATCAGTTTATCCTATTGGAAATCATTCTGACTGGAGCTCTATTGATGTTGATGTAAATTTATTGCCTCCACTAGTAAAACGTCCAGCTGGGCGACCACGAAAATGAAGAATATTGTCAATTGGTGAAAGGAAAAACAACTCTAAGTGCAGTCGATGTCATGGTCGTGGCCATAATTATAGGACATGCAAATTGCCACCAGTTGATTAATGATGTATAAGAAGATTTGTTTTGTTACTGATGTAATCATTTTGTCAATGATAGACTACCAATTTATTGTTGATGTATAAG
>Citrullus_lanatus_newGene_3607	Citrullus_lanatus_newGene_3607.1
CTGAAACTGTAGCACCGGCGTCGGACGACGGCGAGAACGGGTGAGGCGGGCTGATGGGGCGGTGCGCTGGGGCCGGAGTCCCTCTAAACCAGAGAGAAAACGAAAGCTAGAAAGAGATGCTAGAGAGAGAGAAAATCGGCGTGAAGCTCGAGGGAAACGCTCACCGGCGACGAGGCTGTAGACGATGGCAGTTGGATGATGGTCGTCGGAGGGGCGGTCGTGTGGTCGGCGGACAGAGCTTGTGCGAAAGAGAGGTAAACAAGCCAAGTTTCACGTTCAAAGAAAGTTTGAGCTCCAATGCACATTTGGGGTCTACTTTCGTCACATTTCATCCTCGGTTCAGGTATGGTAATCTAGAGCGAGGTGTGATAGGTTCTCTAAAAATTCTCCTTCCCTATTCTTCTCATATCTTTCAAGAGAGGTTACCACAAACTAGATTCTTGTCAAAGTCATAGCGAGTAAGATCTCAAGAAAAAGGAAGGCTTCGAGGAAGAGACTACCG
>Citrullus_lanatus_newGene_3609	Citrullus_lanatus_newGene_3609.2
CAAAAAGTGAAAAGGAAAAATGAAGAAAGAAAATTTCCTTTCTATCTCTCCTTCATCCCCTCCTTCTCGTCGGCACCCTCCCTTTCCCTTCTTCATCTTCCTTCTTTTCTTCATCTCTTCAGCAGCAGTTCTCCCACCCTCGCACTGCCGGCCAGTTCAGTCCGCCACGATCCCGTTCCACTTGTTCCGAAGAGCCCAGCGCGCATTGAGTGTAGCAGCAGCGGCTGGCGAGCGCAGCAGCCCAGTTGTCGTGGTTTTGTCACCCAGCCGTTGTGGTCGCCACCACTCCATTGGGTCTTCTATCTGTGGATCGGGTGTTGCCCTCGATTGACCAATCGTCCACCTCGCCGAAGTTGATTGTTGGATTTTGGAAGGTTGGTTTCAAGTTGTTGTGAAGTCGTTGGAGAGATTTAAGGGCTGATTGTGGTGTTTTCGGTAAGGAAATTTGTATTTATTATGATTTCAATGGTTGATTGAAATGATTTTGGATGTTGCAAGTTGGGGGTTTAATGTTGAATTTATTTGTGTATAGCTTAGGTGTCCTATCGGAGGTGTTCGAATTCGAAGTTAAATCTTTGTACTGGGTAAGTGGATTGGAAATTTAACGGTAAGTTGAATCGAGTGCTCCCAAGAGTTGTAGGAATTTATGATGGGTTCTGTTTCATGACTAGAACATGTGACTCGAGGCTTACCGACGACATAGAGGAAGGCACATTGATTGTTATTCAAAATTGATTCAAAGTAAGTAATCTTACTTCTGGACTATTTTTTTCCACATGTCAAGCAATTAGATAACAGATTGACTGTGTAGTTGGGCTAACTTAAAGGTCTTTTATGATGGATCTGCTTCTTGTATATGTTGTTGATACCTTAAACCTGATACTAGTATGAGGATGATTCTAGCATGAACTTATATAAGCATGGAACTTACACTAACATGAAGCTGATTTTAGCATGTGAATGATAGAACCCTATATGGGGCTTTGGGATTATGTGATGAGTTCTATGTTGCATTTCATTGAAAGCATGCTATGTATTAAATTAAGATGTGACAGTTGTCCTCCTAGTCTTGCTATGTTTTGGAGACCGACGGGTTTCCCGCTACGTTTCGGAGACTGACAGGTTTCTTGCTATGTTTCGGAGACAGACGGGTTTCCTACTATGTTACTGGGAACCGACGGGTGTCCTGCTACATTGTGAGCCTTCGGGCCACTAGATTTGTGCTAGGATGGGCTAAATCGTTCACCAGATAGCCATCACAATTTAATCCTGATTTGTATGATATTTTAAGTTTTGTGCACATTTTGGATATGAGTGTTTAGCCTGATCTTAGTAGTGGGGTTACTTATTGAGTTTTTTATACTCATACTTTTACTATGTTTTTCTTTTCAGGAAAAGGGAAGGACCCTCTGGCACACGGGAGGAAGAAATCTTGATTGACCAATGAGGACTAGACTAGAACTTCCGCATGAGTTTCATGAATTTCCATGTGTTCTAATGTTTTGGGTTATCTTTGTTCTGAAAACTATGCTATATTTTAATGTTTCTTGGATCAAACTTTTACGTGTACGTTTCTTTGAAAATTTTAGAGGCGCCATCTGAATATTTTCTTGTGATTATCAAATATTGAAAGGTTTCTATATTTTATGAC
>Citrullus_lanatus_newGene_3623	Citrullus_lanatus_newGene_3623.5
AAAAAAAAAAAAAAAGAGAATAAAATTAAAAAAAAAAAAAAAAAAAAAAGAAATTTCTCCCCCTCTCTCGCGTGAAGCCGCCGCCCGCCTGTACTTTCATCGTCGCACCACCCGTGTTTCTGTCGGCTTCTCAGCGCTAGCATCCGTCGGAGCAGACGTTGGCGACCGGTCACGAAGCTTCGTACTGTCATTTCCTTTTCGCCGCACCTCAAACAACGTTGCCGTTCAGTTGGTCTGCCATCCCCGCCGCTGTTCAGATCGTTCGACCATCGGGCCGTGGGTGTCTGCGAGCAGGCCGCGCCGTTGGCGCTGTTCACCGCCAGTCGCCAGTTCTGTTTGGTTGGATGAGTATTTGGATCCAAGTTTGGGTTGTGGCCTATTTTGTTAAGTTTTGGTGGGTTTCTTGTGGTATTGTTTACCCAATTAATTTCATCTTCTATTTTAAGTTCTATTGGTTAAATCTTGGTAGGTGGCTTAAAGTTTCATTAGTTCGAAAGATTGGAAGTGATTTCGGGTTAACCCACGATTTAGGAATCTTTGCGAGGATTTGTGGCTTGTTTAGCAACTTAGATCTAGATTCAAGGTAAGTGATCTTACTACTGTAATTGCCTACGTGCCAGGTAGTTTAGTTGAATAAATATGATATTGAATATGATATTGACTTTCATACTTGGGAGTCTTGCCTTCCGTAATGTGTTTACATAAAATTTCATGAGGACAAGTGTATATGAGCATGTTGAGGAATGCAGGAAAGGTATTACGAAATCATGTTGTAGTGTATATGAGCATGTTGATGAATGCATGAGAGGTATTACGAAATCATGTTGTGAGGGATCCCTACGTGTTTGACTAGGTATGCAGGGTGGTGATAGTTACCCCCTACGTTGGTAGCATGCTCACGAGAGGTTGTATTCCTTCGGGATCACCATGACCACTTGCATGCTGTATTTGTAGAGCTAAATGCTTAGCCTTGCCCTAGTAGTAAGGTTACTTACTGAGTGATTTATTTACTCACCCTTTCCTTATGTATGTTTTCCATGTAAGGGAAGGAGCGTGTCGGTGAGTAACAAAAAGTATCATTGAGGGCGTCATGGGACCCACAGTAGCTTCCGCATAGTCCTCATATTTTGCATTAGTCTTTCATGTCCAAACTATCTAAACTTGTTTTGGGATAAGTTTTAGTTACTGGTTCTCCTTTCACTTGTTTCTTTAGGGGTGCCCCAAACTAAGGTTTATTTATTTATTCATTTATTGATCTTTTGTATTGAAATAAAGTATTAAGTTCACGTAAAGCACAAATCTGCTTTTAATATTTTGCCGAGTGTCTTTTAAAATTGAGCATGCATTTGGTAGTGATTTGTTTAAGGGTATGCTTGGTCGGCTCGTTACAAATGTCTTATGACATTGAAATTAAATTAAAATTATTTAACGAAAGTTGTAACAAAGATGATACAAAAACATTAGCTTGTTAATTAGTTAATTTTCTATAGAAAAATTTTCGACAAGGTATGGATGAAATGAAAAAAGTGTATTGCTTAATATTCCAAGTTTATCTAAAGTATATCAAACCTAAGGTATATAAGTATTTTCACATCAATCAATAAATAGTCAAAATAGCACATGAATAAGTAAAGTTAATATAACTAATATATTAGTGAAAAACATCTGATAAATGCTTTACTTGCTATGGATTTAGTATACCAGTGATATGATATACTCATATTTCGTATATTAGTAAGCTGATACATTTATATTAATTGATCATTAAGCAATTTCATCTGTTTGTTTTGTATTTCTTATAGAATTTGTTTATTTTTTATTTTTTTTATTTTGTTCATTTAGAAAGTCTTGAAAGTAAAGAAAAGGTTTTTTATTTTATAAGCA
>Citrullus_lanatus_newGene_3625	Citrullus_lanatus_newGene_3625.2
GCGGGGGAAGAAATGTGCTTGAACCATGCGTTTAAGTCACTCTGCGTTGAGGACAGTTATGCGCTGAAGTCAATGCGTCGAAGACAGACATGTGTTGGAGTCACCCTGCGTCGAAGACAGAATGGTCTTGACGCGACGAAAGTAGTATTGTATGACGGAAATATATGCGTCAAAAATAGGAGTCGTTGAGGACGACACCATGCGTTGGGTGTGGTCAGTTGCTGGAGGCGTTGGAGGAGAAGTTAACATGAATACCTCGCGTTGAGAGCTAGTCTACGGGTGAAGGACAAACTTCAGAAGAAGATTGAGGAAGGTGTTCTTGCGGATTTTGGGCGAGATTCGACTCATATTGATGTTGACAAC
>Citrullus_lanatus_newGene_3629	Citrullus_lanatus_newGene_3629.1
GCTAAGAGTTTGCATGTAGAATTTTGAAAAGTCTATAAATAGAAGGGTCGATAGAAGAGGTTGGTGTGTGCAAATTGCTCGTGCTATTTGTGATTTTATTCGATCAATCCCAAATGGAGTCTGGTTTCACCGAGAGGGATGCCAAAAAGAAACTTGTTGAGGAAGAACACCAAATTCATCAAAAACTCAAGCTTGTTTTGTTATCAGGGAAACTAGAGCAGATCGGAAAGATGTCAAGATATCTAACAGTCGAAAACGAATTAGAAGTTCAAATTTTGAGCTAGAAAAGAAGGCAGCAGGCTTGAGGCTGTCGAGTGAGTTTTGGAGTGGTTGTGCGTGCAATTAGGCGAGGGTTGTGGCCAAAGGAAAGAATTCATTTGAGGTTATTTTCGGC
>Citrullus_lanatus_newGene_3631	Citrullus_lanatus_newGene_3631.1
TGATTGGATAACTACAGACAGAAAAATTAAACTTTGTTCTCACAAATTTTGGATTGTTATACTGGACCCAATTCATGGAAAAGGAATTTGAAGTAATAACTTTGCAATCTGATTCTCATTTCCAATCACCGGAAACTTAAAAGCGCCCCCACCACATAGAAGAACAAAGAGCCAAAATTTTGAGTTTGATTCCCATACAAAAGCAAATTCTACAAGGGTGCTAAAGGTGAGTGTTCGGGTTTGGGTGTGTTTGATGGAAGATGCTAGTGATATATGGGTTTTTCACGCCTAGGGTTTGTGGGTTTGTTAGAAAAATTCATGGCTTTAACAGTACCCTAAACCCAACCATGTTGGTCTAATGGTAAATAAAGGTCATGGATATAATAAATGACTTAGAGGAAATGGGTTTATTCCATGGTGGTCACCTATCTAAGAATTAATATCCTACGAGTTTCTTTGGCACCTACGGGCTGTCCTGTAAGATTAATTAAGGTGCATGCAAGTTGACCTACATCCCCTAAACCATCTCTTCACACCTGTAATGACCCAACTTTTCAAAATCACTAACTAGGTCATTACTACTATGCATGCAATTTTTAAAAGCTAATCTAGTTGACCTTTTTGATGTAAAACAAGAATTTTCTAAAATGCATAAATTCTCACTAAAATCAAAATAAGATTTAATTCAGGATCCCTGAAGAAAGACTTTAATTAAAACAAAACATTTAAATTTCAAATTTCTAAGCTAAGTAGTTCTCAATAGAAACATCCAAAACAAACATGAAAACATGAAATTTATCAGCTCTAGTCCTATGGCACCATCAATAGATTCCTTATCAAACGCCTCTAGTATGTTCTTACTAGTGGGACATGCATACTTAATCTTATCATAGATGGCCAAGTAGTGAACAATTTAACTGTTCTGGTGCCCGAAGGTACACAAACATAGTAGGGGACCCGTTGGCACTCGGTGGCGATAACATAGTAGGGAACCCATCGGCACCCAGTAATATAGCTAGTGTTAGGAGGGCAAATTGTCACCTTTAACTTAGCATACATCATATCATCAATGAGTTCCACAACATACATCATAGTGCATAACATACTTTCAACATGCTCATAACATGTGTTCCTCCATAAATCAAAGCGACCATCATGGTTTTATTCCATATACATATTACCATAACACATAGAATTCAACATGCTCATAACAATCTTCCCATCCACATATACGTAGCCAATTATCTCAAACATCTCGTGACATGCTTCTAAAACTTATTCAGCGTAACAATATCCTCTAAACTAGGATGCCCAGCTCGAATCGAATTCCAATAGTAAAGTTACTTACCTCAAGGTTACACCCAAGCAATTAGCGAACCAAACTCTTCTTTATCTTGAGTGAAAAACCTGAATAGAAAGCAACTACATGAACCGAAATTAAATTCAACCTTTAGGGGAAAAAAATCCAATCACAAGTTTATCCAAAGTAGCTCCAAACAACTTATCCAAAGTATCTCCAAACAACTTATCCAAAGTATGGTTTGACCCAAAACCACTCCAAAAAAAGATCCCAATCTATGCAAAATTCAATAACAAGGGTTAGGAACCCAAATTCCAGCAACCCATATTAAATCAAAGGCTTCCAAAGCTTTAAACACTTACTAAAACGTGCCAAAACGCTTTTGATCCTGCCAGACAGCAGCCTAAAACCTTCCAAAACTCCACCACAGCAAGATTCCGGTGAGCGGCGACGGTCCACGATGGTTGGGCGTGTGCTGGCGTCTAGTCGGAGGTGCGGCGGACAGAGGAAGAGCAGCTGCTGTAGATTGGTGATATAGAGACAGAGATAGAGAGAGAAATCGAGGGAGAGAGAACCTTGCGTGGGTGACCGGCGGACGGCGGCGCGGCGGCTGGCAAACGGCGGTGCGACGTTGGGCTGTGCGTGCGGCTATTGAAGACCTGTGGCAGCGAGAACTATTGCGATGAAGAAGAA
>Citrullus_lanatus_newGene_3633	Citrullus_lanatus_newGene_3633.1
ATCGACACCAATATCCCTCTCTATCCCTCCCTCTCTTAGCTGGCGTCTCTCCCTTGACATCTTCGCTCTCTTCGCCAACGTTCTCCCTCAATCTCTTCACTTTCTTCCATTGTGCAACTGCTAGTGCTGCCGCGCTCTCCGTCCTGCCTCTCTTCACTCTTGTCTCTCCCTCTCTTCGCTCTCCGTGGGTTTTGGCCATTTGAGGAAGAAAAAGTCCCAAATCTGGCCAAAAGAAGAATTGGAAGTATCAATAGGGAATGATTTATCAAATTTAGGAGCTTTTCCATCGTCGTAAAAGCATGCATACGCACACCCTACCTCCTCATGGAACGATATAACATCAACACAGGAGCTCCACCACCACTTGGAATTGAGAAGGGGAGATTGTGATTTGTGTGAGTAGTAATGGTCAGGCAGATGGAAGACTCTTCTCTCTCGAGGTATTTGTCTCCGGTTGTTGTCTAGAGAGAACTCTACTGTCACTTAGGAATTCTTCCGAGAGATTCAACAACCTTTTCAGCCATCAGGTTTGCCCTTTTATAGAGGCTGCATTGCAATCGCTGGAAAATCTGCGTGATTGGAGGTTGCATTGCTGCCTTGCGTCTATCTTGCCTAATTGCGTGATTTCCAGTTTAATTTAGATCCACCACTTTAGCCGCAGATCAAAC
>Citrullus_lanatus_newGene_3639	Citrullus_lanatus_newGene_3639.1
GAGACACCTAACAATCAGCTTGGATGTATCCATGTATGATGTATGTATGATATGACTTAGTAGACCTCAATCTTTCGCCGGAACGCCGAAGCTCGCGCATGGCGGCGCGATTGACTTTCTCTCTCTCTGTTGCCTCCATTTTCAACTCTTTGAAGCTCCGATCTGCATTTTCCGCTTCAATTTCTAGGAGTGTAATAAACATTGCGTGGAAGCAAAGACCTCAATGACTTTGTTGCAATAATGGAAAGGGAAAATTCAAAGAATTGGTTGTTATGCAGAGCAAGTGGTTCCAGGATTGGATTATCTCATATGGAGGATCATACATTTGTTGTAGGTCAAGAGTTTCCTGATGTCAAGGCATTTCGAAATGCAATTAAAGAAGCTGCTATAGCTCAACACTTTGAGCTACGAATAATCAAGAGTGACTTGATACGTTATTTTGCAAAATGTGCCGAAGAAGGTTGTCCATGGCGAATTCGTGCTGTTAAGCTTCCTAATTCTCCAATCTTCACAATTAGAAGCCTTGAAGGGACACATACCTGTGGGCAAAACGCCCAAAATGGACACCATCAGGCCTCTATAGATTGGATAGTTAGTTTCATAGAGGAACGGTTGCGGAACAACATTAATTACAAACCAAAGGATATATTGCATGACATCCATAAGCAATACGGCATCACTATACCATATAAGCAGGCGTGGCGTGCAAAGGAACGAGGCCTTGCCACAATTTTTGGTTCTTCTGAAGAAGGTTATGGTCTTCTTCCATCGTACTGTGAACAAATTAGGAAAGCGAATCCTGGGAGTGTTGCAGAAGTCTTTACCACTGGTTCAGATAATCACTTTCAGCGACTCTTTGTTTCATTTTATGCATCCATATACGGGTTTCTTAATGGTTGCTTCCCTGTGATTGGTCTTGGCGGAATCCAGCTTAAAAGCAAATATCTAGGTACTTTACTATCAGCTATTTCTTATGACGCTGATGGTGGGATGTTTCCACTTGCTTTTGGTGTAGTTGATGCTGAAAATGAGGAAAGCTGGCTTTGGTTTTTGTCGGAGTTACATAAGGCACTCGAGACGAACACTCGGAATAAACTTCACCTCACATTTCTATCAGATGGTCAAAAAGGAATTCTAGATGCCTTGAGAAGGAAATTCCCAAATTCTTCACATGCATTATGCATGCGCTACTTAAGTGATAGTATTGGAAAAGAATTCAAAAACTCAAGGCTTGTTAGTCTTCTGTGGAAAGCGGCATATGCTACAACTACAATTGCTTTCAAAGAGAGAATGTCGGATATAGAAGAGGTTTCACCTGAAGCTGCAAAGTGGATACAGAAATTTCCTCCTTCTCATTGGGCCTTAGTTTATTTTGAAGGAACCCGATATGGACATCTTTCTTCAAATCTAGAGGAGTTCACTAAATGGATTCTTGAGGCACGTGAGCTGCCAATCATCCAGGTGATTGAGCGGATTCACAGTAAACTAATGGCCGAGTTTGAAGAGCGGCGTGCTAGGAGTACATCATGGTTTTCTTTCCTGACTCCGTCAGCTGAGAAACGAATAGTGGAAGCAATTAACCTTGCCTCGTCATATCAAGTTCTTCAATCAGATGACGTAGAGTTTGAGGTTCTATCAGCTGATAGATCATACATAGTCAATATTGGAAAACGATGTTGCCCTTGTCGTGATTGGCAGCTTTATGGAATACCTTGCTCTCATGCTGTTGCAGCCATTGCGTCATGTAGAAAAGACGTCTATGCCTTTACGGAGAAGTATTTTACGGTTTCTGGTTATAGGGAAGCATATGCAAAAGGTATATACCCCATTCCTAGAAAACTCGAATGGAAAAAACTCGATGAAACTCCTATGGATGATACACAAGTTGTTCGACCACCTAAGTTTCGTCGACCGCCAGGACGACCCGAAAAAAAGAGAATTTGTGTAGAGGACCTGAATCGAGAAAAACATACCGTGCATTGTAGTCGATGTAATCAAACAGGACACTACAAAACTACCTGCAAGGCAGAGCTCATGAAGAGCATTGAACAGTTCTAGAAGTCAAATTTTGTACATGGCTCATATTGTGAAGTGGACAGTATTTCTTTTCTAGGTAGTAGTTGGCTCATAGATTTGTGTAAAGTAGGAAAAGTTCCCAATCTTTAGTGTATATGAAGACTGAGTGGGTTATATGAGGATGGTTAATTATGCTGCAATATCAGGTGTCCCATTTCACTATTTCTACCTGACCTTCATTGGAGTTCTTATAATGTTCAAAATCCCACATGCCAAAGAACTCTCAAAGAAAATAGTTGGTATCTATCTTCATTGCAAACTCCTAAACTCTAGGTCCTTTCTCAAACCTCAAGGATGATTGCTACATAAAGTATTTGATTTATGGAATTGCCCATCTTCCCA
>Citrullus_lanatus_newGene_3642	Citrullus_lanatus_newGene_3642.1
CACAAAGCTTCCCATTTTCAAACCAAAATTAACCCTCAACCAATGGCCCCCACTGCAGCAATGCTCACTCTCTCTCACCACCATCCTCCTCCGCCCATCTCCGGCCACCCGCCGCCACCACCAGCTTCCTCCGCCCCTCAATTTTCAGCCTGGACACTGCTCCAACCACTCTCAGCTGCCTTTGCCAAACCCAAACTTCTCCCAATTCCCCCTGCCATTTCTGACCCTTCTTCTCAATCTAAACCCTGCGTTTCAGAAGCATTTGAATCTGGCAACTTCTGGGGTTGGTAATGGTCGCAGTCTATATAACAAATTGGTGGCACCGTTTGTCTCATTTCAAATTGTCTTAACACTCAGTTTGGGTAATGTGACTCTACAATATGAAAGCATATTAGAGGGCTCACCATCAACCAAATGTCTTCACCATTATAACAGTACAATGATGTTATGATCTCCTA
>Citrullus_lanatus_newGene_3647	Citrullus_lanatus_newGene_3647.1
ATAGACCTGGTACTTAAAAAACGCACAGTCAAGCTTATTTAACAGGAAGGTAGAAGTCCATTTTCAGGGACTGCAATCTGCTTCTCCCTCTCGCACCCACAGAACCCTCCCCTCAGAAAAAAATAAAAAAGAAAAAAAAAAAGAAAGAAAAAAAGAAGAAAAAGAAAATAAGAATATGAAAGAAAGAATGGTGCATGGAGGAAATCCAAAAGTTCTCAATGAAAGTTGTTTCATTAAAAAAAAAAAAAAGAAAAGAAATCTTGGTTGGTGAAAAATAAGCAGTATGAATAACTTCTGAATTCTTTTCTTTAAAAAAAAAATTCTGAATTCTTACAACTGAGAAAGAGTTGCTTTTGAATGAGTTATCAATGGAGCATTTCAATAATGTCTTGTGGTAAAGAGTGTGGTGCCATGATTGAGGAGGGGACTTGAATCCCCCATTTGGGATAAAAGAAAAGTTTTGTGGTAATTTCTTTTCCATATTTTGAGGTATTTGACTCGAGAGAAATAACAGAATAGGGAGGTCAGGAGATTTAGGAGGAGGTTTTAGTTAGTGAATGAAAGTTTGGTTTTGACCCAAAAATTAAATAAAATAAAAAATGAAGCATTTCAAAATAAGTTTTGGGTCTCTACCTTCATTTGCAGTTCTGCATTTTCCTTACGAATCATATCTAATTTCTTGTAGAGTTCCAGATTTTCTTGATGCATATGATTTCCCTGCAACATAATTATTGCAAATTAGCTGTTGTTTCAGTACTTCTTGATATAATGAGATACATGGATGTTTACAGTGGGGAAAACCTTCTGTCTTAGTTCAGTAATTTCGTCGCTTAAAATCTTTTCCTGCAAGAAAAATACAAGAACACATAAACATCCGCACACAATATGCTTTATCAGGTGTATGCTTTTATTGAGGTCTCTTCATAGTTTATACCTTCTTCACACGGACACCTTTCAAACTCATTTCCAACTGGCTTTCCAGATTTTGTAGATCTTTGACACTCAGGCCAGATAGTTCTTCACCCATCAATTGTCTGCAAATATAGAAGTGTGGGTATATTATGAACTTTGCATATTTGCATAAACGTCTTTGCATATTTGCATAAACTATTGAATTATATTACTATTCCTCATCGATTCAGACTTAAATTGTTTTAATTTATCTCAGTGGTGAGCATGCCTTAATTATGGTATAGAGCATGAATGGCAACTTAAGGTGTTAGTAAAGTGTCAAGTACTCCACCTTTTATCATGATAATCAAATTATCAGTCTAATTTAAAAGAACCGAGGGATGTGTGATTTCTACGATTCATGCTTAAATTATATTTTGAAGTCACCACTTACCATATAGAGTTATTCTAGCACTGACGATTGAAAGGGGATTTAGAGCCCTCTAAAACTGGTAGGCCAGTGTTTACAGTTGGACGTTTGCCATGAAGGCTGGCAGAAAAAAGGGTGAAATAATAGAGTTTGACTGAAATTAAACTTAACTAATGGTTTTCTGTAGAGAAAATTCACGAGGTCGAGTATTGAGGAAGAACTAATCAGACTTTTCATGAACTACAGTCGGGGTTATCCATGGTTGTCTGGATGGTGGCTCAAAGATAAGGCCAGAATCTTGTGGAGTAATTCCTGTAGAGCTTTCCTCTAGGCTCCTTGGAAGGAAAGAACTAGAAGATTGTTCTTAGATAAGACCTTTGTGATCAATGTTTTTTTGTGAAAATGTAGAACACTGCCTCCTCTTGGAGGGCTCTATATGGTTCTTTTTGAACACACAGCGTGCTCCCATTCTTTTAGATTGGAGGCACTTACTCTTTTGATCCTCCAGTTTTAAGGCCTTTTGGCCGTGGTTCTCTCTCTTCTGTTTAATATAAAGTTTCTCCATTTCTTATAAAGAGAAAAAAAATCCAAGAACATTCTGAATTTGCTAATTCCAGTTTTAATACAAGCTCCAAGCTATGGACTGCCCAGGAAGTCTGAGAGTCCGGAGCTTCCTCTCCACTCTCTTCAGCTCTTTGCCTGTGTGATCTCAACAGAAGAGTGACAAACTAGATTAAAGACACTCCTACACCTGTCAGCTTATTTCTTCCTGCACCCAAACGTAATTGCTTATTTTCATCAATCAAGTATTGATTCATCATCACTCTGTTCTGAACCATTGTTCTACCATTCATTCTACTCTTGGGTTAAATTGTCTATCAATGTTTATGTGTGCACGCATAAAATTATATAATGTGAATGTGATAGCCTACATGTTTGATCATTTGCTCTTCACTTGGCTTTTTGGCTTGTGGTGGCAATTCAAACTCACAATGAGATCCTTTCAAAGTTATCGATCTTGTTTGTCTTGTTTCAACTTTCCTACATGCTATATATGTATATGTCTATAATGAGAAACCATTCATTCATTCAGGAAAATTGAAAAAGTACTGGGGTAATACAACAAAACTCAACCTACACAAGGAGCCAAACAAAAATAACAGGGGGCTCCAATCAAGCAAAATAAGAGTTAGAAGACTATTACAAAAAACACATTCACCAAGGCTCGTAGCGCGGCATGAACATAACAAGTGACCAAACTTCATCCAAGTTCCCTTAAATTTTCTAAAAATTCTATTGTGACACTTACATTCTGAATACTAAAAATTCTATTGTTCCTCATACATTCTGAATATAAAATAATTCTCATGTACTTAAGGTGTGCTCTATTAAAAGAAAAAAAGGAAAAAAAGAGGTGTGTGCTCTATTTCTAGTTGGAATGTACTTCAGTTGTGCTCCATGTCTAATTGAAATGACACATGCAATCATTGATGTCTATGGTGCATGTTTTTAATCATTTACTCGATTCTTTGAATTTGAATAATTTGAGCGTTACAACCTTACTTGAACAAGATCTATTCTATAGGTTGTACAACTTGTGTCCTGGGGTTCTAAGGAATGATTTGAGCCTTAGGAAAAAAAACCGTCTATTTCTTTAGCTCTTTTTTCCTTTCCCCTTTTTGGTAATTCTTTTTAGTCTCCTAAATTAACTCTTACATTTTTCTTTTTCCTCATCAAATATTTTGGCATTGGATTGTGAAGAAAATTTGGTTTCTTGTGAATGACCTGTGAAAATAGAGGAACATTTGGGTTTTGCTTGCTAGTTGATATAATAGCAAGTGTCCAGGCTGAAACCTCAGCAATAGGATTCCTTTGAAAAATTTCTAATGTTTGATTATAGTTTTTAAAAGGCGTATCAATATTGCTAAATTTTTGTTTTCAGAATGGTTTGCTTTAGGACCTGTAATCAAAGTTTAATTGATTATCATCTTACAAAACAAGTTAATAGAACACCGAATTCTTAAGTTACTTGTGTTATGTGGAACTTTGTTTTCTCACAAAATTCATTTTCCAGGACTTTTGCTGATTTCTTCTCAAGCACTGAGGACTTGGATGCAGCAATTGTTAAACATACATTTGAATATTTACTCTCCCCTAAACATATTTGGATGATTTTTTTCTCCTTGTATAGCATAAAGTACAGGAGGAATTAGAGTACCTGTGACATTCTTGCAAGTAATGCAGTTGTTGCTTCAAAGCAGCTGCCTCTCTTTTCCAAAACTAGCAATCGCAGAATAGATGGTCAGCATTACAGTATTACTTGTGGCATAGATTGGAAAGAACATCTCAATTCTACCTAAATAAAGCAAGGATACCTCCTTGTGCACGCAAGGATACCTCCTTGTGCACTTCTTTCATAAACCATGGAACTCCTGACAAAGACATATGAACATGAATAGGTGCAGTTTTCCCAATTTATGTAGTATTTTGTGGGAAGGGTTTTGATACGTCTTGTTGCTAGAAGGCTGTGATAATTCTGATTCTGGTGTAGTTCAGAATGCAATGGTTTGTGTATTCATGCCTGATAGGTTAAGGGAAATAACCTAATAGTTTTATGGTCTATAAAGGCCCGTGTAAATAGTGAAGGACCTAGGGAATGGATTTAGTTATAGTGACTGTCTACATAAGATTTTATATCTTACAACACTTCTTTCCCAAGTGATTGTGTTGTAAGAATAGTCAAGTTGCATTTGAGCTGGCTTGAACACATGTGAATATAAAAGAGATCGATTTATTTCACTGTAAAATCACTTCTTTCCCAATGATATGCTTTGC
>Citrullus_lanatus_newGene_3652	Citrullus_lanatus_newGene_3652.1
CGTACAATGACTATTCTGCCCTCACGTTTTATATGAAGTGATCATGTTACCCTTCAGATTTCAATTTTACCGTTTCACCTTCCTAAATTTTAGGGTTTCATCATGTCGATTCACTTCAAAAAACACCTCCTTCCCATCGATTGTTTTCCACGCAACTGCCTTTCATCAGCTTTTATATACATTTCTCAAACGTTTCAATTTCCTCCTTCCTTTCGTCTTCCTCCTTTCTTTTTTCCCCACCTCCTCACTGTATCTTTTCGTCTTCTTCCACAAAATTTAGTCACTCTACCAAAAAGATTGACGAAATAGCAAGAGAACAAAGCTTGAAGGACAAAAGATGACAAAAGAAAATACAACTTTGGAAAAGGTGAAAATTCAAAAAGCAGGAAAAAAAAAAAACAAAAAAGAAGACAGAAACTACGGAAGAGTTACATGGAATGAAGACTATGCTTAAGCCTATGCCAACCAAAGGAGGAATGACTGCACCATGGTATACTCAAGTGGGCCATATGGTGAAAACATACTCGATTGCTGGCTATTTCCTTGAGATCACTAGAGCATTCACAATGAAGTTGTGGTTGGAGGAGAAGCCTCAATACAACTATATGTCGAACTCGTGCATCAAGGGTGAATGTGGGCACTATCCGCAAGTGGTGTGGTGAAACTCAATGCATATTGAATGTGCTAGCTATAGTGTTATGTAAGAATAGTTCTCAATTCGCTATTTGCAATTACGATCTTCCTCGCAACATTATTGGAGAAAGAAAACTTATGATTCTTCACTCTAAAATAGAAGGGAGTTAAAAAAGAGAAGTTATTAAGTGTTCTCCTCTATGCTAATGTAGCAACTTGATTCTTTATATTTTATTGAGACTACATATTTAATCTC
>Citrullus_lanatus_newGene_3653	Citrullus_lanatus_newGene_3653.1
AATGTAAAAGCCTCTAACACATGTTCAATATGTCAAAAATACACTTTTTGCATCCAAAAGACCCTACTCTTCACTATTTAATCCATTAGCACATATTATGGGGGATTTTAACATGCAAAAGACCATTTTCCCCAAGAAACACAACTAAAATAAGGCCTAAAAACATGTATTTTTGACATGAATCATGATTCTTCCTCCAAAGCTTTCTTGCTTGACTGCAACTTGCTCTTGCTTAGATTTCCCCGAACGGTTGGGGTCTTCTCATAGGCATTTACATTCTCTTATCTAAATGTGGGAACGGATCCCCCTGCTTGCCTTTGCATTTATGTCATATCATACTTTGAGTCATAATCCCTCATTCGGTAGGTATTTCTACTATATAATCTCCAAGCATAGCATTATAGTTAATGGTTCAACATTTATGAAAAAAATGAAAAAAACGATTGGTTTTGGGTTTGTGGAAATTGGCTTGACCTTGGCCCCGAAGACTCTCATTATGCGGTTCCAACAGGATTCAGGGAATACGTGTATCTTCTTTTCTTTATACAGCCAGCAGTCTCCTTAGTGGCCGACTAGGCCCCCGCTTGGGTCCTAGCCTAGTTAGTCAAAGCAACCTCATTTCTGTCGGTCTT
>Citrullus_lanatus_newGene_3657	Citrullus_lanatus_newGene_3657.1
GTTTTGTTTCAATTTTGCTAAAAATTGAAGAAAACCAACAACTCTCAAAACTGTGTTTTTTCTCTCAAATTTGCTCCAAAATTCATCAAATTTGGATCCCACCATCCGTTTTAAGACCCGAGAATAACGAGAAACTCCTAGTGGCGATCCGTGAATAGTTCGTGATCAGTTTTTGGAGGTTCTCAGGGACAATTTTGAGCTACAACAAAATAATTTTGTTCAGGATGTACATCAATATTCAATGCAACACAATTTACTAGAGTTGGGTTTAATGTGTGATCAAAACTTGGTAAATGTAGAAAGTATCATTCAACAGACACGAAGATGTTGGGTTTTATGTCCTAAAACTTGTGGTTTGTAAACTTTGAACATATTCTCAATAAAGTTGTTATCGAGATTTATTCAGTAAAGATGTTATTGAAATTGTGAATTGCTTTTATCATAACTCTAAATCCAATAAACTAAGAACCCCTAGCTATAGTTTGAATACTTAGACTTTATGTGTAGATATAAAATGGATTAAGTTTAGGTAATAGCCACAATGGTATATAGTATAAGGATAAAGTTGGGTACCTTATTTTAGAGACACGATGGATGCGGCCCACTTTGTATTTGATATAAACTATGTGATCCTATATTATTCATGTAGAGACATGAGAGTAGGGGTATCGTATGCAATGAGTTTGCATAAGACTGAACTAGGAAATAATCACTTTTACTTTATAACATCGTTTACTGTTAAGATTGATTATTTCAACATGATGACCTAGGTAACTCGATCTTAATCTTGAGCTAACTATTAACTCCTATTT
>Citrullus_lanatus_newGene_3659	Citrullus_lanatus_newGene_3659.1
CTCGATTTATTGCAAGCTTTATCCGTACGCCACAATTTTCTCCTGGCCGTTTGGCTGTCGAGAAAATGCAGGAAAATATTTCCGAATTTAATAATTTCAGATAAGGCATGCAAGCTTCAACAAGTGATGTCTGAAGTTTGCCGATCAAAATACCTAAGTGGTTGGTCGATCTTTGGCCGTACACACATCAATGACTTAGTGTACATATCAAAGTTGCTTTCGAGTGGTTGATGAAAAAGGAGAGTATACATGATAGATGAGCTTCCGTGGAATTCTGGCCAGCTACCTATTCGCACTCATCTTCCATAATTTGGTATATATTCATTTACATTCCTGGCCTTTTATTTAGTTTGTCTTTTTTGAGTTCTAATTAACATTCCACCCCCCCAGGCCCCACCCGACATATTAACATTCTTCTCTTGGACTTAGTAGGAAGATCTTACATTTCTATTATTTCGTATCTATGCATATATAGGTCCTGGTCTTTTATTTAGGCTGCCTGTTTACATTCTTCTCTAAGATCTTATGATTCATCAAAAGATTTTAAAGATCCTGTGAAAGTTCCTTAGGGGACATCTGATAAAGAACTTACAAAAATTGACTGGAACACCTGGGACTTGGAAGTTAAGATTGGGAAATGGTAACCAAAAATATGTTGGGGCATTCCGAGAATCGAACTCGGGACCTCTCGCACCCGAAGCGAGAATCATACCACTAGACCAAATGCCCTGTTTGAGCATGGTGATTTTATTTAGTATTTTCTATTGTAGTCCAAATAATGGCTGGATCTATGGCACGATTGAAACTTGTAGCTTTAAAATGAAAATTATATACAGAAAGCCAATGAGCACGTGCCAAATTGAGAGTATGTCACTAGATCAAATGCCCTTTTCTTTTCCTTTATCAGAAGATTTCAATTTTGAATTAAGGCTTATTAAAATTTAGATCTGATCTTATGCTATCTGCACATCAACGACTTTTTTTTCCCCCTTTTTGAGAATTGCACATCAGCGACTTGTTTCATCAACCATTCAAAAGCAACTTGATTTATAGATTATCTTGTGTTTGTCTAAATATTTTGATCTGAAATATGTAAGTATACATATACATGATAGATGAGCTTCCTACTGAAATTCCAGCCGATTAATTATTCAGGCATTCAATCCTCCATCATTTGTTCTCTCCCTATATATAGACAATTTCCCTCTTTTTAAGGTTGTTCCCTTCATTCTTATCTTGAACTATAAAACTATAAAATACAGAGATCTTGTGAACAATGAATGAAATTTGGAAGTTTAAAATGGTTATAAAAAGGGTAGAGGGGCATTCCAAGAATTGAACTCGGGACCTCTCGCACCCAAAGCGAGAATCATACCACTAGACCAAATGCCCTGTTTAAGTTTAATAAACCATCAAAGATTGTTTATTAATTAAAACAAATGTGTAGCTGGTGGGCCTACTTTTCGAATGGTGGTTGGAAAGCTAAGTGGTAGATTAACAAAAAAACAAAAAAAAAAACAAGTTGGTTGAGATGAAACTTATGGATGCAAAGTCAACGGCCTCGTGCCACATAAGGCATCCAAGAAAAATGAATTCAGAACCTCCCGTACCAAAAGTAACTTGATTTATGATTTATCCAGTGCTTGTCTAAATATTTTGATCTCAAATATGTAAGTATACACGATAGATGAGCCTCCAGGTGAGCTTCCTGATTGCTTATTCAAGCATTCATCCTCCGTCATTGGTTCTCTATAGACTCCTATTTATTTTATTTTATTTAGGATGTTCACTACGCTCTCATCCTGAACTATAAAAGTATTGAGATCTCATGAATAATTGAATGGAGTTTGGAAAAAATTTGAGAAATGATTAAAAAAAAAAAAAGAAGGGGCATTCCGAGAATCGAACTCGGGACCTCTCGCACCCAAAGCGAGAATCATACCACTAGACCAAATGCCCTGTTCGAATATATTAAATTTATTAAATATTGTTTATTGTGATATCGTGGTACAATTGACTAATGTCTAGCTGGTGGATCTGCTTTCTCAAAGGTGATTGGTAAGCTTATTAGTAAAACTACAATAAGTTTTTGGTTGAAATGAAACTTATGAATAGAAAGTCAAAGACATCATGCCACATAAAGCATCCAAAAAAAGTTGAATTCAGAGATTAACTGCACTGTCTTTTCCTGTATGAAATACAGAGTTCCAGTTTCTATTATTATTATTATTTTGAGAATACAGGATTCCAAATTTTAATTAAGACATATGAAGATGTAGAACTGATCCTCGCATTGTATACTTGTCAATGATTTCGTGTACTTGCAAAGTTTCTGTTGAATGGTTGATGAACTACGTTAGGATGTAAGGCCCCCGCTCATATTTACATATAAGAGGAGGGGCAAAAAGGGAAAAGGAGATTATGAAGGGTTGAGGGCAGACGTGGAATTAGTTGAAGGTGGGGACCATTGAGGCTGCTGCCTTAAGTGGAAAGAAGCCGAGGAAGAAAGCAGGTTTTGGGTGAATGTGGTAGCAGCGTCTACTGAGGAGAGGGCCAACAACTCTTGAATTGTATTGGGTTGTTACTAGCGTTTTCCTCTTATTTCCATTTCTAACTACTGTTCTATTGAGTGTGCTCTTGTTATTTTCCTCTTGGTGAACTTTGTGAGAACTCTGTTTGAACTTGTTAATTCAATAACATTTCAGAGTAGGAGCTCTGTTTTTGGCATATATTGCTTGTCAGGTTCTATTGCAGGGAAGGAAACCTAACAGATACTTGATTATCTCCTTTGATATATGAATTATCTTGTGC
>Citrullus_lanatus_newGene_3661	Citrullus_lanatus_newGene_3661.1
GAGGTAATTGAATGGGCACGACCTTACTTGAACAGGATCTGTTCTATAGGTTGTACAACTGTGTCCTTGAGATCTAAGGAGACAAGAACCTAAGTCTGGTGGATGAATTGCTACCTTGTGACTAGAGCGTGATTAACTTCCAACGGACTTTGGTTGGTCCAGCGGTTGTGGAGGATCGTTCTCGGCAGGCCTCCAACCTGCTGGGATGGTCGCAAGGTGGTCTGACAGACTTCTCAAACACATCTTTTTTTCCTACTGGCTTTTATGTGAAATATGCGGCTGGGGTTTGAATTTATGCTACTGTTATAGGTGTTGTGTGAAGAGATTAGAAAGATGGGGGAGTTTTACTTAGATGGTTTTGGATAAGGCTCTGTCTGATTTTCAATTGGCACTGGACTTCGACTTTCTGGCAAAGGTTAGAAAAAGTATTCATCTTTGCCCTTGTCTGGTATTGGAATTATATAATCAGTTATTTCATTTATCCAAAACTGATTGTATTATATCAGATTTTGTTATATGGTTATGTGAGTTTTGTTCATTAGTTGTGAGTTATTTCATCTATGCACTTGTCTCTGTTCCTTTATCACAATGATGTGAAGAACCTTGTTGTGGCTATCACATTCTATGAGTTGTTGGTCAATTGATGCATTTGGGGTGTTTGTTCCAAAAGAACATCAATGAGGTTGGCTTTCAACCCTACAAGTATGTTTGGGAGTGATTTTGGCATGGTCAAAATCACTTTTTCCCTTGCTAAAATCAATTTTACATAAAAGTATGATCTTTGCCAATTTAATAAAATTGATTTTAAAATAAATCTGAAATCACTAAAAATTGATTTTTGAAGTATCAATTGGTTGGTGATTGTGTTGGAGGTGATTAACTAGGAATCACCAACAAAATTCATTC
>Citrullus_lanatus_newGene_3662	Citrullus_lanatus_newGene_3662.1
CTCCTTTAGCCACATTACTCCAACTTCTTTTGTTGAAGATGTAATTGTCAAAAAAAAATCAATTTTGAAGCAAATCAATTGAAATTTGAGAGAGAGATGAAGAACTCCTTAGAGTTTCTATGGCCGAAAAACAAGATAAAGAAGAAGATTGAATGCATGGAGCTGTTAGAGAAAGAAGAACACATAACATGGTTCGGCAACTTGGCCTACTTCCAGGAGAGGAGCTTGAATTTCTTATTTCTTTTGGAGATACAAGGAAAATGAAAATACAGATGAGTTTTCTAATTCTATTCCTTTTTTACTTTCTCTTATTGATCCTTTATATATAGGATTTACAAGTTAGTTGAGCGATTAATCAATAACTAAAATGTTGGATTTTACTAATTAGTTACCATTATAGCAATTCTCCACCTTGAAATCAACATTTTTTATGATTAAGAAACAATTCCTCTTCTTTAATCACTTTTCTTCTAACCTTTTTTAGGTAGCTCAAATCCGATGATGTCAAGGAATTTTTGGTGTTTGAGTTGAGTGACTATTTTTGTCAGCATATCTGAGGCGTTATCGAAGGATAGAGCTAGAAAGGAGCCAAACGTAATTTAAGTATAAAGAAAAGGATGCTGCTAGAATCATTGAAGGTCAATGCGTCGACTACCATGTGTTGAAAAGAAAAAGTGATTCAGACGCTTGGTCGGCAACTATCATTTCAATATTCAAGTGGACAACTAACTTTACCAGATCATGACAGATCTAATGAACCGAAGACGCGAATAAGTCTATGTAGCAAGGCATGAAATTAATGCAAAGGTGTCAGATCATCATGAGACCACCTTTTTCGACGCCTATAAATAGCTCATTGCACTTCATATTCAAGGTAGAGAGAAATACACAGTGGTGAAAGCTCTACACAAATTCTCACTCAACCTTCATAACCACCCTCCATTTCGAGCTCATATGTGAGAAGATTTTAAGAGTTTTCAGGGTTGCCTCTCAAAGAGTGAGAATCCATCCCCTGTACAAATCATGTCTCAGATAATCACCATCTCGAGCCTCCAAGAAGCAAAACATTGTCATTGACAGCTTCACGACTTTTACTTTCATTCTTTTATTATAAACATCCTTCTTGCTTGTATTTTGTTAATGACTTTCGAGAGATTTGATTATTTTCTTAATACAAGTTTGATTACATTAATCCTCCATATATTCTCATCTATAACACTTTACACCATGAATGTTGAAGGATTAATGGGTTAAGTGTAGGCAGTTAGTATTTCCAAGTGTTACTAAGTATGCTTTCATCTTGATTAAATGAGTACTTCAAACTTGCCTAGAACTATCGAACAAATAGATTTAATATGTTCTTCTGCTTGAGAGAGTTGGTGATTAACTTTCAACATTTAACAAGAAAAGTATTGGTTTTAGAGATAAAGTTCAACTGTTGCTTGAAAACCTTATCATGTGTCTTAGAGATAAGATCAATGTGGCATCGAAGCATCAAGAGATGTGTTCTCAATTGTTGGGATTTATTTTTGTCATAA
>Citrullus_lanatus_newGene_3664	Citrullus_lanatus_newGene_3664.1
GCAGGTTCTCACAAATTGGTCCTTGCCAGAGAATAGAAGGGAAATCTTTTGGTGGCTTCATTGTTCGTGTGAATAGAAGCTTGATCAACAGTGTGTTGCTGGGAAAGGAGGATCGAGACAGAGGAGAAAAATGAAGAACAAAAGCATTTTTTCCAAATTATGGAAATGGTGTCACAGCGCTGTGCCATAGCGCTGGGGTGCCTCAAAGCATTTCGCCATGGCGCTGTAACGTCAGAAGATTTTCATGCCAACACTGAGACACTTCGATTCTGAGGGATTTAGACCCTGCTGCGCTACCTCCAAGCATCACGACACTCCAAAAGTTGAAGGCCAGCATTTGTGCACGTGTGGAGCTTGTTGTTTGTAAATTATTAAAGTAATGTAAATTTAATTATATTGTTTAATTTAGTTTAATTTAATTTAATTATATTAGGATGCCAAAAATCAGTCTATTTTTGTTGTCTA
>Citrullus_lanatus_newGene_3665	Citrullus_lanatus_newGene_3665.1
GGGTAATTAAAACCGTACAAACACCACAATTAGGGTTTATCTCTCATATAAAAATCAATCCTTTTTGCCGTTTTCTTCTTCCTCGCAAAATTTCTGCTTCACATTGTGATTTCGAAGCATCTCGATCATGGGGCACTCCAACGTCTGGAACTCTCATCCTAAGAACTATGGCCCTGGTTCTCGGACTTGTCGTGTGTGTGGAAATCCCCATGGGTTGATCAGGAAGTATGGACTTATGTGTTGCAGACAATGCTTTCGTAGCAACGCCAAGGAAATTGGTTTCATTAAGTACCGCTGAGAAGCTAATCATCTCTAGAAGAGAGGATGGGTTGAATTTACATTGAAGATTTTCCTATGTTTTCTGCTCTTGTTTACTCAGTTTGGAATATGAAATGATTGTTAGAAGACGATTTTGACACTTTGTTCTGAACTACTATATTTAATGTTTCTTAATTGAGCTTCTTGAGATTATTTTGACATGTACATTCCTTCTATTGTTTTTCAGTTCTTAAGCATGTTTGATATTATGATGCCTC
>Citrullus_lanatus_newGene_3667	Citrullus_lanatus_newGene_3667.3
CTAATTAGACGCTGCAAAGTAGAAGGTTGTGGGTGTTAGTTTCATCTGTCTGTTCGTCAATGGCGAAAGAAGCCGGCTCGTCCTCTTCCAACCCACTGCTACTCATACTCGAAGAAGAAGCTGAGGAAGAACTCTTGTACGGCGCCGAATCGGGATGGGTCGAGGCTCTAACTTCTTGCGATCATCTCGTTTCCCTATCTTCCGACCTCACTCACATTCCGCCCCCTGATACTCCCTGCACCGAGTCAGTTTTTCGTTTCCCTAAACTATGTATTTAGTTCTTGTTTTTGTTGTTCATCATAGGCTTCGAGTTTAGGGTCCTTTCAATTTCTGCAATTTTCAGTTTGATTTCCATTCTGGTGAGAACATTGCTGATGGAAAATATGCTAAATTGATGTTTTGATTTGGATTTTTTTTTTCTCTCTTTGAGATTTTGCTCTATCGATCTTAAATGTTTTGGTTGATAATTGGTTTAAAACCTATTTCGGTATTTATACTTTTAAAATGTCAATTTTAATTCCTAAACCTTCAAGTTTGGTTCATTTTAGTCTTCAAAATTTTAAAATGTAACTTTCAAAATATACCTCTTTTGGTCCTTACACATTTTGAAAATTTAGGGACCAAAATAGATCAAACATAAAAAAAATGTAGGTACTAAAATGAGATTAAATTTTGATAATTTGAGACTTGAGCACAGTTCCAATAGTTAGATAATGATAGTTTATATCTTTATTTTGTGTTGTGTTCGAATCTTCCTACCCCATTTGGTATTGTGAAGAAAATTTGTCTTTCGTGGACCTTAGGAGTTAGGTCTTTATCAAGACTCTAAATATGGTAATTATCACTCTCTCCTCCAACCTTGCATCAATAGGTTATTAGATTTTTTTTTATAGAACCCAAACATATTGAAATATAAAAGGTAAAGAATTTCAAGATTAACAAGTACTTCAAGGTACTTACACCCTCCTTCTTGAGATCACTCTCAAGCTCTAATTCTCAATGAAATATTGTCTATCCTCTTGATGCAGCGGGTGAAAGGTATTAGGGCCAAATCCATGGCCAAACAAGGAAAATCCATCCCTAAAGTTGAGAGAGAACTCTCCAAAGAATAAAAGTTTAATATTCAAATGAGATTACAAAAACTTCCTATTACAATCCTAAAAGTGGCTATTTATAGCCTTACAACCAAACTCCATAACAAGCTTCTTATCTAATTACGAAAACATTTTTATCTATGAAACATGCCACTACATGAAAATAAAGTAGTAATGCCTTTATTTTATCCTGCATTTGCCTCTTTCGCTGGCTGAGATCTGTTTGGTTTATGAAAGAATTGTTTTCTTAATTAAAATTCTTTTAAACGAAACTGAGATATCTGGTGGCTCTGTATGAGTATAATGTAAGTACATTTTAGCATCATAACATCACATGAGCATATCTAAGTCAGGTTCTTTTCTTTGTCAATTTTTGTATGAATTGTAAGTGGTGTATTATTGTCTCTATAAGGGCTTTCAGACTGATTTTCGTGTTTTTGTTTGGTTTTACTTTTCATGATTTGGATAAACACATTTCTATTAGTTTATTAATCCATGGAACAATCTACATTTGCAAGATGTCAGAATCCCAAGGAGAACTGGTTGTGCTTATGCTGTAAGGATGTCTTTTGTAGTCGTTTTGTGAATAAGCACATGCTTCATCATTTTGAGCAATCAACTCATTGCCTTGCACTCAGCTACAGTGATTTGTCGGTTTGGTGCTTCTCCTGCGACGCATATTTAGATGCACAAGTGATTCAGGAATTACGACCAGTACACGAAGTTGCCTATATACTGAAATTTGGTGAGGCCCCGCCATTTCGATAGAATTTATCATCCTGCGGGGGAACTGAAATATCAGATTATTTAGTGTCATAACTTTTATAGTCTCTACATATTAGATGTCTTGATTTCTTGTTTTGTAGAATTGAGTAAATGTGTTCATTGTAAGTTGTTAACTTTAAAGAGTGAGGGATAGATTAGAATCACCTATATTGTTAAAAAATTTTAGGAAGTTTTTACTTGAAGCTGACAAATCTTCTTATTACAAACCTTGATGATAACACTAATGAAATTGGTTCCCCATTTTTGTCACTCTTCATTTTTATTCAAATGTTG
>Citrullus_lanatus_newGene_3672	Citrullus_lanatus_newGene_3672.3
GGTGTGCGAGAGGTAGCGACTGTCGTCGCTCGGTTCTCCTGCAGCACCGCCAGTGGGTTTCGCCGCTGGTCTGCCTTGGGTTCCGCCGCCGTCTGCAGTGAGTGTTGCCATAGGTTGCGTCGCCATCGGATTTGCGGTTTTGGATTGTGGCTTGGATCAGAAAAGTGGGAGTTGATTGGAGACAATTTTGAACTAAGCCACACTTTGGGTAAGATTTATTTGAAGTAATTGTTGATTAATTGGGGTTGGAGCTAAGCCTAGAAGTTAATTTAATTTGGGGTTTATGCCTAGGTTGCAACTTGAAGGTCTTCTAAGAGTGAGCTGCGTGTGGTTAGCTACTGAAATTTTATCCCAAAGTAAGTAGACTGATTTACAGATAAGTCCTTTGGAACGTGGGCAGTGACTTTTACCCTCCCAACACTACTATGTTATTGGAAAACCGACGGGTTTCCTACTACGCCACTGGAAGTCGATGGGTTGCCTACTATGTTACCGGAAGCCTATGGGTTTCCTTCATGCTATCGGGGACCCCCCGGGTTCCCTACTATGTTCCAGGCGCCAACGAGTGCCCTTCTACGTTTGTGAACCTCTGGGCCACCAGAATTGTGTTGAGATGGTAGGAAGATGGATACCTTGGCAGATGACGGGAGGAAACCTTGACTTAGCTACGGGGACTAGACCAACACTTCCGCACATATTTTGTGAACATCCATTTTTTTCTCTTTTCACATGTGATTGTCATTGAACTTAGAAATCTCGACTCTTTGATTATTTTTTTTTTGAAACTGTAAGAGTGCCCACTTAAAATTTTAGGTTATCAGCATTGACCAAAAACCTCTTCATTTATTTCTTTATCCCTTCATTTATCTTAAAGGCTTTCCTTGTTTTCTTGCCTGTAAAGAACAAATGTGGCGTTTGAATTTTATGCGCACACACAAGTGGCGGCCTAGCTCGAGTCCTACGGAGCTGGGTCGTTACAGTTGGTATCAGAGCCAAGAGTTATTGGTTCTGTAGACTGACTTACTAGGTAATACTTTTTTATTTCTCTCTATTTTTCAAGATTTCTAAGAGAGAAGAAGGACAG
>Citrullus_lanatus_newGene_3680	Citrullus_lanatus_newGene_3680.1
TATTTATTACCCATGTTTGTAAACTCACCCTAAAAACCGGTGAGTTTTATTTTCCTTTCCTTCTCTCTTCCCTCATCTTTCGTTGTTCAGATTCTCACTTCTTCTCTCTTCTTTCACCATTTTTCCTTCTCTCTTCTTTCGACGCTCGGCTTCTTCCCTCATCTTCTCTCTTCTCCCCTTGTTCGGTTTCTTCCCTCATCTTCTCTCATATTTCGCCAACCCTATTTCTTCTTCCATTTTCTTTCTGTTTCTGTTTTTTTTTTTTTTTTCTTCAGATTTATGTTATCTTTTTCGATTTCTTCCCTCATGTTTTCATATTTATCTTGTCCTCTGTTTACATCTATTTTTTATCTACTATTTGCATGTCGGATTAGTGCACGGTTCTAAAAAAATTTTCGAATTCATGCTTCGGGCTGATATTTGTCTTCATATGTTCTTCGCATGTTGGATTACCATACGATTCTTTTTTTTTTTTTTTTTTTTTTCTTCAGATCTATGCTTTGGGTTTAAATCTCTTCTTGATCTCTTCTTTGCATGTTGAATTACCATACGATTCTTTTTTTTTCTTCAGATCTATGCTCTGGGGTTTAAATCTCTTCTTATCTCTTCAATCCTTTTTTTTGGATCTATGCTTTAGGGTTTAAATGTCTTTTTGATCTCTTCTTTGCATGTTGGATTACCATATGATTTTTTTTTTTCCAGATATATGCTTTAGGGTTTAAATCTTTTCTTGATCTCTTCTTTGCACGTTGGATTACCGTACGATTCTTAAATTTTTTTAGACCTATGCTCTGGGTTTTAAATCTCTTCTTCATCTGTTCTTTGCAGGTTGGATCTATGTTTATTTCTTCATCTTCGTTTTTTCCCTTTCTGATCCCTTTCTTCTTCGTCTGGTGAACTAGTTTTTTTTCCAGATCTCCTCTTGTCGCTTCAATAATAATTCACGTGTCTTTTCCTTGCCCTTTTTTTATGCTTTCCCATCAATTTTGGTTTGTAACTAAATTCATGGTAGGGGTTGACCATGTTATTGGAGCTTGGTGGGGGGAGGGGTTAATTGATCCCAACATGTTTGTTTTTTATCTCGATTATTTCAAGCTTTCTTATACTAACCTCTGAGTTTAATTTCAAATTTGTAATATATGATTTCATTTGGAATTTGTAAACTGTTTTCTTTTTAATTTCAAATATGTAATATCTGATTTCATTTGGAATTTGTAAACCATTTTCTTTATACATCCTAATATGATTTTCATTTCATATTTGGTAGCTAATTTAATAGATTTTTTTTTTGTGTTATATTACATAATATTTTTTTTCCGGTTCATTTAAAATATTTTCATTATGCTGTCATATTTGTATTTACACTGGCCGAACCACTCGACTACAGCCTACTTGACTTTATTTAAACTTAGTAGACATTCATTTTAATTAATTTCACTTTTTAACTAATGAGGTTAGGTGCACTTAAATGCACCCAACTCTATCCAACAAACACCTCTCTCTCCCTCTTCTATTTATACCAATTTCCTCCCTCGTATTTTTCATATTTCTCCGCTATCTTCTCTAATAGTGTGTTGGTGAGTCCTTATTCCCAATTTTCTTATTGTAACTTTCTAATCCCACTTGTTTACTTTTGTTTTTTGTCTTCCACTTCTAACTTCTAATTTTATTTTAAAATAATATAAGGGTTGTTAACAAAACAAGGGAGGTCCTAGGTAAGGTACGCTTCCTTATTTCCTTCTATACGCGGTAAGATGTTTTATTAATGTTTTTCATATTCTTATTAGATAACACCTCCGACCTCCCTCCATACGTTCTGGCGTACACGACGTCCGTTAATTTTGAACGTAAAAAAGGCCCCAAACTAATTGCACAAATCATTCTTAATTAGTTTGAGGTTCGTTATTTTGATGTTTGGAGTATCTCCCTTTTTTTTTTGTAATAAAATTAGTTGCTTATGTCGGTGAACATTATGTATTGGAGTAACGTTTTCTTTGTTTTGCACATGTATATTGACTAACGTTGAGGATTTATTTTATTTTATTTTTTTATGGAAATATGTTATTTGTTAATTGTTGGTCACATTTTTTTTTGGGGAATACTAGTTCTCATTTTTTTTTTGTTAATTGTTGACGACATTATATTTTTTAATCTGAT
>Citrullus_lanatus_newGene_3682	Citrullus_lanatus_newGene_3682.5
TTTTATTCTTCCTAAATGTAAGTTGGTATCAGAGCATAAAAACCCTATTTTTAAGGAAAAAAACCCTAGCCGCTACAACACGCCATCTGTCACTGGTTCTCGTCAGCCGTTGTCCGTCTCTGGTGAATTTCGTCCATCTTCGGCGTGTCTCATCCTCGATGTCAGTTCTCAAAAGTTCGTTTGCGTGGTGTGGGTTTCGTTCGACCTATGCTGCCAACTCACACTCAGATCTACCCACCCAGATCTTGTTTCACCCCGTCACATTCAGATCTACCTAGTCATCGTCCTCTGTTGCTTCAGATACACTTCAGATCTTTTTCAGATCTTGTTTGACCCATTTTTGTCGCCACCCAGATCTTGTCCGGTTCCGTTTCGCCTAATTTGTACCTCTAGATCTACTCCGATCCACTTCAGATTTGTGTCCTTCCACCATTCAAGATTAGCATCATCCACATCAGATCTCACCATTCTAGGTTTGTCTCATTCCAATAAGCTCCTGATTTGCGCCGCCACACTGCCATCCATGTAGATCTAAGTTGTCTTCACCAGATCTGAACTTTTTCATAATGGGTCTTTGCGCGGGTTGCCGTAGAGTTTTTTTGTAATATGTAGTTGGGTTTTTGTTTGGTTCAACTCATTGAGTTTGGGTTAGGACCAGGTTCAATTTTCTTTTAAGTTTGGTTTTTATTTCATCAAACTTGTGTTCTTGTTAAATAACTATATTGTTTATTTCCCCTAACCGAGCTATCATTCTTTGGTGGTTATTATGACTTTAGTATCTTTTAGTAGGGAGTAGATCCATTAACTTCCACAAGTGCTATGAACCAATGTCTCATTCGGTAGTCTGTGTGTTTCCTTGGCACAAATAGGTAACTATCCTCATGCCTTTTCTTGTAGTAGTTCATCTTCGTGGATTATTGATTCCAGAGCCGTTGATCACATGACTAGTTCATCTCATTTATCTGGTTCATATTATGTTTCTTATGAGAATAAAAAAAAAATCAGAATTATCGACGGTAGTTTCTCTTCTATTGCAAGCAAAAGAATTATTAAATTGACTGATACAATTTCTTTGCAGTCTGTTCTTCATGTTCCTAATTTGGCATGTAATATCTTATATGTTAGTAAACTTTGTAAAGATTCTAATTTTCGTGTCACTTTTTTTGAATTTCATTATCTGTTTCAACATCAGGACTTGGGAAAGAAAATTGGAAGCGCTAGAATGCTTGACCTTTTTTCTTCTATGTAGGTTTTTCTAGTAATGAAATAACTCATGGTCTTAGTAGTATTAATTCTCTTACCGTTCATGAACAAATCTTACTTTGACATCGTAGGCTAGGACATCCCAATTTTTTCTACCTTAGATGTTTATTTCCAAATTTATTCAAAAGTGTTGATTTCTCTTCTCTTCATTGTGAAAGTTGTGTCTTCGCAAAAAAATCATCGATCCACATATTTACCAACATCTTACAGAGCCTCTAAATATTTTTACTTCATTCATAATGATGTTTGGAGTCCTAAATTTTTTACTCATAGTGGTAAAAAATGGTTTGTCACCTTTATTGATGATCATACACGTCTATCTTAGGTCTATTTAATGACAAAAAAATATAAAGTGAAAAATCTTTTCAGAAATTTCTATAATTTTGTTGATACTCAATTTCAAACAAAAATCAACATTTTACACATTGATGATGGAATCGAGTACTTCAACGAATATTTGAGTGATTTAAGGAAAATGGTATTTTACATCAGTCTACATGTCAGATACCCCTCAACAAGATGGAATTGTTGAATGCAAAAATAGGCATTTATTAGAGGTTGCCTGTGCCATAATGTTTTCAATGCATGTTCCTAAGTATTTATGGGGTGAAGTTGTACTCATAGCTACTTACCTAATAAATAGAATGTCTAGCAAAGTTTTGAGTATTTTACATCAGTCTACATGTTGAGATACCCCTCAACAAAATGGAATTGCTGACGCAAAAATAGGCACTTATTAGAGGTTGCTCATGCCATAATGTTTTCAATGCATGTTGATAAGTATTTGTGGGGTGAAATTGTACTCATAGCTACTTATCTAATAAATAGAATGCCGAGCAAAATTTTTAGTTTTAAAATACTTATGTATGTTTTAAAACGAGTTTTCCAACTAGTCTTATACATTTTGATTTACCCATGAAAGTTTTTTGTTGCACTACATATGTTCACATACCTAGTCTTTTTCGATTAAAACTCGGTCATAGGGCTACTAAATGTATTTTTTTGGGGTATGCTACAACTAAAAAAGGTTATAAATGTTTTGATCCTCAAAAAAAAAAAAAAAATATGTGAGTATGAATGTGTCCTTTTTGGAAAATCAACCTTATTTTAGCAAAAATTCTTTTCAGGGGGAGAAATCAAATGTAGAAGATAATTTTTGGGAACTATCTGAGCCCCTTCCTAATATCACTCTTTCTAACTCCGATGTCATGAGTCCTTTGATGTCAAGTATAGGAACTTCTCATTCAGGGGAGAAATACTACAACATGGCTCTATAGGTCAAATTCTTGAGTTAAAGTTTTATACTAGAAGGCCAGTCAATCAAAGGGACAAAGACTAAAGAGTTGATTCTATGCAAAACCAGTTTGAAATTTATACTAGAAGGCCAGTTCATCCTCTTCTCATTGTTGAAAGGTGATGCTCAAGAATGATTAGTTGATCTTAAGAACAAACTTGCAAGTGAGTTTCAGATCGAAGACTTAGGAGCCTTGAAGTATTTTTTTAGGGATGGAGTTTGCAAGATCTAAGAAAGGTATTTTCATTAATCAAAGGAAATATGTTATTGACTTGCTTCAAGAGATAGGTTTGCTTGGTTGTTAGACAGTAGAAACGCCTATTGAACCAAATCTAAAATTACAAGTTGCAAATGGTGGAGAAGCAAAGGACAAGGACATATGCCAAAGACTTGTGGCTAGGTTGATCTTATTTATCTCACACACGTCTAGACATTAAATTTGCAGTAAGTATGATAGTCAATTCATGCATTCACTAGGATCCTTTCATTTCGAAGCATTATATAGAATCCTAAGACATTTGAAAAGTACTCCAAGTAAAGGCATATTATTTCAAAAACATGACAATCGTCAAGTTGAAGTGTATACTAATGCAGATTCGGTTGGAAGTACTATTGATAGAAGATCTACTTCTAGTTATTGCTCGTTTGTTGGAGGGAACTTAGTTACATGTCGTAGTAGAAAACTAAATGTAGTAGCCAGAAGCAGAATTTAGAGCCTTAACACATGGAATTTGTGAAGGTACATGGATTAATAGGATACTTGAAGAATTGAAATTGTCTAAAAAGATCCAATACAGATCTATTGTGATAACAAGGTTGCCATCGCTATATCTCATAATCCAGTCCTACATGATAGGACAAAACATATTGAAGTTGACAAACATTTCATAAAAGAGAAGATTGATGTAGGTGTGATATGCATATCTTGTCTTCCAACAATCGAACAAACGACTAATATATTAACTAAAGGTCTTCCAAAAAGGCAATTTGATAAACTTATCAACAAACTAGCTATGGAAGATATCTACAAACCAGCTTAAGGGGGAGTGCTGGATTTCCTTATATTTTTTTGTAATATTTATTGTGTATTTTGTGTGTACTTATTATTTATATTTGTAATATTTCTTTCCTTATTAGTTGGTGGTCTTTCTCCTTATAAGAAGACCTTGTAGTTGTTTTAGAAAAATAACAAGAAATATTACAGATTGGATTAAAAACAATTCTTGAATGAGGTATTCATTCTAGGGATGAATCGAAAAAGAAATATTTATTGGTTCTACCTCCTATTTTTTATGAAGAGAAGGAATATTTTCATTGAAGGATCAGAAAAAATGGGTTCGAACCTCCCTGGGAATAATTTGGAAGATCCAAAACAAAAAATAGTGGTAGTTTCTAGCAACAACATAATGGAGGCAATCAATCAATATATATTGATCCGAAATTTGATTCAAATCCAATATAACACCTATGGGTACATAAGAAATGTATTGAATCAATTCTTTTTAATGAATAAATTCGATCGTAATTGGAATATGGAATTCAAAGGGATCAAATAGGAAATGATACTCTGAATCATAAAACTATAATGAAATATACGATCAACCAACATTTATCAAATTTGAAAAAGGGTCAGAAGAAATAGTTCAATCCTCTTATTTTGATTTCTCAAACCGAGAAATCCATGAATCCGGATCCTAATGCATATAGATACAAATGGTCCAATAGGAGCAAAAATTTCTAGGAATAACAGAAGAGCCATTTTCATTATAACTCTTCCTAAATTTAAGTATAAAACTTGAACTCGGGAACTCGATCAATATCATCATTTTGTATAGTATTTATCATCCTAAATGAGAAGTTTCTATACTTGGCATCAAAGGATTGGTAACATCAAGACAAGTAAGATTAGGAAGAGGAATGCAAGCATCCTAAAAATTATCTTCAACAGTTGGTTTCTCCCCCTAAAGAGAAGTTTGGGGAAAATATGGTTGATGTTCCAAAAAGACACATCCATACTCACAATTGTTTGAGGATCAAAACATTTATCCTTTTTTATTTGAAGAGTAACTCAAGAAACTGCATTTAATGGTCCGATGATCAAGTTTGGATCAAAAGTGCTTGGGTATGTGCACATACGTAGTGCATCCAAAAACTTTGAGAGGTAAGTCCAAATAGATGCAAGATGCAGGAAAAATATTTTTAAAACAATCAATGGGAGTTCTAAAGTTTAAAATCTTAATAGGCATCCTATATATGAGTTAGGTAGTTGTGAGAATTGCTTCTTCCCATTAGTATCTTGGAACATGCATGGAAAACATGATATCAAAGTCAGGTGGTCTAGGGAGGTCCTATGTTCAAGTCCCTACAATGTTACTTCCTCTCCAATTCATATTGATTTTCATTTGTTGGGTCTTCTTCATATTTCAAGCTCACAAGTGAGGAGGAGTCTTAGATGATATAAGATTAAATTTCACTTCAACCATTAATTTAAGCTTCTGGGTCAATTAGTTATTTAACACAAGGTTAGCCGTGACGGAATAGTGGCTCGCTTGAAAGCTCGTCTTACATTGCTAAATTATTCTGATACGTTTTCTCCTGTTGCCAAATTAACTTCCATCCAGCTATTTCTTTCCAAGGGTGCTACTCACAATTGGCTTTTGCACCAACTTGACATTAAGAATGCATTTTTGCATAGTGATATGCAAGAGAAAGTTTATATGGAGCAACCACTTGGGTTTGTTGCTCAGGTTGAGAGTGATAGAGTATGTCGCCTTCAAAAATCCCTGTTTGGACTAAAACAGAGTCATCGTGCATGGTTTGGTAAGTTTAGTCAAGCATTCAAATGTTTCAATATAAAGAAAAATATGTCTGATCATTTTGTATTCTAACAACAATCTGACAATGGGATTACTTTGCATGTTGTATATGTTGATGATATTATCATTATTGGAAATAATATATTAGGTATATCTTCTCTCAAGACCTTTCTTTAGGGTTAATTTCATACTAAAGATTTGGGGCAATTGAAGTATTTTTTGGGTATTGAAGTAATGAGAAGGAAGAAAGGTATATCTGTCACAACGAAAATATGTACTTGATTTGTTGTCTGAGACTACAAAACTAGGAGTCAAACCATGTAATACTCCAATGATACCAAATTTGCAACTTGCTAAAGAAGGAGAATTATTTGAGGATCCTGAGAGATATAGAAGATTAGTTGGAAAGTTGAACTATTTAACAGTGACACGTCGCAAAATTACGTATTCTGTGAGTATTGTGAGTCAATTTATGTCTTCTCCTATAGTTGATCATTGGGTTGCAATAGAAAAAATTCTATATTATCTAAAAGTTGCACCTGAACATGAGATTTTATATAAAGATCATGGTCATACAAGGGTTGAATGTTTTTTACATGTTGGTTGAGCTAGATCTCGAGAAGATAGGAGATAAACCTTTGAATATTGTATTTTTGTAGGAGGAAACTTAGTGTTGTGGAAAAGTAAGAAACAAAATGTAGTTTCACATTCGAGTGTTGAATCAGAATATAGAGCTATGGCGCAATCTGTGTGTGAAATAGTGTGTACACCAACTTTTATATGAGATAGGCTTTAGTGTTATCGTGCTAGCGAAATTATGGTATGATAATCAAGTTGTAGTTCACGTTGCATCAAACATAATGTTTCAAGAACAAACTAAATATATTGAAGTAGATTGTCATTTTATTCATAAGAAAATACAAGAAGGGTTGGTGTTTATAGGATATGTGGATACTGAAGAACACTTGGGAGATATCTTTACCAAAGCTGTAAATGGAGCAAGAATAAGCTATCTATCTTTATTTTGAATAAATGATAAGTGAATATTCAAATGTTGTAGGTATGACGGGTTGTCCTGTGAGATTATTCAAAGTGTGTGTAAGCTGTCTAGAACATTCACGGATATCCAAAAAAAAAAAATGATAAGTGGATATTCTCTAAAAGCACTGAGTGTAGCTCCAACTTGTGGAAACCCTCCAAATTCACACACAACTCTATTGTTGCTCTAGTGTTGAGATTTTTTAGATTGAAATAAGATAAAGGACGGGGATGTTTCCTTTGGCCAATTGTGTGCTTGTGTGCTTTAATTTTTAAAATGCTTTCCTTTATAGAAGTCTCAAAGATCTGTGGGACGAAGAGGTTGAACTAAGAGAACGACCTCTTATGCTGCATGGTGAGGTCAAGATTTTATTTGCTATTTTAACCCTGTGGCAAGGCCCTTAATGATCCGAAATAGAATTTAGCAGTAATGGAAGAAATGATAAGTGAGTATTCTCTAAAAGTACTAAGTACAACTCCAACTTGTGGAAGCCCTCCAAATTCACACACAATTTGATGTAATCCAAGAGTTCTAAAAGCTTTCTTTTTATTTTTTAAATAGCCTTGTATCCAATTTTTTAAATTATGCTTGTATAACCTAGGTTCTTTAAAATTCTTTGTAAATAACCTTTAGCAGAAAGTTACCATCAACAACTATTTTAATAGGCTATTACAAGAGTTTAGTATTTAAATTAAACTCATTCATCATCTTTAATACATCTTAAGGTATTTTTTTAAAACTCTCTCTTCTCTCTCAACTTGACACATCAAGTTTTGGTATCAGAGCTCGACTCTTTGGGACTCCATGACCAGCAAGAACGCAATAAACACCGATAAGGGTAAGGACACCGATACCCGACCTGTGTAACCTGAAGTTTTATCTTCTCGATCAACTACCTCCCAATTATTGGTCGTAGAAGAATTGGTTGGAGAAATCAAATCAAGCATTGCTGATTTGAATTTTGCGGTAGACAGAATGGCTAGGCAGATGGAACTAGTCGTAGAGAAACTTGAAGACTGACACAAGAAGCAGCCGGCAGACGACCAGTAGTAGGGTCTTAGAGCGACCTGACTTCTCAAGAAAAGAACCAAAGGGGTTTTCATGCTCCAAGAATCCAAGAACACGACTAAGAAGAATAAGATCCAGAGTTTTCTTTGTCTGAAATAGAAGAAATCGAGCAACAACCATAGGGCAGACAGAATTTTTGAAGGTATCAACATCAAGAGCAAGAAGAAAGGAAACAAGATTACAAAATGAAGTTGACTAGCATTTTATTAAAGAAAAGATCGATACAGGTGCAATATACATTCCTTATCTTCCAACAACAGAGCAAGTTGCTAATGTACTAGCATTTTATTAAGCACTTCCAAAGAAACAATTTGACAAAATGATTGACAAGCTGGCTATGGAAGATATCTTCAAAGCAACTTGAGGGGAGTGTTGGAATTACTATTATTTAGCAACATTTATGTGTAGAGATTGTTTGTTAATATTTTCCTTTTGCATTATTGTTCTCTTTCCTTATTTGTAATGGGTCTCTTTTATATAAGAAGACCTATGTTGCACATATGAAATATGAATACATATGAATATATCTTTTACTTTCTTAAAATCAAGAGTCTATTTTGATAATATTTTGGTATATAGCAGGACTTATGAAGATCATGTGGACCACCTTCACAAATTATTTCACCTACTGGCTGCCAAAAAGTTATTCCTCAATGCAAAACATGTCCCTTTTTAACAATGTCCATTCACTTCTTGGGCTTCATCATTAGCAACAAAGGCTTTTCTACTAATGCGAGTAAAACAAAAACTATAAAGGAGTGCCCAACACTTAATCTGTTATAGATATACAATGCATTATGGTTC
>Citrullus_lanatus_newGene_3695	Citrullus_lanatus_newGene_3695.1
CAGGGATTTTGTGATTTCATGATCGAAATGGTATCAATGATGAAGAGCGCCACACAGCAGGGGAAGAAGAAGAAGAAGATGAAGAACAGTTTGGAGGATCTAAGAGGAACATTAATGGAGATGATGGGAGCCGATGATGAACAAGCTGAGGAATTAGGGCTCGGCTGGGGATCTTCTTCTCCTCCTCCTCCTCTTAATGCCAAAAAAAGAAGTCGAT
>Citrullus_lanatus_newGene_3696	Citrullus_lanatus_newGene_3696.1
CCCATACCGACGAAAAACCTATCCATCTTCCTTTGTGTCCATTATTCAAACGATTTCTTCAACAAGTTATCTCCAATCTCAATCATAATATCAGGTTTGTTTTCTTCCCTATTTCTTTTGTGGATTTTTTAGATTTTTATTTAACAAATAATCTTTAATCAAATAAGTTATCTATGTTTTTGGCTATATTTCTTGCAAATTTGTTGCTTCTTAGCATGTTATATGTTGTAGGCACAACATTTTAGTGTTCTTTTGGTATTTTATTTTGGAGATAGTGTCTTGCATGTTTCTTCAAATTTGAGCAAAATTTTTGGCTTTTAGTTCACCTTATGCATATATTGTTCATTTTTGGCGTTTTATGAATTATTTGGACCAAAAAAATGAGTTTTTATGCATAAAAATTGCATATTGCATTTTTATTTTTTTGGAAATCGATGAATACATGGCCCGACTTCATCCGAGGACAATCGGGTATTGGCCGGGCATAACATTTGGGGAAGATGAGACGAAAGTGGCCCCCGATCTTGACCCTCGCCGAGTATAGACTTGGGGAAGTGTGTCCCGGTGCTTGCCCTGACCGAGTACTGACAGGGCGAGAGAGGTGGGGGACCTGGAGTACGTTTGGCTCGGTCTTTACCCTTGGCGGGTACTAACCGGGCAAGAGAGGAGTAGGTTTGGCCTAGTCTTTACCCTTTGGGGGTCTTGACCGGGCCTAACCCAATAGGAAACCAGGGTGGGTGTTGGCCTGGTCTTTGCCCTAGTCGGGTATTGACTGAGCTAGAGAGGTGAGGGATTCAGAGTATGTTTGGCCTGGTCTTTACCCTGGGGGGTCTTGACTGGGTCTAACATAATAGGAAACCAGGGTGGGTGTTGGCCTGGTCTTTACCAAGTCGAGATTGACAGGATCAAGATATATGGTTAGTAGGACCTGGTTTAGCCCTGGGCGGGCTTGGACCGAACACACTCGGTTACCAGGGGAGGTGGGTGTTTGCCTATGGTCTTGGCCGGGTCTAGACAAGGTAGAATCAATGGGTTGGGTACTGAATTTTGGCCCGTGACTCCCTTGGCTGGGTAAGGACTAGGCTCAATAGATAATTCTTTTCTGTTTTTAGCCTGGTCACACTTGGTACGGACGGAGGTGGAGTTGCCCCAGTCTGGCCCTGGCTAGGTCTAGATCGAGTATAATGTATGGTTTGGGTACTGGTTTTTGGCCCATGATTACTCGATCGGGCACTAACTGGGCTCAATAGATAGTTGTTCTCTGTTTTTTAGCCTGTTCACTACCTGGGTGGGTATTGACGGAGTCCTTTTTTCTTTTATTTTAGAATATTTTTTTCGTTGTTGGCTAAATATTTTATTTATTAATGTATATTATTTGCATCAATAATGTAGGTTTGATGTATTTACTTACTAAAATCGAAGTTAATGCCTATCTAATTAGATATGTTTAGGCAAACCTGTTTTGGGCTCATATTAGATGCCAACATTATGTTCAATGAACCCTTGATTCATTATATTCTCCTTAGAGAGGTTAGTGAAACTAGGAGAGATACTAATAGTTTTAGCTCATTGGACATGAAAGTGTCCTTTGATCTGGTGATGCGTTTGAAACACCAGACCAGATAGGTAGATAGGGATACTACCCATGTTAGACTTAGAAGAAAATATTTGAATGGTGTGGAAGGTATAAAGGGGTATGAACTAGATGCCAAGTATCCTTTCTTGGAGTTTGAGAATGATGAAGATGTTGTCAAGATCTCATTTTTCTATTTTATTGAGTTTGAACTCATGGGAAGAGAGAGAAAATCTAGCATGAATTACGAGTTCTTAGTTTTCATAGATGATTGGGAGACTTTCTGTAATATAGATTGGAAAATTTTTATTTTCGATATGACAATTAAACGCTTAAAGAAAGGACTCCAAGACAAAGTTGAAAGGACTCCAAGACAAAGTTGACAAATGGAAGGAGAGTACAGATGGGAAACAACAAACATATAGGTTGTACAACTTCCCTCACGCTTTCCAGGTATGAGCATATGAGACTGTTTTGTCCCTGACTGGACATGTCATACCACATATTTGTTGATAGTCTTGCTCACACTCACCTTCTTATGCTTTGATTAGGGATGAGGTGTTCTGTTGCGTTTCTAAAGGTGTAATGCATGTGAGATATATTCAGTCAAGTTTTCCTAATTTTAACCAACGTATAATATGAAAATAGGTTTCTC
>Citrullus_lanatus_newGene_3701	Citrullus_lanatus_newGene_3701.2
[truncated: 1,773,696 more chars]
