# Supplementary material for: Comparative Transcriptome Analysis Provides Insights Into Yellow Rind Formation and Preliminary Mapping of the Clyr (Yellow Rind) Gene in Watermelon
Source: Front Plant Sci. 2020 Mar 11;11:192. doi: 10.3389/fpls.2020.00192 (PMC7078170; doi:10.3389/fpls.2020.00192)
Supplement: Table S4 — Annotation of the novel genes to five protein databases. [file Table_4.xls]

## Sheet: Integrated_Function.anno
#GeneID	COG_class	COG_class_annotation	GO_annotation	KEGG_annotation	KEGG_pathway_annotation	KOG_class	KOG_class_annotation	Pfam_annotation	Swissprot_annotation	eggNOG_class	eggNOG_class_annotation	nr_annotation
Citrullus_lanatus_newGene_2166	--	--	Molecular Function: RNA polymerase II regulatory region sequence-specific DNA binding (GO:0000977);; Molecular Function: transcription factor activity, sequence-specific DNA binding (GO:0003700);; Cellular Component: nucleus (GO:0005634);; Biological Process: regulation of transcription from RNA polymerase II promoter (GO:0006357);; Molecular Function: protein dimerization activity (GO:0046983);;	--	--	[L]	Replication, recombination and repair	Domain of unknown function (DUF4413);; hAT family C-terminal dimerisation region	Zinc finger BED domain-containing protein DAYSLEEPER OS=Arabidopsis thaliana OX=3702 GN=HAT PE=1 SV=1	S	Function unknown	PREDICTED: zinc finger BED domain-containing protein DAYSLEEPER-like [Cucumis melo]
Citrullus_lanatus_newGene_964	--	--	--	--	--	--	--	--	--	S	Function unknown	PREDICTED: uncharacterized protein LOC103483386 [Cucumis melo]
Citrullus_lanatus_newGene_4273	--	--	Biological Process: single-organism cellular process (GO:0044763);;	--	--	--	--	P21-Rho-binding domain	CRIB domain-containing protein RIC2 OS=Arabidopsis thaliana OX=3702 GN=RIC2 PE=1 SV=1	S	Function unknown	PREDICTED: CRIB domain-containing protein RIC4-like [Cucumis melo]
Citrullus_lanatus_newGene_1727	--	--	--	K14791|2.47317e-25|cmo:103493411|K14791 periodic tryptophan protein 1 | (RefSeq) periodic tryptophan protein 1 homolog	--	[S]	Function unknown	--	--	S	Function unknown	PREDICTED: periodic tryptophan protein 1 homolog [Cucumis melo]
Citrullus_lanatus_newGene_3446	--	--	Biological Process: cellular aromatic compound metabolic process (GO:0006725);; Biological Process: cellular nitrogen compound metabolic process (GO:0034641);; Biological Process: heterocycle metabolic process (GO:0046483);; Molecular Function: organic cyclic compound binding (GO:0097159);; Biological Process: organic cyclic compound metabolic process (GO:1901360);; Molecular Function: heterocycl…	--	--	[R]	General function prediction only	Reverse transcriptase (RNA-dependent DNA polymerase)	Putative ribonuclease H protein At1g65750 OS=Arabidopsis thaliana OX=3702 GN=At1g65750 PE=3 SV=1	S	Function unknown	PREDICTED: LINE-1 retrotransposable element ORF2 protein [Cucumis melo]
Citrullus_lanatus_newGene_1977	[K]	Transcription	Molecular Function: protein kinase activity (GO:0004672);; Molecular Function: ATP binding (GO:0005524);; Biological Process: protein phosphorylation (GO:0006468);; Cellular Component: integral component of membrane (GO:0016021);;	--	--	--	--	Leucine Rich repeats (2 copies);; Leucine rich repeat;; Leucine Rich Repeat;; Leucine rich repeat N-terminal domain	Inactive leucine-rich repeat receptor-like serine/threonine-protein kinase At1g60630 OS=Arabidopsis thaliana OX=3702 GN=At1g60630 PE=2 SV=1	T	Signal transduction mechanisms	inactive leucine-rich repeat receptor-like serine/threonine-protein kinase At1g60630 [Cucurbita moschata]
Citrullus_lanatus_newGene_4379	--	--	--	--	--	--	--	--	--	--	--	PREDICTED: uncharacterized protein LOC103499627 [Cucumis melo]
Citrullus_lanatus_newGene_427	--	--	--	--	--	[R]	General function prediction only	--	Retrovirus-related Pol polyprotein from transposon RE2 OS=Arabidopsis thaliana OX=3702 GN=RE2 PE=4 SV=1	L	Replication, recombination and repair	PREDICTED: uncharacterized mitochondrial protein AtMg00810-like [Cucumis melo]
Citrullus_lanatus_newGene_2810	--	--	--	--	--	[L]	Replication, recombination and repair	Domain of unknown function (DUF4413);; hAT family C-terminal dimerisation region;; BED zinc finger	Zinc finger BED domain-containing protein RICESLEEPER 2 OS=Oryza sativa subsp. japonica OX=39947 GN=Os03g0733400 PE=2 SV=1	S	Function unknown	PREDICTED: zinc finger BED domain-containing protein RICESLEEPER 3-like [Cucumis melo]
Citrullus_lanatus_newGene_532	--	--	--	--	--	--	--	--	--	L	Replication, recombination and repair	gag-protease polyprotein [Cucumis melo subsp. melo]
Citrullus_lanatus_newGene_3757	--	--	--	--	--	[R]	General function prediction only	Retrotransposon gag protein	--	L	Replication, recombination and repair	uncharacterized protein LOC111023512 [Momordica charantia]
Citrullus_lanatus_newGene_4098	--	--	--	--	--	[R]	General function prediction only	--	Retrovirus-related Pol polyprotein from transposon RE1 OS=Arabidopsis thaliana OX=3702 GN=RE1 PE=2 SV=1	S	Function unknown	PREDICTED: uncharacterized mitochondrial protein AtMg00810-like [Cucumis melo]
Citrullus_lanatus_newGene_4322	--	--	Biological Process: response to stimulus (GO:0050896);;	--	--	--	--	Pathogenesis-related protein Bet v I family	MLP-like protein 328 OS=Arabidopsis thaliana OX=3702 GN=MLP328 PE=2 SV=1	S	Function unknown	PREDICTED: MLP-like protein 329 [Cucumis melo]
Citrullus_lanatus_newGene_325	[G]	Carbohydrate transport and metabolism	Molecular Function: transferase activity (GO:0016740);; Biological Process: primary metabolic process (GO:0044238);; Biological Process: organic substance metabolic process (GO:0071704);;	--	--	[GC]	--	Glycosyltransferase family 28 N-terminal domain;; GAG-pre-integrase domain	Sterol 3-beta-glucosyltransferase UGT80A2 OS=Arabidopsis thaliana OX=3702 GN=UGT80A2 PE=1 SV=1	S	Function unknown	PREDICTED: sterol 3-beta-glucosyltransferase UGT80A2-like isoform X1 [Cucumis melo]
Citrullus_lanatus_newGene_2005	[L]	Replication, recombination and repair	--	KEGG_annotation	KEGG_pathway_annotation	K03655|1.47346e-84|cmo:103495086|K03655 ATP-dependent DNA helicase RecG [EC:3.6.4.12] | (RefSeq) ATP-dependent DNA helicase homolog RECG, chloroplastic	../inputs/Citrullus_lanatus.newGene.longest_transcript.fa.Kegg.pathway	[A]	RNA processing and modification	--	ATP-dependent DNA helicase homolog RECG, chloroplastic OS=Arabidopsis thaliana OX=3702 GN=RECG PE=3 SV=1	L	Replication, recombination and repair	ATP-dependent DNA helicase homolog RECG, chloroplastic isoform X3 [Cucurbita pepo subsp. pepo]
Citrullus_lanatus_newGene_4434	--	--	--	--	--	--	--	--	--	S	Function unknown	PREDICTED: uncharacterized protein LOC103482959 [Cucumis melo]
Citrullus_lanatus_newGene_4276	--	--	Molecular Function: DNA binding (GO:0003677);; Cellular Component: cytosol (GO:0005829);; Biological Process: post-embryonic development (GO:0009791);; Molecular Function: protein dimerization activity (GO:0046983);;	--	--	[L]	Replication, recombination and repair	Domain of unknown function (DUF4413);; hAT family C-terminal dimerisation region;; BED zinc finger	Zinc finger BED domain-containing protein DAYSLEEPER OS=Arabidopsis thaliana OX=3702 GN=HAT PE=1 SV=1	S	Function unknown	PREDICTED: zinc finger BED domain-containing protein DAYSLEEPER-like [Cucumis sativus]
Citrullus_lanatus_newGene_3407	[L]	Replication, recombination and repair	Molecular Function: nucleic acid binding (GO:0003676);; Molecular Function: ATP-dependent RNA helicase activity (GO:0004004);; Molecular Function: ATP binding (GO:0005524);; Biological Process: RNA secondary structure unwinding (GO:0010501);;	K14807|0|cmo:103484346|K14807 ATP-dependent RNA helicase DDX51/DBP6 [EC:3.6.4.13] | (RefSeq) DEAD-box ATP-dependent RNA helicase 1	--	[A]	RNA processing and modification	DEAD/DEAH box helicase;; Helicase conserved C-terminal domain;; Type III restriction enzyme, res subunit	DEAD-box ATP-dependent RNA helicase 1 OS=Arabidopsis thaliana OX=3702 GN=RH1 PE=2 SV=3	L	Replication, recombination and repair	PREDICTED: DEAD-box ATP-dependent RNA helicase 1 [Cucumis melo]
Citrullus_lanatus_newGene_2457	--	--	--	--	--	[L]	Replication, recombination and repair	--	--	S	Function unknown	PREDICTED: zinc finger BED domain-containing protein RICESLEEPER 1-like [Ziziphus jujuba]
Citrullus_lanatus_newGene_3458	--	--	--	KEGG_annotation	KEGG_pathway_annotation	K01922|4.4163e-29|csv:101214416|K01922 phosphopantothenate-cysteine ligase [EC:6.3.2.5] | (RefSeq) phosphopantothenate--cysteine ligase 2-like	../inputs/Citrullus_lanatus.newGene.longest_transcript.fa.Kegg.pathway	[R]	General function prediction only	--	Phosphopantothenate--cysteine ligase 1 OS=Arabidopsis thaliana OX=3702 GN=PPCS1 PE=2 SV=1	H	Coenzyme transport and metabolism	phosphopantothenate--cysteine ligase 2-like [Cucurbita pepo subsp. pepo]
Citrullus_lanatus_newGene_85	[K]	Transcription	Molecular Function: RNA binding (GO:0003723);; Biological Process: DNA-templated transcription, termination (GO:0006353);; Biological Process: regulation of transcription, DNA-templated (GO:0006355);; Cellular Component: chloroplast (GO:0009507);;	--	--	--	--	NusB family	--	S	Function unknown	PREDICTED: uncharacterized protein LOC103491638 isoform X1 [Cucumis melo]
Citrullus_lanatus_newGene_2940	[X]	--	Molecular Function: nucleic acid binding (GO:0003676);; Molecular Function: zinc ion binding (GO:0008270);; Biological Process: DNA integration (GO:0015074);; Biological Process: protein metabolic process (GO:0019538);; Biological Process: single-organism cellular process (GO:0044763);;	--	--	[R]	General function prediction only	Reverse transcriptase (RNA-dependent DNA polymerase);; KIX domain	Mediator of RNA polymerase II transcription subunit 15a OS=Arabidopsis thaliana OX=3702 GN=MED15A PE=1 SV=1	L	Replication, recombination and repair	Pol [Coffea canephora]
Citrullus_lanatus_newGene_4302	--	--	--	--	--	--	--	--	--	--	--	hypothetical protein Csa_2G004770 [Cucumis sativus]
Citrullus_lanatus_newGene_4171	--	--	--	--	--	--	--	--	--	--	--	uncharacterized protein LOC111018186 [Momordica charantia]
Citrullus_lanatus_newGene_3016	--	--	Cellular Component: integral component of membrane (GO:0016021);;	--	--	--	--	--	--	S	Function unknown	hypothetical protein COLO4_22373 [Corchorus olitorius]
Citrullus_lanatus_newGene_2231	--	--	Molecular Function: protein binding (GO:0005515);;	--	--	--	--	--	--	S	Function unknown	PREDICTED: uncharacterized protein LOC101207960 [Cucumis sativus]
Citrullus_lanatus_newGene_2889	--	--	--	KEGG_annotation	KEGG_pathway_annotation	K10875|5.06722e-175|cmo:103503486|K10875 DNA repair and recombination protein RAD54 and RAD54-like protein [EC:3.6.4.-] | (RefSeq) SNF2 domain-containing protein CLASSY 4-like	../inputs/Citrullus_lanatus.newGene.longest_transcript.fa.Kegg.pathway	--	--	--	--	--	--	PREDICTED: SNF2 domain-containing protein CLASSY 4-like [Cucumis melo]
Citrullus_lanatus_newGene_2549	--	--	--	--	--	--	--	--	--	--	--	hypothetical protein Csa_6G365190 [Cucumis sativus]
Citrullus_lanatus_newGene_1718	--	--	Cellular Component: integral component of membrane (GO:0016021);;	--	--	[R]	General function prediction only	--	--	S	Function unknown	tetratricopeptide repeat protein 27-like [Cucurbita pepo subsp. pepo]
Citrullus_lanatus_newGene_2752	--	--	Molecular Function: polygalacturonase activity (GO:0004650);; Cellular Component: extracellular region (GO:0005576);; Biological Process: carbohydrate metabolic process (GO:0005975);; Biological Process: regulation of transcription, DNA-templated (GO:0006355);; Biological Process: cell wall organization (GO:0071555);;	--	--	--	--	FAR1 DNA-binding domain	Protein FAR1-RELATED SEQUENCE 5 OS=Arabidopsis thaliana OX=3702 GN=FRS5 PE=1 SV=1	S	Function unknown	protein FAR1-RELATED SEQUENCE 5-like isoform X1 [Cucurbita pepo subsp. pepo]
Citrullus_lanatus_newGene_1879	[O]	Posttranslational modification, protein turnover, chaperones	Cellular Component: cell (GO:0005623);; Biological Process: glycerol ether metabolic process (GO:0006662);; Molecular Function: protein disulfide oxidoreductase activity (GO:0015035);; Biological Process: cell redox homeostasis (GO:0045454);; Biological Process: oxidation-reduction process (GO:0055114);;	K03671|4.67292e-66|cmo:103502659|K03671 thioredoxin 1 | (RefSeq) thioredoxin H-type-like	--	[O]	Posttranslational modification, protein turnover, chaperones	Thioredoxin;; Thioredoxin-like;; Thioredoxin-like domain;; Redoxin	Thioredoxin H-type OS=Ricinus communis OX=3988 PE=3 SV=1	O	Posttranslational modification, protein turnover, chaperones	PREDICTED: thioredoxin H-type-like [Cucumis melo]
Citrullus_lanatus_newGene_1767	--	--	--	--	--	--	--	--	--	--	--	hypothetical protein Csa_1G224380 [Cucumis sativus]
Citrullus_lanatus_newGene_2659	--	--	Cellular Component: membrane (GO:0016020);; Molecular Function: metal ion binding (GO:0046872);;	--	--	[O]	Posttranslational modification, protein turnover, chaperones	--	E3 ubiquitin-protein ligase Os04g0590900 OS=Oryza sativa subsp. japonica OX=39947 GN=Os04g0590900 PE=2 SV=2	O	Posttranslational modification, protein turnover, chaperones	hypothetical protein Csa_7G450560 [Cucumis sativus]
Citrullus_lanatus_newGene_2206	--	--	Biological Process: regulation of cyclin-dependent protein serine/threonine kinase activity (GO:0000079);; Molecular Function: kinase activity (GO:0016301);; Molecular Function: protein kinase binding (GO:0019901);;	--	--	[R]	General function prediction only	Cyclin;; Cyclin, N-terminal domain	Cyclin-U4-1 OS=Arabidopsis thaliana OX=3702 GN=CYCU4-1 PE=1 SV=1	S	Function unknown	PREDICTED: cyclin-U4-1-like [Cucumis melo]
Citrullus_lanatus_newGene_1378	--	--	--	--	--	--	--	--	--	--	--	hypothetical protein POPTR_008G040900v3 [Populus trichocarpa]
Citrullus_lanatus_newGene_2869	--	--	--	--	--	--	--	--	--	--	--	Ulp1-like peptidase [Cucumis melo]
Citrullus_lanatus_newGene_392	--	--	--	--	--	[R]	General function prediction only	Reverse transcriptase (RNA-dependent DNA polymerase)	Retrovirus-related Pol polyprotein from transposon RE1 OS=Arabidopsis thaliana OX=3702 GN=RE1 PE=2 SV=1	L	Replication, recombination and repair	hypothetical protein VITISV_020915 [Vitis vinifera]
Citrullus_lanatus_newGene_2793	--	--	--	--	--	--	--	--	AT-rich interactive domain-containing protein 2 OS=Arabidopsis thaliana OX=3702 GN=ARID2 PE=1 SV=1	K	Transcription	PREDICTED: AT-rich interactive domain-containing protein 1-like isoform X2 [Cucumis melo]
Citrullus_lanatus_newGene_1807	[R]	General function prediction only	--	--	--	--	--	Tetratricopeptide repeat;; Tetratricopeptide repeat;; Tetratricopeptide repeat;; Tetratricopeptide repeat;; Tetratricopeptide repeat	Protein SULFUR DEFICIENCY-INDUCED 1 OS=Arabidopsis thaliana OX=3702 GN=SDI1 PE=2 SV=1	S	Function unknown	protein SULFUR DEFICIENCY-INDUCED 1-like [Cucurbita pepo subsp. pepo]
Citrullus_lanatus_newGene_1345	--	--	Cellular Component: integral component of membrane (GO:0016021);; Molecular Function: heat shock protein binding (GO:0031072);; Molecular Function: unfolded protein binding (GO:0051082);;	--	--	--	--	--	Protein SPA, chloroplastic OS=Solanum lycopersicum OX=4081 GN=SPA PE=2 SV=1	S	Function unknown	protein SPA, chloroplastic [Cucurbita moschata]
Citrullus_lanatus_newGene_4475	--	--	--	--	--	--	--	--	--	S	Function unknown	PREDICTED: uncharacterized protein LOC103495318 [Cucumis melo]
Citrullus_lanatus_newGene_2687	--	--	--	--	--	[R]	General function prediction only	--	--	S	Function unknown	PREDICTED: F-box/LRR-repeat protein 20 [Cucumis sativus]
Citrullus_lanatus_newGene_4248	--	--	--	--	--	--	--	--	Protein CASPARIAN STRIP INTEGRITY FACTOR 1 OS=Arabidopsis thaliana OX=3702 GN=CIF1 PE=1 SV=1	S	Function unknown	PREDICTED: uncharacterized protein LOC103499698 [Cucumis melo]
Citrullus_lanatus_newGene_2730	[T]	Signal transduction mechanisms	Molecular Function: ATP binding (GO:0005524);; Cellular Component: integral component of membrane (GO:0016021);; Molecular Function: ATPase activity (GO:0016887);;	--	--	[Q]	Secondary metabolites biosynthesis, transport and catabolism	ABC transporter	Pleiotropic drug resistance protein 3 OS=Nicotiana tabacum OX=4097 GN=PDR3 PE=2 SV=1	V	Defense mechanisms	pleiotropic drug resistance protein 3-like [Cucurbita pepo subsp. pepo]
Citrullus_lanatus_newGene_355	--	--	Molecular Function: nucleic acid binding (GO:0003676);;	--	--	--	--	--	--	S	Function unknown	PREDICTED: uncharacterized protein LOC103482664 isoform X1 [Cucumis melo]
Citrullus_lanatus_newGene_2024	--	--	--	--	--	--	--	--	--	--	--	envelope-like protein, partial [Glycine max]
Citrullus_lanatus_newGene_4142	--	--	--	--	--	--	--	--	Uncharacterized protein At3g27210 OS=Arabidopsis thaliana OX=3702 GN=Y-2 PE=1 SV=1	S	Function unknown	PREDICTED: uncharacterized protein At3g27210-like [Cucumis melo]
Citrullus_lanatus_newGene_2211	--	--	--	--	--	--	--	--	--	--	--	Aconitate hydratase [Cucumis sativus]
Citrullus_lanatus_newGene_2499	--	--	--	--	--	--	--	--	--	--	--	hypothetical protein [Cucumis melo subsp. melo]
Citrullus_lanatus_newGene_4695	--	--	Cellular Component: integral component of membrane (GO:0016021);; Cellular Component: intracellular organelle (GO:0043229);;	--	--	[TZ]	--	--	Formin-like protein 6 OS=Arabidopsis thaliana OX=3702 GN=FH6 PE=2 SV=1	S	Function unknown	PREDICTED: formin-like protein 6 [Cucumis sativus]
Citrullus_lanatus_newGene_3426	--	--	--	K15340|2.74999e-35|cmo:103499615|K15340 DNA cross-link repair 1A protein | (RefSeq) protein artemis	--	--	--	--	--	S	Function unknown	PREDICTED: protein artemis [Cucumis melo]
Citrullus_lanatus_newGene_1808	--	--	Cellular Component: integral component of membrane (GO:0016021);;	--	--	--	--	--	--	S	Function unknown	uncharacterized protein LOC111431454 [Cucurbita moschata]
Citrullus_lanatus_newGene_3960	--	--	Biological Process: formation of translation preinitiation complex (GO:0001731);; Molecular Function: translation initiation factor activity (GO:0003743);; Cellular Component: eukaryotic translation initiation factor 3 complex (GO:0005852);; Biological Process: regulation of translational initiation (GO:0006446);; Cellular Component: integral component of membrane (GO:0016021);; Cellular Componen…	K15029|4.74676e-39|cmo:103503591|K15029 translation initiation factor 3 subunit L | (RefSeq) eukaryotic translation initiation factor 3 subunit L-like	--	[JK]	--	RNA polymerase I-associated factor PAF67	--	J	Translation, ribosomal structure and biogenesis	PREDICTED: eukaryotic translation initiation factor 3 subunit L-like [Cucumis melo]
Citrullus_lanatus_newGene_2321	--	--	--	K17402|2.19273e-32|csv:101217717|K17402 small subunit ribosomal protein S23 | (RefSeq) uncharacterized LOC101217717	--	--	--	--	--	S	Function unknown	uncharacterized protein LOC111458914 [Cucurbita moschata]
Citrullus_lanatus_newGene_2117	--	--	--	--	--	--	--	GDSL/SGNH-like Acyl-Esterase family found in Pmr5 and Cas1p;; PMR5 N terminal Domain	Protein trichome birefringence-like 42 OS=Arabidopsis thaliana OX=3702 GN=TBL42 PE=3 SV=1	S	Function unknown	PREDICTED: protein trichome birefringence-like 42 [Cucumis melo]
Citrullus_lanatus_newGene_3988	[O]	Posttranslational modification, protein turnover, chaperones	Molecular Function: structural constituent of ribosome (GO:0003735);; Cellular Component: Golgi apparatus (GO:0005794);; Biological Process: translation (GO:0006412);; Cellular Component: cytosolic small ribosomal subunit (GO:0022627);;	KEGG_annotation	KEGG_pathway_annotation	K02977|1.39845e-89|csv:101210110|K02977 small subunit ribosomal protein S27Ae | (RefSeq) ubiquitin-40S ribosomal protein S27a-like	../inputs/Citrullus_lanatus.newGene.longest_transcript.fa.Kegg.pathway	[J]	Translation, ribosomal structure and biogenesis	Ubiquitin family;; Ribosomal protein S27a;; Ubiquitin-2 like Rad60 SUMO-like;; Ubiquitin-like domain	Ubiquitin-40S ribosomal protein S27a OS=Solanum tuberosum OX=4113 GN=UBI3 PE=2 SV=2	J	Translation, ribosomal structure and biogenesis	ubiquitin-40S ribosomal protein S27a-like [Momordica charantia]
Citrullus_lanatus_newGene_3784	[V]	Defense mechanisms	Molecular Function: ATP binding (GO:0005524);; Cellular Component: integral component of membrane (GO:0016021);; Molecular Function: ATPase activity (GO:0016887);;	--	--	[Q]	Secondary metabolites biosynthesis, transport and catabolism	--	Pleiotropic drug resistance protein 3 OS=Nicotiana tabacum OX=4097 GN=PDR3 PE=2 SV=1	V	Defense mechanisms	hypothetical protein CRG98_026538 [Punica granatum]
Citrullus_lanatus_newGene_3884	--	--	--	--	--	--	--	--	--	--	--	PREDICTED: uncharacterized protein LOC103490096 [Cucumis melo]
Citrullus_lanatus_newGene_2182	--	--	Molecular Function: ubiquitin binding (GO:0043130);;	--	--	[S]	Function unknown	Ubiquitin-binding domain	--	O	Posttranslational modification, protein turnover, chaperones	PREDICTED: ubiquitin domain-containing protein 1-like [Cucumis sativus]
Citrullus_lanatus_newGene_1314	--	--	--	K17604|0|csv:105435026|K17604 zinc finger SWIM domain-containing protein 3 | (RefSeq) protein FAR1-RELATED SEQUENCE 6-like	--	--	--	MULE transposase domain;; FAR1 DNA-binding domain;; SWIM zinc finger	Protein FAR1-RELATED SEQUENCE 6 OS=Arabidopsis thaliana OX=3702 GN=FRS6 PE=2 SV=1	S	Function unknown	PREDICTED: protein FAR1-RELATED SEQUENCE 6-like isoform X1 [Cucumis sativus]
Citrullus_lanatus_newGene_1417	--	--	Molecular Function: zinc ion binding (GO:0008270);;	--	--	[R]	General function prediction only	PPR repeat;; PPR repeat family;; PPR repeat;; DYW family of nucleic acid deaminases;; Pentatricopeptide repeat domain	Putative pentatricopeptide repeat-containing protein At1g68930 OS=Arabidopsis thaliana OX=3702 GN=PCMP-H22 PE=3 SV=1	S	Function unknown	PREDICTED: putative pentatricopeptide repeat-containing protein At1g68930 [Cucumis melo]
Citrullus_lanatus_newGene_4491	--	--	Molecular Function: binding (GO:0005488);;	--	--	[R]	General function prediction only	--	--	K	Transcription	PREDICTED: uncharacterized protein LOC107887575 [Gossypium hirsutum]
Citrullus_lanatus_newGene_3591	--	--	Cellular Component: integral component of membrane (GO:0016021);;	--	--	--	--	--	--	S	Function unknown	uncharacterized protein LOC111483162 [Cucurbita maxima]
Citrullus_lanatus_newGene_1380	--	--	Molecular Function: nucleic acid binding (GO:0003676);; Molecular Function: ATP binding (GO:0005524);; Molecular Function: zinc ion binding (GO:0008270);;	KEGG_annotation	KEGG_pathway_annotation	K12885|1.15176e-14|csv:101202917|K12885 heterogeneous nuclear ribonucleoprotein G | (RefSeq) glycine-rich RNA-binding protein RZ1C-like	../inputs/Citrullus_lanatus.newGene.longest_transcript.fa.Kegg.pathway	[R]	General function prediction only	RNA recognition motif;; RNA recognition motif. (a.k.a. RRM, RBD, or RNP domain)	Glycine-rich RNA-binding protein RZ1B OS=Arabidopsis thaliana OX=3702 GN=RZ1B PE=2 SV=1	S	Function unknown	PREDICTED: glycine-rich RNA-binding protein RZ1C-like [Cucumis sativus]
Citrullus_lanatus_newGene_106	--	--	Biological Process: mRNA splicing, via spliceosome (GO:0000398);; Molecular Function: ribose-5-phosphate isomerase activity (GO:0004751);; Cellular Component: U2 snRNP (GO:0005686);; Cellular Component: U12-type spliceosomal complex (GO:0005689);; Biological Process: pentose-phosphate shunt, non-oxidative branch (GO:0009052);; Cellular Component: chloroplast thylakoid membrane (GO:0009535);; Cell…	KEGG_annotation	KEGG_pathway_annotation	K12834|2.21377e-69|vvi:100253580|K12834 PHD finger-like domain-containing protein 5A | (RefSeq) uncharacterized LOC100253580	../inputs/Citrullus_lanatus.newGene.longest_transcript.fa.Kegg.pathway	[S]	Function unknown	PHF5-like protein	PHD finger-like domain-containing protein 5B OS=Arabidopsis thaliana OX=3702 GN=At1g07170 PE=3 SV=1	A	RNA processing and modification	PREDICTED: PHD finger-like domain-containing protein 5B [Brassica oleracea var. oleracea]
Citrullus_lanatus_newGene_4426	--	--	Biological Process: response to auxin (GO:0009733);;	KEGG_annotation	KEGG_pathway_annotation	K14488|2.99346e-11|cam:101515149|K14488 SAUR family protein | (RefSeq) auxin-induced protein 15A-like	../inputs/Citrullus_lanatus.newGene.longest_transcript.fa.Kegg.pathway	--	--	--	Auxin-induced protein 15A OS=Glycine max OX=3847 PE=2 SV=1	--	--	PREDICTED: auxin-induced protein 15A-like [Cicer arietinum]
Citrullus_lanatus_newGene_1142	--	--	--	K11462|1.25824e-15|pda:103699671|K11462 polycomb protein EED | (RefSeq) polycomb group protein FIE2-like	--	[K]	Transcription	--	Polycomb group protein FIE2 OS=Zea mays OX=4577 GN=FIE2 PE=2 SV=1	S	Function unknown	hypothetical protein GOBAR_DD11146 [Gossypium barbadense]
Citrullus_lanatus_newGene_975	--	--	--	--	--	[S]	Function unknown	--	--	S	Function unknown	F9L1.21 protein [Cucumis sativus]
Citrullus_lanatus_newGene_3348	--	--	--	--	--	[S]	Function unknown	Vitamin B6 photo-protection and homoeostasis	Protein root UVB sensitive 6 OS=Arabidopsis thaliana OX=3702 GN=RUS6 PE=2 SV=1	S	Function unknown	PREDICTED: protein root UVB sensitive 6 [Cucumis sativus]
Citrullus_lanatus_newGene_4241	--	--	--	--	--	--	--	Organ specific protein	--	--	--	PREDICTED: uncharacterized protein LOC101213460 [Cucumis sativus]
Citrullus_lanatus_newGene_1098	--	--	--	--	--	[R]	General function prediction only	--	--	S	Function unknown	PREDICTED: uncharacterized protein LOC103928158 [Pyrus x bretschneideri]
Citrullus_lanatus_newGene_3255	--	--	Molecular Function: metal ion binding (GO:0046872);;	--	--	[D]	Cell cycle control, cell division, chromosome partitioning	--	Mitotic checkpoint protein BUB3.3 OS=Arabidopsis thaliana OX=3702 GN=BUB3.3 PE=2 SV=1	S	Function unknown	PREDICTED: uncharacterized protein LOC105435274 isoform X1 [Cucumis sativus]
Citrullus_lanatus_newGene_206	--	--	--	--	--	[R]	General function prediction only	--	Retrovirus-related Pol polyprotein from transposon RE1 OS=Arabidopsis thaliana OX=3702 GN=RE1 PE=2 SV=1	L	Replication, recombination and repair	PREDICTED: uncharacterized protein LOC103491828 [Cucumis melo]
Citrullus_lanatus_newGene_191	--	--	--	--	--	[R]	General function prediction only	Galactose oxidase, central domain;; Kelch motif;; Galactose oxidase, central domain	--	S	Function unknown	kelch domain-containing protein 4 [Quercus suber]
Citrullus_lanatus_newGene_1306	[J]	Translation, ribosomal structure and biogenesis	Molecular Function: RNA binding (GO:0003723);; Molecular Function: structural constituent of ribosome (GO:0003735);; Biological Process: translation (GO:0006412);; Cellular Component: cytosolic large ribosomal subunit (GO:0022625);;	KEGG_annotation	KEGG_pathway_annotation	K02924|5.0962e-28|vvi:100852602|K02924 large subunit ribosomal protein L39e | (RefSeq) 60S ribosomal protein L39-3	../inputs/Citrullus_lanatus.newGene.longest_transcript.fa.Kegg.pathway	[J]	Translation, ribosomal structure and biogenesis	Ribosomal L39 protein	60S ribosomal protein L39 OS=Zea mays OX=4577 GN=RPL39 PE=3 SV=1	J	Translation, ribosomal structure and biogenesis	hypothetical protein POPTR_0018s12030g [Populus trichocarpa]
Citrullus_lanatus_newGene_3368	--	--	Molecular Function: nucleotide binding (GO:0000166);; Molecular Function: nucleic acid binding (GO:0003676);; Molecular Function: DNA-directed 5'-3' RNA polymerase activity (GO:0003899);; Cellular Component: intracellular (GO:0005622);; Biological Process: transcription, DNA-templated (GO:0006351);;	KEGG_annotation	KEGG_pathway_annotation	K03012|7.47105e-124|csv:101213971|K03012 DNA-directed RNA polymerase II subunit RPB4 | (RefSeq) DNA-directed RNA polymerases IV and V subunit 4	../inputs/Citrullus_lanatus.newGene.longest_transcript.fa.Kegg.pathway	[K]	Transcription	RNA polymerase Rpb4	DNA-directed RNA polymerases IV and V subunit 4 OS=Arabidopsis thaliana OX=3702 GN=NRPD4 PE=1 SV=2	K	Transcription	PREDICTED: DNA-directed RNA polymerases IV and V subunit 4 isoform X2 [Cucumis sativus]
Citrullus_lanatus_newGene_1693	--	--	Molecular Function: DNA binding (GO:0003677);; Molecular Function: protein dimerization activity (GO:0046983);;	--	--	[L]	Replication, recombination and repair	Domain of unknown function (DUF4413);; hAT family C-terminal dimerisation region;; BED zinc finger	Zinc finger BED domain-containing protein DAYSLEEPER OS=Arabidopsis thaliana OX=3702 GN=HAT PE=1 SV=1	S	Function unknown	PREDICTED: zinc finger BED domain-containing protein DAYSLEEPER-like isoform X1 [Cucumis melo]
Citrullus_lanatus_newGene_1697	--	--	--	--	--	--	--	--	--	S	Function unknown	PREDICTED: uncharacterized protein LOC101204556 [Cucumis sativus]
Citrullus_lanatus_newGene_863	--	--	Molecular Function: DNA binding (GO:0003677);; Cellular Component: nuclear origin of replication recognition complex (GO:0005664);; Biological Process: DNA replication (GO:0006260);; Molecular Function: zinc ion binding (GO:0008270);;	K02605|2.1425e-77|cmo:103504706|K02605 origin recognition complex subunit 3 | (RefSeq) origin of replication complex subunit 3	--	[L]	Replication, recombination and repair	--	Origin of replication complex subunit 3 OS=Arabidopsis thaliana OX=3702 GN=ORC3 PE=1 SV=1	L	Replication, recombination and repair	PREDICTED: origin of replication complex subunit 3 [Cucumis melo]
Citrullus_lanatus_newGene_817	--	--	Biological Process: metabolic process (GO:0008152);; Molecular Function: amino acid binding (GO:0016597);; Molecular Function: protein dimerization activity (GO:0046983);;	--	--	--	--	--	--	S	Function unknown	uncharacterized protein LOC111477723 [Cucurbita maxima]
Citrullus_lanatus_newGene_1133	[S]	Function unknown	Molecular Function: DNA binding (GO:0003677);;	--	--	--	--	Protein of unknown function (DUF971)	--	S	Function unknown	PREDICTED: uncharacterized protein LOC101219823 [Cucumis sativus]
Citrullus_lanatus_newGene_4105	[E]	Amino acid transport and metabolism	Molecular Function: asparagine synthase (glutamine-hydrolyzing) activity (GO:0004066);; Biological Process: asparagine biosynthetic process (GO:0006529);;	KEGG_annotation	KEGG_pathway_annotation	K01953|4.97971e-169|cmo:103502918|K01953 asparagine synthase (glutamine-hydrolysing) [EC:6.3.5.4] | (RefSeq) asparagine synthetase [glutamine-hydrolyzing] 1-like	../inputs/Citrullus_lanatus.newGene.longest_transcript.fa.Kegg.pathway	[E]	Amino acid transport and metabolism	Glutamine amidotransferase domain;; Glutamine amidotransferase domain;; Asparagine synthase;; Aluminium induced protein	Asparagine synthetase [glutamine-hydrolyzing] 1 OS=Arabidopsis thaliana OX=3702 GN=ASN1 PE=2 SV=2	E	Amino acid transport and metabolism	PREDICTED: asparagine synthetase [glutamine-hydrolyzing] 1-like [Cucumis melo]
Citrullus_lanatus_newGene_2894	--	--	Molecular Function: serine-type endopeptidase inhibitor activity (GO:0004867);; Biological Process: response to wounding (GO:0009611);; Biological Process: negative regulation of endopeptidase activity (GO:0010951);;	--	--	--	--	Potato inhibitor I family	Proteinase inhibitor I-B OS=Nicotiana tabacum OX=4097 GN=TIMPA PE=2 SV=1	S	Function unknown	hypothetical protein Csa_3G914570 [Cucumis sativus]
Citrullus_lanatus_newGene_2346	--	--	--	--	--	[R]	General function prediction only	Reverse transcriptase (RNA-dependent DNA polymerase);; Integrase core domain;; Chromo (CHRromatin Organisation MOdifier) domain;; Retroviral aspartyl protease;; gag-polyprotein putative aspartyl protease;; Aspartyl protease;; Aspartyl protease	RNA-directed DNA polymerase homolog OS=Oenothera berteroana OX=3950 PE=4 SV=1	L	Replication, recombination and repair	PREDICTED: uncharacterized protein LOC107406328 [Ziziphus jujuba]
Citrullus_lanatus_newGene_1935	--	--	--	K20296|3.69812e-111|mdm:103408142|K20296 vacuolar protein sorting-associated protein 51 | (RefSeq) vacuolar protein sorting-associated protein 51 homolog	--	[S]	Function unknown	--	Vacuolar protein sorting-associated protein 51 homolog OS=Arabidopsis thaliana OX=3702 GN=VPS51 PE=1 SV=1	S	Function unknown	PREDICTED: vacuolar protein sorting-associated protein 51 homolog [Malus domestica]
Citrullus_lanatus_newGene_671	--	--	--	--	--	--	--	Plant mobile domain	Serine/threonine-protein phosphatase 7 long form homolog OS=Arabidopsis thaliana OX=3702 GN=MAIL3 PE=2 SV=1	S	Function unknown	PREDICTED: serine/threonine-protein phosphatase 7 long form homolog isoform X1 [Cucumis melo]
Citrullus_lanatus_newGene_2520	--	--	--	--	--	--	--	Protein of unknown function (DUF4050)	--	S	Function unknown	PREDICTED: uncharacterized protein LOC101206806 [Cucumis sativus]
Citrullus_lanatus_newGene_2120	--	--	--	--	--	[K]	Transcription	Protein of unknown function (DUF667);; Protein of unknown function (DUF667)	Cilia- and flagella-associated protein 20 OS=Chlamydomonas reinhardtii OX=3055 GN=CFAP20 PE=1 SV=1	S	Function unknown	cilia- and flagella-associated protein 20 isoform X1 [Momordica charantia]
Citrullus_lanatus_newGene_1197	[C]	Energy production and conversion	Cellular Component: mitochondrial inner membrane (GO:0005743);; Biological Process: tricarboxylic acid cycle (GO:0006099);; Molecular Function: succinate dehydrogenase (ubiquinone) activity (GO:0008177);; Biological Process: electron transport chain (GO:0022900);; Molecular Function: flavin adenine dinucleotide binding (GO:0050660);;	KEGG_annotation	KEGG_pathway_annotation	K00234|9.13844e-63|gra:105763285|K00234 succinate dehydrogenase (ubiquinone) flavoprotein subunit [EC:1.3.5.1] | (RefSeq) succinate dehydrogenase [ubiquinone] flavoprotein subunit 1, mitochondrial	../inputs/Citrullus_lanatus.newGene.longest_transcript.fa.Kegg.pathway	[C]	Energy production and conversion	FAD binding domain	Succinate dehydrogenase [ubiquinone] flavoprotein subunit, mitochondrial OS=Oryza sativa subsp. japonica OX=39947 GN=SDH1 PE=1 SV=1	C	Energy production and conversion	PREDICTED: succinate dehydrogenase [ubiquinone] flavoprotein subunit, mitochondrial isoform X2 [Gossypium raimondii]
Citrullus_lanatus_newGene_2197	--	--	--	--	--	--	--	--	--	--	--	uncharacterized protein LOC111008113 [Momordica charantia]
Citrullus_lanatus_newGene_4092	--	--	--	--	--	[R]	General function prediction only	Reverse transcriptase (RNA-dependent DNA polymerase)	Retrovirus-related Pol polyprotein from transposon RE1 OS=Arabidopsis thaliana OX=3702 GN=RE1 PE=2 SV=1	L	Replication, recombination and repair	hypothetical protein VITISV_017741 [Vitis vinifera]
Citrullus_lanatus_newGene_4270	--	--	Molecular Function: ATP binding (GO:0005524);; Cellular Component: integral component of membrane (GO:0016021);; Molecular Function: kinase activity (GO:0016301);; Biological Process: phosphorylation (GO:0016310);;	--	--	--	--	--	--	--	--	PREDICTED: uncharacterized protein LOC103497509 [Cucumis melo]
Citrullus_lanatus_newGene_2383	--	--	--	--	--	--	--	--	--	--	--	PREDICTED: protein POLAR LOCALIZATION DURING ASYMMETRIC DIVISION AND REDISTRIBUTION-like [Cucumis sativus]
Citrullus_lanatus_newGene_2093	--	--	--	--	--	--	--	--	--	--	--	hypothetical protein Csa_4G038685 [Cucumis sativus]
Citrullus_lanatus_newGene_3116	[J]	Translation, ribosomal structure and biogenesis	Molecular Function: RNA binding (GO:0003723);; Molecular Function: structural constituent of ribosome (GO:0003735);; Biological Process: translation (GO:0006412);; Cellular Component: small ribosomal subunit (GO:0015935);; Cellular Component: integral component of membrane (GO:0016021);;	KEGG_annotation	KEGG_pathway_annotation	K02980|7.85642e-33|vvi:100262886|K02980 small subunit ribosomal protein S29e | (RefSeq) 40S ribosomal protein S29	../inputs/Citrullus_lanatus.newGene.longest_transcript.fa.Kegg.pathway	[J]	Translation, ribosomal structure and biogenesis	Ribosomal protein S14p/S29e	40S ribosomal protein S29 OS=Triticum aestivum OX=4565 GN=RPS29 PE=1 SV=1	J	Translation, ribosomal structure and biogenesis	PREDICTED: 40S ribosomal protein S29-like [Ziziphus jujuba]
Citrullus_lanatus_newGene_4004	--	--	Molecular Function: zinc ion binding (GO:0008270);;	--	--	--	--	--	--	--	--	uncharacterized protein LOC111806582 isoform X5 [Cucurbita pepo subsp. pepo]
Citrullus_lanatus_newGene_2982	--	--	Molecular Function: transferase activity (GO:0016740);;	--	--	--	--	--	--	S	Function unknown	PREDICTED: uncharacterized protein LOC103495399 [Cucumis melo]
Citrullus_lanatus_newGene_3173	--	--	--	--	--	[R]	General function prediction only	GAG-pre-integrase domain;; gag-polypeptide of LTR copia-type	Retrovirus-related Pol polyprotein from transposon TNT 1-94 OS=Nicotiana tabacum OX=4097 PE=2 SV=1	L	Replication, recombination and repair	PREDICTED: uncharacterized protein LOC105436248 [Cucumis sativus]
Citrullus_lanatus_newGene_3097	--	--	Molecular Function: catalytic activity (GO:0003824);; Biological Process: primary metabolic process (GO:0044238);; Molecular Function: metal ion binding (GO:0046872);; Biological Process: organic substance metabolic process (GO:0071704);;	--	--	[R]	General function prediction only	Reverse transcriptase (RNA-dependent DNA polymerase)	Retrovirus-related Pol polyprotein from transposon RE2 OS=Arabidopsis thaliana OX=3702 GN=RE2 PE=4 SV=1	K	Transcription	hypothetical protein VITISV_006810 [Vitis vinifera]
Citrullus_lanatus_newGene_1102	--	--	--	--	--	--	--	--	--	--	--	uncharacterized protein LOC111012810 [Momordica charantia]
Citrullus_lanatus_newGene_3980	--	--	--	K11968|4.80011e-11|rcu:8274237|K11968 ariadne-1 [EC:2.3.2.27] | (RefSeq) probable E3 ubiquitin-protein ligase ARI8	--	[O]	Posttranslational modification, protein turnover, chaperones	--	Probable E3 ubiquitin-protein ligase ARI8 OS=Arabidopsis thaliana OX=3702 GN=ARI8 PE=2 SV=1	O	Posttranslational modification, protein turnover, chaperones	hypothetical protein POPTR_010G180600v3 [Populus trichocarpa]
Citrullus_lanatus_newGene_3682	--	--	Molecular Function: metal ion binding (GO:0046872);;	--	--	[R]	General function prediction only	Plant protein of unknown function (DUF825);; Reverse transcriptase (RNA-dependent DNA polymerase)	Retrovirus-related Pol polyprotein from transposon RE2 OS=Arabidopsis thaliana OX=3702 GN=RE2 PE=4 SV=1	L	Replication, recombination and repair	hypothetical protein [Vitis hybrid cultivar]
Citrullus_lanatus_newGene_926	--	--	Molecular Function: protein dimerization activity (GO:0046983);;	--	--	--	--	--	--	--	--	PREDICTED: transcription factor PIF7 isoform X1 [Cucumis sativus]
Citrullus_lanatus_newGene_2454	[H]	Coenzyme transport and metabolism	Molecular Function: magnesium ion binding (GO:0000287);; Biological Process: fatty acid biosynthetic process (GO:0006633);; Molecular Function: holo-[acyl-carrier-protein] synthase activity (GO:0008897);;	KEGG_annotation	KEGG_pathway_annotation	K06133|0|csv:101203236|K06133 4'-phosphopantetheinyl transferase [EC:2.7.8.-] | (RefSeq) L-aminoadipate-semialdehyde dehydrogenase-phosphopantetheinyl transferase	../inputs/Citrullus_lanatus.newGene.longest_transcript.fa.Kegg.pathway	[EH]	--	4'-phosphopantetheinyl transferase superfamily	--	H	Coenzyme transport and metabolism	PREDICTED: L-aminoadipate-semialdehyde dehydrogenase-phosphopantetheinyl transferase isoform X1 [Cucumis sativus]
Citrullus_lanatus_newGene_2592	--	--	Biological Process: transcription from RNA polymerase II promoter (GO:0006366);; Molecular Function: protein dimerization activity (GO:0046983);;	--	--	--	--	--	Transcription factor bHLH110 OS=Arabidopsis thaliana OX=3702 GN=BHLH110 PE=2 SV=2	S	Function unknown	PREDICTED: transcription factor bHLH110 [Cucumis melo]
Citrullus_lanatus_newGene_1502	--	--	Cellular Component: membrane (GO:0016020);;	--	--	--	--	--	--	S	Function unknown	uncharacterized protein LOC111499326 [Cucurbita maxima]
Citrullus_lanatus_newGene_952	--	--	Cellular Component: exosome (RNase complex) (GO:0000178);; Biological Process: nuclear-transcribed mRNA catabolic process (GO:0000956);; Biological Process: rRNA metabolic process (GO:0016072);; Cellular Component: nuclear lumen (GO:0031981);; Biological Process: ncRNA 3'-end processing (GO:0043628);;	KEGG_annotation	KEGG_pathway_annotation	K11600|1.0282e-09|pvu:PHAVU_006G109900g|K11600 exosome complex component RRP41 | (RefSeq) hypothetical protein	../inputs/Citrullus_lanatus.newGene.longest_transcript.fa.Kegg.pathway	[J]	Translation, ribosomal structure and biogenesis	--	Exosome complex component RRP41 homolog OS=Arabidopsis thaliana OX=3702 GN=RRP41 PE=1 SV=1	J	Translation, ribosomal structure and biogenesis	Exosome complex exonuclease RRP41 [Cajanus cajan]
Citrullus_lanatus_newGene_86	--	--	Biological Process: N-glycan processing (GO:0006491);;	KEGG_annotation	KEGG_pathway_annotation	K08288|0|cmo:103491639|K08288 protein kinase C substrate 80K-H | (RefSeq) glucosidase 2 subunit beta	../inputs/Citrullus_lanatus.newGene.longest_transcript.fa.Kegg.pathway	[T]	Signal transduction mechanisms	Glucosidase II beta subunit-like;; Glucosidase II beta subunit-like protein	Glucosidase 2 subunit beta OS=Arabidopsis thaliana OX=3702 GN=PSL4 PE=2 SV=1	O	Posttranslational modification, protein turnover, chaperones	PREDICTED: glucosidase 2 subunit beta isoform X2 [Cucumis melo]
Citrullus_lanatus_newGene_49	--		Molecular Function: protein serine/threonine kinase activity (GO:0004674);; Molecular Function: ATP binding (GO:0005524);; Biological Process: protein phosphorylation (GO:0006468);;	K04733|3.75487e-150|cmo:103502082|K04733 interleukin-1 receptor-associated kinase 4 [EC:2.7.11.1] | (RefSeq) protein kinase APK1A, chloroplastic-like	--	[T]	Signal transduction mechanisms	Protein tyrosine kinase;; Protein kinase domain	Receptor-like cytoplasmic kinase 176 OS=Oryza sativa subsp. japonica OX=39947 GN=RLCK176 PE=1 SV=1	T	Signal transduction mechanisms	PREDICTED: protein kinase APK1A, chloroplastic-like [Cucumis melo]
Citrullus_lanatus_newGene_2392	--	--	Molecular Function: nucleic acid binding (GO:0003676);; Molecular Function: zinc ion binding (GO:0008270);; Biological Process: DNA integration (GO:0015074);;	--	--	--	--	gag-polypeptide of LTR copia-type	--	--	--	uncharacterized protein LOC111025021 [Momordica charantia]
Citrullus_lanatus_newGene_1749	--	--	--	--	--	--	--	--	--	--	--	hypothetical protein PCANC_05136 [Puccinia coronata var. avenae f. sp. avenae]
Citrullus_lanatus_newGene_1055	--	--	Cellular Component: integral component of membrane (GO:0016021);; Molecular Function: transmembrane transporter activity (GO:0022857);; Biological Process: transmembrane transport (GO:0055085);;	--	--	--	--	--	--	S	Function unknown	hypothetical protein Csa_3G209970 [Cucumis sativus]
Citrullus_lanatus_newGene_2576	--	--	--	--	--	[T]	Signal transduction mechanisms	Protein of unknown function (DUF1997);; Protein of unknown function (DUF1997)	--	S	Function unknown	uncharacterized protein LOC111492370 [Cucurbita maxima]
Citrullus_lanatus_newGene_1603	--	--	Molecular Function: zinc ion binding (GO:0008270);;	--	--	--	--	MuDR family transposase;; MULE transposase domain;; SWIM zinc finger;; Transposase, Mutator family	--	S	Function unknown	PREDICTED: uncharacterized protein LOC103501005 [Cucumis melo]
Citrullus_lanatus_newGene_411	[QV]	Secondary metabolites biosynthesis, transport and catabolism;; Defense mechanisms	Molecular Function: binding (GO:0005488);; Molecular Function: oxidoreductase activity (GO:0016491);;	--	--	[Q]	Secondary metabolites biosynthesis, transport and catabolism	Cytochrome P450	Oryzalexin D synthase OS=Oryza sativa subsp. japonica OX=39947 GN=CYP76M8 PE=1 SV=1	Q	Secondary metabolites biosynthesis, transport and catabolism	PREDICTED: geraniol 8-hydroxylase-like [Cucumis sativus]
Citrullus_lanatus_newGene_2150	--	--	--	--	--	--	--	Cysteine-rich TM module stress tolerance	--	--	--	--
Citrullus_lanatus_newGene_858	--	--	--	--	--	--	--	--	--	--	--	hypothetical protein Csa_4G292990 [Cucumis sativus]
Citrullus_lanatus_newGene_4494	--	--	--	--	--	[R]	General function prediction only	--	--	L	Replication, recombination and repair	uncharacterized protein LOC111023248 [Momordica charantia]
Citrullus_lanatus_newGene_4352	--	--	Cellular Component: integral component of membrane (GO:0016021);;	--	--	--	--	--	--	S	Function unknown	hypothetical protein Csa_5G529450 [Cucumis sativus]
Citrullus_lanatus_newGene_2241	--	--	Molecular Function: binding (GO:0005488);;	--	--	--	--	MuDR family transposase	--	S	Function unknown	uncharacterized protein LOC111022579 isoform X2 [Momordica charantia]
Citrullus_lanatus_newGene_1461	--	--	Molecular Function: heat shock protein binding (GO:0031072);; Molecular Function: unfolded protein binding (GO:0051082);;	--	--	--	--	--	--	S	Function unknown	PREDICTED: uncharacterized protein LOC103498991 [Cucumis melo]
Citrullus_lanatus_newGene_1307	--	--	Molecular Function: protein serine/threonine kinase activity (GO:0004674);; Molecular Function: ATP binding (GO:0005524);; Biological Process: protein phosphorylation (GO:0006468);; Cellular Component: integral component of membrane (GO:0016021);;	K04733|1.55529e-44|csv:101214742|K04733 interleukin-1 receptor-associated kinase 4 [EC:2.7.11.1] | (RefSeq) probable receptor-like protein kinase At1g80640	--	[T]	Signal transduction mechanisms	--	Probable serine/threonine-protein kinase PBL21 OS=Arabidopsis thaliana OX=3702 GN=PBL21 PE=1 SV=1	T	Signal transduction mechanisms	PREDICTED: probable receptor-like protein kinase At1g80640 [Cucumis sativus]
Citrullus_lanatus_newGene_3923	--	--	--	K20298|0|cmo:103485406|K20298 vacuolar protein sorting-associated protein 52 | (RefSeq) vacuolar protein sorting-associated protein 52 A	--	[UZ]	--	Vps52 / Sac2 family;; Exocyst complex component Sec3	Vacuolar protein sorting-associated protein 52 A OS=Arabidopsis thaliana OX=3702 GN=VPS52 PE=1 SV=1	U	Intracellular trafficking, secretion, and vesicular transport	PREDICTED: vacuolar protein sorting-associated protein 52 A [Cucumis melo]
Citrullus_lanatus_newGene_2931	--	--	--	--	--	--	--	Plant mobile domain	Serine/threonine-protein phosphatase 7 long form homolog OS=Arabidopsis thaliana OX=3702 GN=MAIL3 PE=2 SV=1	S	Function unknown	serine/threonine-protein phosphatase 7 long form homolog isoform X1 [Momordica charantia]
Citrullus_lanatus_newGene_4262	--	--	--	--	--	--	--	--	--	--	--	uncharacterized protein LOC111451392 isoform X1 [Cucurbita moschata]
Citrullus_lanatus_newGene_943	--	--	--	--	--	--	--	--	--	--	--	hypothetical protein Csa_3G116890 [Cucumis sativus]
Citrullus_lanatus_newGene_1402	--	--	--	--	--	--	--	--	--	--	--	hypothetical protein Csa_5G608490 [Cucumis sativus]
Citrullus_lanatus_newGene_4385	--	--	Molecular Function: calmodulin binding (GO:0005516);; Biological Process: defense response (GO:0006952);; Biological Process: response to biotic stimulus (GO:0009607);; Cellular Component: integral component of membrane (GO:0016021);;	K08472|0|csv:101216903|K08472 mlo protein | (RefSeq) MLO-like protein 13	--	--	--	Mlo family	MLO-like protein 13 OS=Arabidopsis thaliana OX=3702 GN=MLO13 PE=2 SV=1	D	Cell cycle control, cell division, chromosome partitioning	MLO-like protein 13 isoform X1 [Cucurbita maxima]
Citrullus_lanatus_newGene_2467	--	--	Molecular Function: protein kinase activity (GO:0004672);; Molecular Function: ATP binding (GO:0005524);; Biological Process: protein phosphorylation (GO:0006468);;	KEGG_annotation	KEGG_pathway_annotation	K16196|1.32977e-73|cmo:103488674|K16196 eukaryotic translation initiation factor 2-alpha kinase 4 [EC:2.7.11.1] | (RefSeq) eIF-2-alpha kinase GCN2	../inputs/Citrullus_lanatus.newGene.longest_transcript.fa.Kegg.pathway	[J]	Translation, ribosomal structure and biogenesis	RWD domain	eIF-2-alpha kinase GCN2 OS=Arabidopsis thaliana OX=3702 GN=GCN2 PE=2 SV=2	J	Translation, ribosomal structure and biogenesis	hypothetical protein Csa_6G042390 [Cucumis sativus]
Citrullus_lanatus_newGene_4139	--	--	Cellular Component: photosystem I (GO:0009522);; Biological Process: photosynthetic electron transport chain (GO:0009767);; Cellular Component: integral component of membrane (GO:0016021);; Molecular Function: chlorophyll binding (GO:0016168);;	--	--	--	--	--	--	--	--	hypothetical protein Csa_5G589930 [Cucumis sativus]
Citrullus_lanatus_newGene_944	--	--	Cellular Component: integral component of membrane (GO:0016021);;	--	--	--	--	Putative AtpZ or ATP-synthase-associated	--	S	Function unknown	hypothetical protein Csa_3G118200 [Cucumis sativus]
Citrullus_lanatus_newGene_1769	[T]	Signal transduction mechanisms	Molecular Function: protein serine/threonine kinase activity (GO:0004674);; Molecular Function: ATP binding (GO:0005524);; Biological Process: protein phosphorylation (GO:0006468);;	--	--	[T]	Signal transduction mechanisms	Protein tyrosine kinase;; Protein kinase domain;; Kinase-like	Serine/threonine-protein kinase STY13 OS=Arabidopsis thaliana OX=3702 GN=STY13 PE=1 SV=2	T	Signal transduction mechanisms	PREDICTED: serine/threonine-protein kinase HT1-like [Cucumis sativus]
Citrullus_lanatus_newGene_3596	--	--	--	--	--	[R]	General function prediction only	Reverse transcriptase (RNA-dependent DNA polymerase);; Retrotransposon gag protein	Uncharacterized mitochondrial protein AtMg00860 OS=Arabidopsis thaliana OX=3702 GN=AtMg00860 PE=4 SV=1	L	Replication, recombination and repair	hypothetical protein [Beta vulgaris]
Citrullus_lanatus_newGene_2676	--	--	Cellular Component: Golgi membrane (GO:0000139);; Cellular Component: integral component of membrane (GO:0016021);;	K20318|1.81977e-82|csv:101220911|K20318 protein SYS1 | (RefSeq) protein SYS1 homolog	--	[U]	Intracellular trafficking, secretion, and vesicular transport	Integral membrane protein S linking to the trans Golgi network	--	S	Function unknown	PREDICTED: protein SYS1 homolog [Cucumis sativus]
Citrullus_lanatus_newGene_1023	--	--	--	--	--	--	--	--	--	S	Function unknown	uncharacterized protein LOC111022579 isoform X2 [Momordica charantia]
Citrullus_lanatus_newGene_1048	[L]	Replication, recombination and repair	Molecular Function: nucleic acid binding (GO:0003676);; Molecular Function: ATP binding (GO:0005524);; Cellular Component: intracellular (GO:0005622);; Biological Process: DNA replication (GO:0006260);; Biological Process: DNA repair (GO:0006281);; Biological Process: DNA recombination (GO:0006310);; Biological Process: DNA duplex unwinding (GO:0032508);; Molecular Function: ATP-dependent 3'-5' D…	KEGG_annotation	KEGG_pathway_annotation	K10901|0|csv:101211021|K10901 bloom syndrome protein [EC:3.6.4.12] | (RefSeq) ATP-dependent DNA helicase Q-like 4A	../inputs/Citrullus_lanatus.newGene.longest_transcript.fa.Kegg.pathway	[L]	Replication, recombination and repair	RQC domain;; RecQ zinc-binding;; HRDC domain;; Helicase conserved C-terminal domain;; DEAD/DEAH box helicase	ATP-dependent DNA helicase Q-like 4A OS=Arabidopsis thaliana OX=3702 GN=RECQL4A PE=2 SV=1	L	Replication, recombination and repair	hypothetical protein Csa_3G221760 [Cucumis sativus]
Citrullus_lanatus_newGene_3723	--	--	--	--	--	--	--	--	--	S	Function unknown	uncharacterized protein LOC111441680 [Cucurbita moschata]
Citrullus_lanatus_newGene_1505	--	--	--	--	--	--	--	--	--	--	--	conserved hypothetical protein [Ricinus communis]
Citrullus_lanatus_newGene_4327	--	--	Molecular Function: nucleic acid binding (GO:0003676);; Molecular Function: metal ion binding (GO:0046872);;	--	--	--	--	--	Zinc finger protein 4 OS=Arabidopsis thaliana OX=3702 GN=ZFP4 PE=2 SV=2	S	Function unknown	PREDICTED: zinc finger protein 4-like [Cucumis sativus]
Citrullus_lanatus_newGene_1637	--	--	--	--	--	[R]	General function prediction only	gag-polypeptide of LTR copia-type;; Retrotransposon gag protein	--	L	Replication, recombination and repair	PREDICTED: uncharacterized protein LOC108212402 [Daucus carota subsp. sativus]
Citrullus_lanatus_newGene_1719	--	--	Cellular Component: mitochondrial respiratory chain complex I (GO:0005747);; Cellular Component: integral component of membrane (GO:0016021);;	--	--	--	--	--	--	S	Function unknown	uncharacterized protein LOC111485748 [Cucurbita maxima]
Citrullus_lanatus_newGene_850	--	--	--	--	--	--	--	Eukaryotic metallothionein	--	--	--	--
Citrullus_lanatus_newGene_1746	[X]	--	--	--	--	[R]	General function prediction only	GAG-pre-integrase domain	Retrovirus-related Pol polyprotein from transposon RE1 OS=Arabidopsis thaliana OX=3702 GN=RE1 PE=2 SV=1	L	Replication, recombination and repair	Retrovirus-related Pol polyprotein from transposon TNT 1-94 [Cajanus cajan]
Citrullus_lanatus_newGene_3990	--	--	--	--	--	[R]	General function prediction only	zinc-binding in reverse transcriptase;; Reverse transcriptase (RNA-dependent DNA polymerase)	Retrovirus-related Pol polyprotein from transposon RE1 OS=Arabidopsis thaliana OX=3702 GN=RE1 PE=2 SV=1	S	Function unknown	PREDICTED: uncharacterized mitochondrial protein AtMg00810-like [Cucumis melo]
Citrullus_lanatus_newGene_175	[O]	Posttranslational modification, protein turnover, chaperones	Cellular Component: vacuole (GO:0005773);;	K08770|0|pxb:103935043|K08770 ubiquitin C | (RefSeq) polyubiquitin	--	[OR]	--	Ubiquitin family;; Ubiquitin-2 like Rad60 SUMO-like;; Ubiquitin-like domain;; Ubiquitin-2 like Rad60 SUMO-like;; DUF2407 ubiquitin-like domain;; Telomere stability and silencing;; RNA methyltransferase;; Protein of unknown function (DUF2870);; Toluene-4-monooxygenase system protein B (TmoB);; Domain of Unknown Function with PDB structure (DUF3861);; ACT domain	Polyubiquitin 4 OS=Arabidopsis thaliana OX=3702 GN=UBQ4 PE=3 SV=1	O	Posttranslational modification, protein turnover, chaperones	hypothetical protein LSAT_1X127601 [Lactuca sativa]
Citrullus_lanatus_newGene_4146	--	--	--	K17710|8.59172e-07|cmo:103503718|K17710 pentatricopeptide repeat domain-containing protein 1 | (RefSeq) pentatricopeptide repeat-containing protein At5g25630	--	--	--	--	--	--	--	PREDICTED: LOW QUALITY PROTEIN: pentatricopeptide repeat-containing protein At5g25630 [Cucumis melo]
Citrullus_lanatus_newGene_2362	--		Molecular Function: protein serine/threonine kinase activity (GO:0004674);; Molecular Function: ATP binding (GO:0005524);; Biological Process: protein phosphorylation (GO:0006468);; Biological Process: signal transduction (GO:0007165);; Cellular Component: integral component of membrane (GO:0016021);; Molecular Function: transmembrane receptor protein kinase activity (GO:0019199);;	K13418|0|csv:101208695|K13418 somatic embryogenesis receptor kinase 1 [EC:2.7.10.1 2.7.11.1] | (RefSeq) somatic embryogenesis receptor kinase 2	--	--	--	Protein kinase domain;; Protein tyrosine kinase;; Leucine rich repeat N-terminal domain;; Leucine Rich repeats (2 copies);; Leucine rich repeat;; Leucine Rich Repeat	Somatic embryogenesis receptor kinase 1 OS=Arabidopsis thaliana OX=3702 GN=SERK1 PE=1 SV=2	T	Signal transduction mechanisms	PREDICTED: somatic embryogenesis receptor kinase 2 isoform X1 [Cucumis sativus]
Citrullus_lanatus_newGene_1366	--	--	--	--	--	--	--	--	Protein IQ-DOMAIN 31 OS=Arabidopsis thaliana OX=3702 GN=IQD31 PE=1 SV=1	S	Function unknown	protein IQ-DOMAIN 14-like [Momordica charantia]
Citrullus_lanatus_newGene_1017	--	--	Biological Process: mRNA splicing, via spliceosome (GO:0000398);; Cellular Component: nucleus (GO:0005634);;	KEGG_annotation	KEGG_pathway_annotation	K12855|2.87311e-53|cmo:103498810|K12855 pre-mRNA-processing factor 6 | (RefSeq) protein STABILIZED1	../inputs/Citrullus_lanatus.newGene.longest_transcript.fa.Kegg.pathway	[A]	RNA processing and modification	--	Protein STABILIZED1 OS=Arabidopsis thaliana OX=3702 GN=STA1 PE=1 SV=1	A	RNA processing and modification	protein STABILIZED1 [Cucurbita moschata]
Citrullus_lanatus_newGene_3412	--	--	--	--	--	--	--	--	--	S	Function unknown	putative hydrolase C777.06c [Momordica charantia]
Citrullus_lanatus_newGene_3885	--	--	Molecular Function: catalytic activity (GO:0003824);; Biological Process: cellular macromolecule metabolic process (GO:0044260);; Biological Process: nucleic acid metabolic process (GO:0090304);;	--	--	[R]	General function prediction only	Reverse transcriptase (RNA-dependent DNA polymerase)	Uncharacterized mitochondrial protein AtMg00860 OS=Arabidopsis thaliana OX=3702 GN=AtMg00860 PE=4 SV=1	L	Replication, recombination and repair	PREDICTED: uncharacterized protein LOC104814705 [Tarenaya hassleriana]
Citrullus_lanatus_newGene_4180	--	--	Cellular Component: plasma membrane (GO:0005886);; Cellular Component: integral component of membrane (GO:0016021);;	--	--	--	--	--	CASP-like protein 3A1 OS=Vitis vinifera OX=29760 GN=VIT_09s0002g03780 PE=2 SV=1	S	Function unknown	CASP-like protein 3A1 [Momordica charantia]
Citrullus_lanatus_newGene_1892	--	--	Molecular Function: ATP binding (GO:0005524);; Cellular Component: chloroplast stroma (GO:0009570);; Cellular Component: integral component of membrane (GO:0016021);;	--	--	--	--	--	Protein Ycf2 OS=Vitis vinifera OX=29760 GN=ycf2-A PE=3 SV=1	S	Function unknown	Protein ycf2, partial [Cajanus cajan]
Citrullus_lanatus_newGene_15	--	--	--	--	--	--	--	--	--	--	--	uncharacterized protein LOC111011226 [Momordica charantia]
Citrullus_lanatus_newGene_872	--	--	Biological Process: flavonoid metabolic process (GO:0009812);; Molecular Function: UDP-glucosyltransferase activity (GO:0035251);;	K13496|5.33029e-91|gra:105784239|K13496 UDP-glucosyl transferase 73C [EC:2.4.1.-] | (RefSeq) UDP-glycosyltransferase 73C3-like	--	[GC]	--	--	UDP-glycosyltransferase 73C7 OS=Arabidopsis thaliana OX=3702 GN=UGT73C7 PE=2 SV=1	S	Function unknown	UDP-glycosyltransferase 73C1-like [Cucurbita pepo subsp. pepo]
Citrullus_lanatus_newGene_2579	[J]	Translation, ribosomal structure and biogenesis	Molecular Function: RNA binding (GO:0003723);; Molecular Function: structural constituent of ribosome (GO:0003735);; Biological Process: translation (GO:0006412);; Cellular Component: cytosolic large ribosomal subunit (GO:0022625);;	KEGG_annotation	KEGG_pathway_annotation	K02924|6.50763e-28|vvi:100852602|K02924 large subunit ribosomal protein L39e | (RefSeq) 60S ribosomal protein L39-3	../inputs/Citrullus_lanatus.newGene.longest_transcript.fa.Kegg.pathway	[J]	Translation, ribosomal structure and biogenesis	Ribosomal L39 protein	60S ribosomal protein L39 OS=Zea mays OX=4577 GN=RPL39 PE=3 SV=1	J	Translation, ribosomal structure and biogenesis	uncharacterized protein LOC111462968 [Cucurbita moschata]
Citrullus_lanatus_newGene_3776	--	--	--	--	--	--	--	--	--	S	Function unknown	hypothetical protein Csa_3G822160 [Cucumis sativus]
Citrullus_lanatus_newGene_3011	--	--	--	K21026|1.76494e-27|cmo:103504269|K21026 acetylajmaline esterase [EC:3.1.1.80] | (RefSeq) acetylajmalan esterase-like	--	--	--	--	--	S	Function unknown	acetylajmalan esterase-like [Cucurbita maxima]
Citrullus_lanatus_newGene_2795	--	--	--	--	--	--	--	S locus-related glycoprotein 1 binding pollen coat protein (SLR1-BP)	--	--	--	hypothetical protein MANES_15G086200 [Manihot esculenta]
Citrullus_lanatus_newGene_152	--	--	Cellular Component: integral component of membrane (GO:0016021);;	--	--	--	--	Cleavage site for pathogenic type III effector avirulence factor Avr	RPM1-interacting protein 4 OS=Arabidopsis thaliana OX=3702 GN=RIN4 PE=1 SV=1	S	Function unknown	hypothetical protein Csa_1G050070 [Cucumis sativus]
Citrullus_lanatus_newGene_1024	--	--	--	--	--	--	--	--	--	S	Function unknown	uncharacterized protein LOC111022579 isoform X2 [Momordica charantia]
Citrullus_lanatus_newGene_2544	--	--	Cellular Component: integral component of membrane (GO:0016021);;	--	--	--	--	--	--	S	Function unknown	uncharacterized protein LOC111454282 [Cucurbita moschata]
Citrullus_lanatus_newGene_45	--	--	--	--	--	--	--	DVL family	--	S	Function unknown	vitellogenin-1-like [Cucurbita maxima]
Citrullus_lanatus_newGene_4476	--	--	Cellular Component: photosystem I (GO:0009522);; Biological Process: photosynthesis (GO:0015979);;	--	--	--	--	--	--	S	Function unknown	PREDICTED: uncharacterized protein LOC101214221 [Cucumis sativus]
Citrullus_lanatus_newGene_73	--	--	Molecular Function: RNA binding (GO:0003723);;	K13100|1.58318e-62|csv:101207588|K13100 pre-mRNA-splicing factor CWC22 | (RefSeq) pre-mRNA-splicing factor CWC22 homolog	--	--	--	CRISPR-associated protein (Cas_Cmr5)	--	--	--	pre-mRNA-splicing factor CWC22 homolog [Cucurbita moschata]
Citrullus_lanatus_newGene_2787	--	--	Cellular Component: chromosome, centromeric region (GO:0000775);; Cellular Component: nucleosome (GO:0000786);; Molecular Function: DNA binding (GO:0003677);; Cellular Component: nucleus (GO:0005634);; Molecular Function: protein heterodimerization activity (GO:0046982);; Biological Process: cell division (GO:0051301);; Biological Process: meiotic chromosome separation (GO:0051307);;	K11253|5.82747e-27|cmo:103500538|K11253 histone H3 | (RefSeq) histone H3-like centromeric protein HTR12	--	[B]	Chromatin structure and dynamics	Core histone H2A/H2B/H3/H4	Histone H3-like centromeric protein HTR12 OS=Arabidopsis thaliana OX=3702 GN=HTR12 PE=1 SV=3	B	Chromatin structure and dynamics	histone H3-like centromeric protein HTR12 [Cucurbita moschata]
Citrullus_lanatus_newGene_1519	--	--	Cellular Component: integral component of membrane (GO:0016021);;	K08494|1.32221e-152|cmo:103497752|K08494 novel plant SNARE | (RefSeq) novel plant SNARE 13	--	--	--	Sec20	Novel plant SNARE 13 OS=Arabidopsis thaliana OX=3702 GN=NPSN13 PE=1 SV=1	S	Function unknown	novel plant SNARE 13 isoform X1 [Momordica charantia]
Citrullus_lanatus_newGene_2344	--	--	--	--	--	--	--	--	--	S	Function unknown	hypothetical protein VITISV_030910 [Vitis vinifera]
Citrullus_lanatus_newGene_594	--	--	Molecular Function: serine-type endopeptidase inhibitor activity (GO:0004867);; Biological Process: response to wounding (GO:0009611);; Biological Process: negative regulation of endopeptidase activity (GO:0010951);;	--	--	--	--	Potato inhibitor I family	Ethylene-responsive proteinase inhibitor 1 OS=Solanum lycopersicum OX=4081 PE=3 SV=1	S	Function unknown	hypothetical protein Csa_5G286040 [Cucumis sativus]
Citrullus_lanatus_newGene_3510	--	--	Molecular Function: lactoylglutathione lyase activity (GO:0004462);; Molecular Function: metal ion binding (GO:0046872);;	KEGG_annotation	KEGG_pathway_annotation	K01759|2.22671e-15|csv:101203268|K01759 lactoylglutathione lyase [EC:4.4.1.5] | (RefSeq) lactoylglutathione lyase-like	../inputs/Citrullus_lanatus.newGene.longest_transcript.fa.Kegg.pathway	--	--	--	--	--	--	PREDICTED: lactoylglutathione lyase-like [Cucumis sativus]
Citrullus_lanatus_newGene_180	--	--	Molecular Function: serine-type carboxypeptidase activity (GO:0004185);; Biological Process: proteolysis (GO:0006508);;	K16297|4.19409e-15|cmo:103486144|K16297 serine carboxypeptidase-like clade II [EC:3.4.16.-] | (RefSeq) serine carboxypeptidase-like 31	--	[OE]	--	Serine carboxypeptidase	Serine carboxypeptidase-like 31 OS=Arabidopsis thaliana OX=3702 GN=SCPL31 PE=2 SV=2	E	Amino acid transport and metabolism	serine carboxypeptidase-like 31 [Cucurbita moschata]
Citrullus_lanatus_newGene_1780	--	--	--	--	--	--	--	Det1 complexing ubiquitin ligase;; SAP domain	--	S	Function unknown	PREDICTED: uncharacterized protein LOC103502327 [Cucumis melo]
Citrullus_lanatus_newGene_3210	--	--	--	--	--	--	--	--	Transcription factor bHLH154 OS=Arabidopsis thaliana OX=3702 GN=BHLH154 PE=1 SV=1	S	Function unknown	transcription factor bHLH112-like isoform X1 [Cucurbita maxima]
Citrullus_lanatus_newGene_509	[M]	Cell wall/membrane/envelope biogenesis	--	--	--	[R]	General function prediction only	--	Non-specific phospholipase C4 OS=Arabidopsis thaliana OX=3702 GN=NPC4 PE=1 SV=1	L	Replication, recombination and repair	uncharacterized protein LOC112091881 [Morus notabilis]
Citrullus_lanatus_newGene_1033	--	--	Cellular Component: cytoplasm (GO:0005737);; Biological Process: metal ion transport (GO:0030001);; Molecular Function: transition metal ion binding (GO:0046914);; Biological Process: cellular transition metal ion homeostasis (GO:0046916);;	--	--	[P]	Inorganic ion transport and metabolism	Heavy-metal-associated domain	Heavy metal-associated isoprenylated plant protein 39 OS=Arabidopsis thaliana OX=3702 GN=HIPP39 PE=2 SV=1	S	Function unknown	heavy metal-associated isoprenylated plant protein 39-like [Cucurbita moschata]
Citrullus_lanatus_newGene_4086	--	--	--	--	--	--	--	--	--	--	--	hypothetical protein Csa_2G071930 [Cucumis sativus]
Citrullus_lanatus_newGene_4178	--	--	Cellular Component: integral component of membrane (GO:0016021);; Biological Process: oxidation-reduction process (GO:0055114);;	--	--	[T]	Signal transduction mechanisms	--	Cytochrome b561 domain-containing protein At2g30890 OS=Arabidopsis thaliana OX=3702 GN=At2g30890 PE=2 SV=1	S	Function unknown	cytochrome b561 domain-containing protein At4g18260-like [Cucurbita pepo subsp. pepo]
Citrullus_lanatus_newGene_4513	[J]	Translation, ribosomal structure and biogenesis	Molecular Function: RNA binding (GO:0003723);; Molecular Function: structural constituent of ribosome (GO:0003735);; Cellular Component: endosome (GO:0005768);; Cellular Component: trans-Golgi network (GO:0005802);; Cellular Component: ribosome (GO:0005840);; Biological Process: translation (GO:0006412);;	KEGG_annotation	KEGG_pathway_annotation	K02988|6.64482e-61|cmo:103501082|K02988 small subunit ribosomal protein S5 | (RefSeq) probable 37S ribosomal protein S5, mitochondrial	../inputs/Citrullus_lanatus.newGene.longest_transcript.fa.Kegg.pathway	[J]	Translation, ribosomal structure and biogenesis	Ribosomal protein S5, C-terminal domain	30S ribosomal protein S5, chloroplastic OS=Cyanidioschyzon merolae (strain 10D) OX=280699 GN=rps5 PE=3 SV=1	J	Translation, ribosomal structure and biogenesis	PREDICTED: probable 37S ribosomal protein S5, mitochondrial [Cucumis melo]
Citrullus_lanatus_newGene_2309	--	--	--	--	--	--	--	Domain of unknown function (DUF4218)	--	S	Function unknown	PREDICTED: uncharacterized protein LOC107178830 [Citrus sinensis]
Citrullus_lanatus_newGene_1319	--	--	Molecular Function: protein serine/threonine phosphatase activity (GO:0004722);; Cellular Component: nucleus (GO:0005634);; Molecular Function: metal ion binding (GO:0046872);;	--	--	--	--	Plant mobile domain	Serine/threonine-protein phosphatase 7 long form homolog OS=Arabidopsis thaliana OX=3702 GN=MAIL3 PE=2 SV=1	S	Function unknown	PREDICTED: serine/threonine-protein phosphatase 7 long form homolog [Cucumis sativus]
Citrullus_lanatus_newGene_2322	--	--	--	--	--	--	--	--	--	--	--	hypothetical protein (mitochondrion) [Vicia faba]
Citrullus_lanatus_newGene_2543	[P]	Inorganic ion transport and metabolism	Biological Process: regulation of pH (GO:0006885);; Molecular Function: sodium:proton antiporter activity (GO:0015385);; Cellular Component: integral component of membrane (GO:0016021);; Biological Process: sodium ion transmembrane transport (GO:0035725);; Biological Process: hydrogen ion transmembrane transport (GO:1902600);;	K14724|0|cam:101508796|K14724 solute carrier family 9 (sodium/hydrogen exchanger), member 8 | (RefSeq) sodium/hydrogen exchanger 6-like	--	[P]	Inorganic ion transport and metabolism	Sodium/hydrogen exchanger family;; Sodium/hydrogen exchanger family	Sodium/hydrogen exchanger 6 OS=Arabidopsis thaliana OX=3702 GN=NHX6 PE=1 SV=3	P	Inorganic ion transport and metabolism	PREDICTED: sodium/hydrogen exchanger 6-like isoform X2 [Cucumis sativus]
Citrullus_lanatus_newGene_2140	--	--	--	--	--	--	--	--	--	S	Function unknown	PREDICTED: protein IQ-DOMAIN 14-like [Cucumis sativus]
Citrullus_lanatus_newGene_2061	--	--	Molecular Function: nucleotide binding (GO:0000166);; Molecular Function: RNA binding (GO:0003723);; Molecular Function: proline-tRNA ligase activity (GO:0004827);; Cellular Component: mitochondrion (GO:0005739);; Biological Process: prolyl-tRNA aminoacylation (GO:0006433);; Cellular Component: chloroplast stroma (GO:0009570);;	KEGG_annotation	KEGG_pathway_annotation	K01881|3.99916e-09|vra:106774263|K01881 prolyl-tRNA synthetase [EC:6.1.1.15] | (RefSeq) proline--tRNA ligase, chloroplastic/mitochondrial	../inputs/Citrullus_lanatus.newGene.longest_transcript.fa.Kegg.pathway	[J]	Translation, ribosomal structure and biogenesis	--	Proline--tRNA ligase, chloroplastic/mitochondrial OS=Arabidopsis thaliana OX=3702 GN=OVA6 PE=2 SV=1	J	Translation, ribosomal structure and biogenesis	hypothetical protein SOVF_216180, partial [Spinacia oleracea]
Citrullus_lanatus_newGene_4167	--	--	--	--	--	--	--	--	--	S	Function unknown	PREDICTED: uncharacterized protein LOC103503587 [Cucumis melo]
Citrullus_lanatus_newGene_489	[S]	Function unknown	Cellular Component: integral component of membrane (GO:0016021);;	--	--	[R]	General function prediction only	--	Hydrophobic protein LTI6B OS=Oryza sativa subsp. japonica OX=39947 GN=LTI6B PE=2 SV=1	S	Function unknown	hypothetical protein Csa_1G560745 [Cucumis sativus]
Citrullus_lanatus_newGene_1407	--	--	Biological Process: tRNA wobble adenosine to inosine editing (GO:0002100);; Molecular Function: tRNA-specific adenosine deaminase activity (GO:0008251);; Molecular Function: zinc ion binding (GO:0008270);;	K11991|3.60569e-91|cmo:103489231|K11991 tRNA(adenine34) deaminase [EC:3.5.4.33] | (RefSeq) tRNA(adenine(34)) deaminase, chloroplastic	--	--	--	--	--	FJ	Nucleotide transport and metabolism;; Translation, ribosomal structure and biogenesis	hypothetical protein Csa_5G608170 [Cucumis sativus]
Citrullus_lanatus_newGene_2741	--	--	--	--	--	[L]	Replication, recombination and repair	DDE superfamily endonuclease;; Plant transposon protein	Protein ANTAGONIST OF LIKE HETEROCHROMATIN PROTEIN 1 OS=Arabidopsis thaliana OX=3702 GN=ALP1 PE=1 SV=1	S	Function unknown	PREDICTED: uncharacterized protein LOC103500068 [Cucumis melo]
Citrullus_lanatus_newGene_4700	--	--	--	--	--	--	--	--	--	--	--	uncharacterized protein LOC111019624 [Momordica charantia]
Citrullus_lanatus_newGene_2962	--	--	--	--	--	--	--	--	--	--	--	uncharacterized protein LOC111368573 isoform X1 [Olea europaea var. sylvestris]
Citrullus_lanatus_newGene_2382	[L]	Replication, recombination and repair	--	--	--	[R]	General function prediction only	Reverse transcriptase-like	--	L	Replication, recombination and repair	PREDICTED: uncharacterized protein LOC105435721 isoform X1 [Cucumis sativus]
Citrullus_lanatus_newGene_126	--	--	--	--	--	--	--	--	--	--	--	hypothetical protein Csa_1G505900 [Cucumis sativus]
Citrullus_lanatus_newGene_991	--	--	Molecular Function: serine-type endopeptidase inhibitor activity (GO:0004867);; Biological Process: response to wounding (GO:0009611);; Biological Process: negative regulation of endopeptidase activity (GO:0010951);;	--	--	--	--	Potato inhibitor I family	Glu S.griseus protease inhibitor OS=Momordica charantia OX=3673 PE=1 SV=1	S	Function unknown	hypothetical protein LR48_Vigan02g169400 [Vigna angularis]
Citrullus_lanatus_newGene_3602	--	--	--	--	--	--	--	Plant mobile domain	Serine/threonine-protein phosphatase 7 long form homolog OS=Arabidopsis thaliana OX=3702 GN=MAIL3 PE=2 SV=1	--	--	PREDICTED: serine/threonine-protein phosphatase 7 long form homolog [Cucumis melo]
Citrullus_lanatus_newGene_3435	[O]	Posttranslational modification, protein turnover, chaperones	Biological Process: protein peptidyl-prolyl isomerization (GO:0000413);; Molecular Function: peptidyl-prolyl cis-trans isomerase activity (GO:0003755);; Molecular Function: FK506 binding (GO:0005528);; Cellular Component: endoplasmic reticulum membrane (GO:0005789);; Cellular Component: chloroplast (GO:0009507);; Cellular Component: thylakoid lumen (GO:0031977);; Biological Process: chaperone-med…	K01802|2.59756e-41|csv:101221114|K01802 peptidylprolyl isomerase [EC:5.2.1.8] | (RefSeq) peptidyl-prolyl cis-trans isomerase FKBP13, chloroplastic	--	[O]	Posttranslational modification, protein turnover, chaperones	--	Peptidyl-prolyl cis-trans isomerase FKBP13, chloroplastic OS=Arabidopsis thaliana OX=3702 GN=FKBP13 PE=1 SV=2	O	Posttranslational modification, protein turnover, chaperones	peptidyl-prolyl cis-trans isomerase FKBP13, chloroplastic isoform X2 [Cucurbita moschata]
Citrullus_lanatus_newGene_3009	--	--	--	--	--	--	--	--	--	--	--	uncharacterized protein LOC111470562 [Cucurbita maxima]
Citrullus_lanatus_newGene_4111	[H]	Coenzyme transport and metabolism	Molecular Function: prenyltransferase activity (GO:0004659);; Cellular Component: integral component of membrane (GO:0016021);;	KEGG_annotation	KEGG_pathway_annotation	K09833|0|csv:101221791|K09833 homogentisate phytyltransferase / homogentisate geranylgeranyltransferase [EC:2.5.1.115 2.5.1.116] | (RefSeq) homogentisate phytyltransferase 1, chloroplastic	../inputs/Citrullus_lanatus.newGene.longest_transcript.fa.Kegg.pathway	--	--	UbiA prenyltransferase family	Homogentisate phytyltransferase 1, chloroplastic OS=Arabidopsis thaliana OX=3702 GN=HPT1 PE=1 SV=1	H	Coenzyme transport and metabolism	PREDICTED: homogentisate phytyltransferase 1, chloroplastic [Cucumis sativus]
Citrullus_lanatus_newGene_3343	--	--	--	--	--	--	--	MULE transposase domain	--	--	--	PREDICTED: uncharacterized protein LOC103496397 [Cucumis melo]
Citrullus_lanatus_newGene_109	[P]	Inorganic ion transport and metabolism	Molecular Function: calcium:proton antiporter activity (GO:0015369);; Cellular Component: integral component of membrane (GO:0016021);; Biological Process: calcium ion transmembrane transport (GO:0070588);;	K07300|1.20972e-147|cmo:103497083|K07300 Ca2+:H+ antiporter | (RefSeq) vacuolar cation/proton exchanger 3-like	--	[P]	Inorganic ion transport and metabolism	Sodium/calcium exchanger protein	Vacuolar cation/proton exchanger 3 OS=Arabidopsis thaliana OX=3702 GN=CAX3 PE=1 SV=1	P	Inorganic ion transport and metabolism	PREDICTED: vacuolar cation/proton exchanger 3-like [Cucumis melo]
Citrullus_lanatus_newGene_1707	--	--	Biological Process: spliceosomal snRNP assembly (GO:0000387);; Cellular Component: U5 snRNP (GO:0005682);; Cellular Component: U1 snRNP (GO:0005685);; Cellular Component: U2 snRNP (GO:0005686);; Cellular Component: U4 snRNP (GO:0005687);; Cellular Component: viral nucleocapsid (GO:0019013);; Cellular Component: U4/U6 x U5 tri-snRNP complex (GO:0046540);; Cellular Component: precatalytic spliceoso…	KEGG_annotation	KEGG_pathway_annotation	K11097|4.76795e-49|csv:101214173|K11097 small nuclear ribonucleoprotein E | (RefSeq) small nuclear ribonucleoprotein E-like	../inputs/Citrullus_lanatus.newGene.longest_transcript.fa.Kegg.pathway	[A]	RNA processing and modification	LSM domain	--	K	Transcription	small nuclear ribonucleoprotein E-like isoform X2 [Cucurbita moschata]
Citrullus_lanatus_newGene_4265	--	--	Biological Process: response to auxin (GO:0009733);;	KEGG_annotation	KEGG_pathway_annotation	K14488|3.5001e-20|csv:101211443|K14488 SAUR family protein | (RefSeq) auxin-induced protein 15A-like	../inputs/Citrullus_lanatus.newGene.longest_transcript.fa.Kegg.pathway	--	--	--	Auxin-responsive protein SAUR20 OS=Arabidopsis thaliana OX=3702 GN=SAUR20 PE=2 SV=1	S	Function unknown	auxin-responsive protein SAUR21-like [Momordica charantia]
Citrullus_lanatus_newGene_1373	--	--	--	--	--	--	--	Zinc-binding;; 4F5 protein family	Uncharacterized protein At2g23090 OS=Arabidopsis thaliana OX=3702 GN=At2g23090 PE=1 SV=1	S	Function unknown	PREDICTED: uncharacterized protein At2g23090-like [Cucumis melo]
Citrullus_lanatus_newGene_2040	--	--	--	--	--	--	--	Stress responsive A/B Barrel Domain;; Stress responsive A/B Barrel Domain	Stress-response A/B barrel domain-containing protein UP3 OS=Arabidopsis thaliana OX=3702 GN=UP3 PE=1 SV=1	S	Function unknown	PREDICTED: uncharacterized protein LOC101221322 [Cucumis sativus]
Citrullus_lanatus_newGene_4675	--	--	Molecular Function: nucleotide binding (GO:0000166);; Molecular Function: protein kinase activity (GO:0004672);;	K04733|1.71782e-08|fve:101298487|K04733 interleukin-1 receptor-associated kinase 4 [EC:2.7.11.1] | (RefSeq) receptor-like cytosolic serine/threonine-protein kinase RBK1	--	--	--	--	Probable LRR receptor-like serine/threonine-protein kinase At1g53440 OS=Arabidopsis thaliana OX=3702 GN=At1g53440 PE=2 SV=2	T	Signal transduction mechanisms	receptor-like cytosolic serine/threonine-protein kinase RBK1 [Momordica charantia]
Citrullus_lanatus_newGene_56	--	--	Cellular Component: nucleus (GO:0005634);; Biological Process: response to light stimulus (GO:0009416);; Biological Process: regulation of flower development (GO:0009909);;	--	--	--	--	CCT motif	Zinc finger protein CONSTANS-LIKE 3 OS=Arabidopsis thaliana OX=3702 GN=COL3 PE=1 SV=1	S	Function unknown	PREDICTED: zinc finger protein CONSTANS-LIKE 1 isoform X2 [Cucumis melo]
Citrullus_lanatus_newGene_4091	--	--	Cellular Component: mitochondrial inner membrane presequence translocase complex (GO:0005744);; Cellular Component: integral component of membrane (GO:0016021);; Biological Process: protein import into mitochondrial matrix (GO:0030150);; Biological Process: mitochondrial respiratory chain complex I assembly (GO:0032981);; Biological Process: mitochondrial respiratory chain complex IV assembly (GO…	K17796|2.88642e-26|mdm:103419941|K17796 mitochondrial import inner membrane translocase subunit TIM21 | (RefSeq) probable mitochondrial import inner membrane translocase subunit TIM21	--	[R]	General function prediction only	--	Probable mitochondrial import inner membrane translocase subunit TIM21 OS=Arabidopsis thaliana OX=3702 GN=TIM21 PE=1 SV=1	U	Intracellular trafficking, secretion, and vesicular transport	hypothetical protein GOBAR_DD18100 [Gossypium barbadense]
Citrullus_lanatus_newGene_4696	--	--	--	--	--	--	--	B3 DNA binding domain	B3 domain-containing transcription factor VRN1 OS=Arabidopsis thaliana OX=3702 GN=VRN1 PE=1 SV=1	S	Function unknown	B3 domain-containing protein At4g01580-like [Momordica charantia]
Citrullus_lanatus_newGene_1326	[T]	Signal transduction mechanisms	Molecular Function: protein serine/threonine kinase activity (GO:0004674);; Molecular Function: ATP binding (GO:0005524);; Biological Process: protein phosphorylation (GO:0006468);; Cellular Component: integral component of membrane (GO:0016021);;	K04733|0|cmo:103503761|K04733 interleukin-1 receptor-associated kinase 4 [EC:2.7.11.1] | (RefSeq) rust resistance kinase Lr10-like	--	--	--	Protein tyrosine kinase;; Protein kinase domain;; ABC1 family;; Protein kinase domain;; Protein tyrosine kinase	G-type lectin S-receptor-like serine/threonine-protein kinase At5g24080 OS=Arabidopsis thaliana OX=3702 GN=At5g24080 PE=2 SV=1	T	Signal transduction mechanisms	PREDICTED: rust resistance kinase Lr10-like [Cucumis melo]
Citrullus_lanatus_newGene_4042	--	--	--	--	--	--	--	--	--	--	--	TMV resistance protein N-like isoform X1 [Momordica charantia]
Citrullus_lanatus_newGene_2804	--	--	Cellular Component: cytoplasm (GO:0005737);; Biological Process: glucose metabolic process (GO:0006006);; Molecular Function: GDP-D-glucose phosphorylase activity (GO:0080048);;	KEGG_annotation	KEGG_pathway_annotation	K14190|3.20261e-27|csv:101205337|K14190 GDP-L-galactose phosphorylase [EC:2.7.7.69] | (RefSeq) GDP-L-galactose phosphorylase 1	../inputs/Citrullus_lanatus.newGene.longest_transcript.fa.Kegg.pathway	[R]	General function prediction only	--	GDP-L-galactose phosphorylase 2 OS=Arabidopsis thaliana OX=3702 GN=VTC5 PE=1 SV=1	S	Function unknown	PREDICTED: GDP-L-galactose phosphorylase 1 [Cucumis sativus]
Citrullus_lanatus_newGene_1103	--	--	--	--	--	--	--	--	--	--	--	PREDICTED: uncharacterized protein LOC103496217, partial [Cucumis melo]
Citrullus_lanatus_newGene_4012	--	--	Molecular Function: superoxide dismutase activity (GO:0004784);; Cellular Component: ribosome (GO:0005840);; Cellular Component: chloroplast (GO:0009507);; Biological Process: removal of superoxide radicals (GO:0019430);; Molecular Function: metal ion binding (GO:0046872);; Biological Process: oxidation-reduction process (GO:0055114);; Biological Process: cellular response to high light intensity…	KEGG_annotation	KEGG_pathway_annotation	K04565|1.7428e-07|nnu:104587340|K04565 superoxide dismutase, Cu-Zn family [EC:1.15.1.1] | (RefSeq) superoxide dismutase [Cu-Zn], chloroplastic	../inputs/Citrullus_lanatus.newGene.longest_transcript.fa.Kegg.pathway	[P]	Inorganic ion transport and metabolism	--	Superoxide dismutase [Cu-Zn], chloroplastic (Fragment) OS=Pinus sylvestris OX=3349 GN=SODCP PE=2 SV=1	P	Inorganic ion transport and metabolism	chloroplast Cu/Zn superoxide dismutase, partial [Hevea brasiliensis]
Citrullus_lanatus_newGene_1694	--	--	Molecular Function: alpha-galactosidase activity (GO:0004557);;	KEGG_annotation	KEGG_pathway_annotation	K06617|1.69891e-23|cmo:103487423|K06617 raffinose synthase [EC:2.4.1.82] | (RefSeq) probable galactinol--sucrose galactosyltransferase 6	../inputs/Citrullus_lanatus.newGene.longest_transcript.fa.Kegg.pathway	--	--	--	--	--	--	PREDICTED: probable galactinol--sucrose galactosyltransferase 6-like isoform X2 [Cucumis sativus]
Citrullus_lanatus_newGene_1683	--	--	--	--	--	[R]	General function prediction only	--	--	S	Function unknown	uncharacterized protein LOC111022321 [Momordica charantia]
Citrullus_lanatus_newGene_3098	--	--	Cellular Component: plasmodesma (GO:0009506);; Biological Process: response to salicylic acid (GO:0009751);; Biological Process: heat acclimation (GO:0010286);;	--	--	--	--	Gibberellin regulated protein	Protein RSI-1 OS=Solanum lycopersicum OX=4081 GN=RSI-1 PE=2 SV=1	U	Intracellular trafficking, secretion, and vesicular transport	protein RSI-1-like [Momordica charantia]
Citrullus_lanatus_newGene_4568	--	--	--	--	--	--	--	--	--	--	--	PREDICTED: uncharacterized protein LOC107177920 [Citrus sinensis]
Citrullus_lanatus_newGene_114	--	--	Biological Process: metabolic process (GO:0008152);; Molecular Function: transferase activity, transferring hexosyl groups (GO:0016758);;	--	--	[GC]	--	--	UDP-glycosyltransferase 76E2 OS=Arabidopsis thaliana OX=3702 GN=UGT76E2 PE=2 SV=1	S	Function unknown	PREDICTED: UDP-glucose iridoid glucosyltransferase-like [Cucumis melo]
Citrullus_lanatus_newGene_1141	--	--	--	--	--	[K]	Transcription	--	Polycomb group protein FIE2 OS=Zea mays OX=4577 GN=FIE2 PE=2 SV=1	S	Function unknown	hypothetical protein TorRG33x02_321990 [Trema orientalis]
Citrullus_lanatus_newGene_3246	--	--	Cellular Component: integral component of membrane (GO:0016021);;	--	--	[E]	Amino acid transport and metabolism	Transmembrane amino acid transporter protein	Probable amino acid permease 7 OS=Arabidopsis thaliana OX=3702 GN=AAP7 PE=2 SV=1	E	Amino acid transport and metabolism	probable amino acid permease 7 [Cucurbita moschata]
Citrullus_lanatus_newGene_2766	[O]	Posttranslational modification, protein turnover, chaperones	Biological Process: protein peptidyl-prolyl isomerization (GO:0000413);; Molecular Function: peptidyl-prolyl cis-trans isomerase activity (GO:0003755);; Molecular Function: FK506 binding (GO:0005528);; Cellular Component: endoplasmic reticulum membrane (GO:0005789);; Biological Process: chaperone-mediated protein folding (GO:0061077);;	K09569|1.64796e-85|csv:101214755|K09569 FK506-binding protein 2 [EC:5.2.1.8] | (RefSeq) peptidyl-prolyl cis-trans isomerase FKBP15-1	--	[O]	Posttranslational modification, protein turnover, chaperones	FKBP-type peptidyl-prolyl cis-trans isomerase	FK506-binding protein 2 OS=Vicia faba OX=3906 GN=FKBP15 PE=1 SV=1	O	Posttranslational modification, protein turnover, chaperones	peptidyl-prolyl cis-trans isomerase FKBP15-1-like [Cucurbita pepo subsp. pepo]
Citrullus_lanatus_newGene_2531	--	--	--	--	--	--	--	--	--	L	Replication, recombination and repair	PREDICTED: putative pentatricopeptide repeat-containing protein At5g08310, mitochondrial [Cucumis melo]
Citrullus_lanatus_newGene_3813	--	--	--	--	--	--	--	Phytosulfokine precursor protein (PSK)	--	--	--	putative phytosulfokines 6 [Cucurbita moschata]
Citrullus_lanatus_newGene_1830	--	--	--	--	--	--	--	--	--	S	Function unknown	uncharacterized protein LOC111468260 [Cucurbita maxima]
Citrullus_lanatus_newGene_4103	--	--	--	KEGG_annotation	KEGG_pathway_annotation	K12621|3.84608e-36|cmo:103497556|K12621 U6 snRNA-associated Sm-like protein LSm2 | (RefSeq) sm-like protein LSM2	../inputs/Citrullus_lanatus.newGene.longest_transcript.fa.Kegg.pathway	[R]	General function prediction only	GAG-pre-integrase domain	Uncharacterized mitochondrial protein AtMg00300 OS=Arabidopsis thaliana OX=3702 GN=AtMg00300 PE=4 SV=1	L	Replication, recombination and repair	PREDICTED: uncharacterized protein LOC103497556 isoform X1 [Cucumis melo]
Citrullus_lanatus_newGene_4254	[IR]	Lipid transport and metabolism;; General function prediction only	Molecular Function: oxidoreductase activity (GO:0016491);;	K17756|1.84064e-33|csv:101207536|K17756 long-chain-alcohol oxidase [EC:1.1.3.20] | (RefSeq) long-chain-alcohol oxidase FAO4A	--	--	--	GMC oxidoreductase	Long-chain-alcohol oxidase FAO4A OS=Arabidopsis thaliana OX=3702 GN=FAO4A PE=3 SV=2	E	Amino acid transport and metabolism	hypothetical protein Csa_4G246910 [Cucumis sativus]
Citrullus_lanatus_newGene_4495	--	--	--	--	--	--	--	--	--	S	Function unknown	PREDICTED: uncharacterized protein LOC103501120 [Cucumis melo]
Citrullus_lanatus_newGene_2748	--	--	--	--	--	[R]	General function prediction only	--	Pentatricopeptide repeat-containing protein At1g63330 OS=Arabidopsis thaliana OX=3702 GN=At1g63330 PE=2 SV=2	S	Function unknown	PREDICTED: pentatricopeptide repeat-containing protein At1g63330-like isoform X3 [Cucumis melo]
Citrullus_lanatus_newGene_3465	--	--	Cellular Component: endoplasmic reticulum membrane (GO:0005789);; Cellular Component: integral component of membrane (GO:0016021);;	KEGG_annotation	KEGG_pathway_annotation	K13249|4.0758e-57|cmo:103497301|K13249 translocon-associated protein subunit alpha | (RefSeq) translocon-associated protein subunit alpha	../inputs/Citrullus_lanatus.newGene.longest_transcript.fa.Kegg.pathway	[U]	Intracellular trafficking, secretion, and vesicular transport	Translocon-associated protein (TRAP), alpha subunit	Translocon-associated protein subunit alpha OS=Arabidopsis thaliana OX=3702 GN=At2g21160 PE=2 SV=3	U	Intracellular trafficking, secretion, and vesicular transport	PREDICTED: translocon-associated protein subunit alpha [Cucumis melo]
Citrullus_lanatus_newGene_3195	--	--	--	--	--	--	--	--	--	S	Function unknown	uncharacterized protein LOC111489380 [Cucurbita maxima]
Citrullus_lanatus_newGene_4007	--	--	--	--	--	--	--	--	--	--	--	PREDICTED: uncharacterized protein LOC102629445 [Citrus sinensis]
Citrullus_lanatus_newGene_1686	--	--	--	--	--	--	--	--	--	S	Function unknown	uncharacterized protein LOC111470604 [Cucurbita maxima]
Citrullus_lanatus_newGene_4000	--	--	--	--	--	--	--	Ycf1	Protein TIC 214 OS=Gossypium hirsutum OX=3635 GN=TIC214 PE=3 SV=1	S	Function unknown	Ycf1 (chloroplast) [Citrullus lanatus]
Citrullus_lanatus_newGene_1692	--	--	Molecular Function: DNA binding (GO:0003677);; Molecular Function: protein dimerization activity (GO:0046983);;	--	--	[L]	Replication, recombination and repair	Domain of unknown function (DUF4413);; hAT family C-terminal dimerisation region;; BED zinc finger	Zinc finger BED domain-containing protein DAYSLEEPER OS=Arabidopsis thaliana OX=3702 GN=HAT PE=1 SV=1	S	Function unknown	PREDICTED: zinc finger BED domain-containing protein DAYSLEEPER-like isoform X2 [Cucumis melo]
Citrullus_lanatus_newGene_4553	--	--	Cellular Component: membrane (GO:0016020);;	K14347|4.91953e-63|cmo:103495958|K14347 solute carrier family 10 (sodium/bile acid cotransporter), member 7 | (RefSeq) probable sodium/metabolite cotransporter BASS4, chloroplastic	--	[R]	General function prediction only	--	Probable sodium/metabolite cotransporter BASS4, chloroplastic OS=Arabidopsis thaliana OX=3702 GN=BASS4 PE=3 SV=1	S	Function unknown	PREDICTED: probable sodium/metabolite cotransporter BASS4, chloroplastic isoform X1 [Cucumis melo]
Citrullus_lanatus_newGene_1852	--	--	--	KEGG_annotation	KEGG_pathway_annotation	K01179|4.36687e-14|cmo:103498458|K01179 endoglucanase [EC:3.2.1.4] | (RefSeq) uncharacterized LOC103498458	../inputs/Citrullus_lanatus.newGene.longest_transcript.fa.Kegg.pathway	--	--	Potato inhibitor I family	Subtilisin-chymotrypsin inhibitor WSCI OS=Triticum aestivum OX=4565 PE=1 SV=2	S	Function unknown	ty3-gypsy retrotransposon protein [Cucumis melo subsp. melo]
Citrullus_lanatus_newGene_4209	--	--	Molecular Function: translation elongation factor activity (GO:0003746);; Cellular Component: eukaryotic translation elongation factor 1 complex (GO:0005853);; Biological Process: translational elongation (GO:0006414);;	K03232|5.08172e-104|csv:101215827|K03232 elongation factor 1-beta | (RefSeq) elongation factor 1-delta 2-like	--	[K]	Transcription	EF-1 guanine nucleotide exchange domain	Elongation factor 1-delta OS=Pimpinella brachycarpa OX=45043 PE=2 SV=3	J	Translation, ribosomal structure and biogenesis	hypothetical protein Csa_6G014660 [Cucumis sativus]
Citrullus_lanatus_newGene_3520	[T]	Signal transduction mechanisms	--	--	--	[PQ]	--	FAD-binding domain	Probable ferric reduction oxidase 1 OS=Arabidopsis thaliana OX=3702 GN=FRO1 PE=2 SV=1	U	Intracellular trafficking, secretion, and vesicular transport	PREDICTED: ferric reduction oxidase 4-like [Cucumis sativus]
Citrullus_lanatus_newGene_520	--	--	--	KEGG_annotation	KEGG_pathway_annotation	K14315|7.9394e-08|cmo:103484335|K14315 nucleoporin NDC1 | (RefSeq) uncharacterized LOC103484335	../inputs/Citrullus_lanatus.newGene.longest_transcript.fa.Kegg.pathway	--	--	--	--	--	--	uncharacterized protein LOC111781279 isoform X1 [Cucurbita pepo subsp. pepo]
Citrullus_lanatus_newGene_3218	--	--	--	--	--	--	--	--	--	--	--	uncharacterized protein LOC111460743 [Cucurbita moschata]
Citrullus_lanatus_newGene_956	--	--	Cellular Component: integral component of membrane (GO:0016021);;	--	--	--	--	--	--	S	Function unknown	uncharacterized protein LOC111016239 [Momordica charantia]
Citrullus_lanatus_newGene_4286	--	--	--	--	--	--	--	Protein of unknown function (DUF4050)	--	S	Function unknown	PREDICTED: uncharacterized protein LOC101220352 [Cucumis sativus]
Citrullus_lanatus_newGene_2545	--	--	Molecular Function: RNA polymerase II transcription cofactor activity (GO:0001104);; Biological Process: regulation of transcription from RNA polymerase II promoter (GO:0006357);; Cellular Component: mediator complex (GO:0016592);;	K15131|1.03885e-32|cmo:103486032|K15131 mediator of RNA polymerase II transcription subunit 11 | (RefSeq) mediator of RNA polymerase II transcription subunit 11	--	--	--	--	Mediator of RNA polymerase II transcription subunit 11 OS=Arabidopsis thaliana OX=3702 GN=MED11 PE=1 SV=1	K	Transcription	mediator of RNA polymerase II transcription subunit 11 isoform X2 [Cucurbita moschata]
Citrullus_lanatus_newGene_4174	--	--	Cellular Component: integral component of membrane (GO:0016021);;	--	--	--	--	Protein of unknown function (DUF1359);; Protein of unknown function (DUF1218)	--	S	Function unknown	PREDICTED: uncharacterized protein LOC101207283 [Cucumis sativus]
Citrullus_lanatus_newGene_647	--	--	Molecular Function: nucleotide binding (GO:0000166);; Molecular Function: protein kinase activity (GO:0004672);; Biological Process: phosphorylation (GO:0016310);;	--	--	[D]	Cell cycle control, cell division, chromosome partitioning	--	Probable serine/threonine-protein kinase At1g09600 OS=Arabidopsis thaliana OX=3702 GN=At1g09600 PE=3 SV=1	T	Signal transduction mechanisms	probable serine/threonine-protein kinase At1g09600 [Momordica charantia]
Citrullus_lanatus_newGene_4191	[G]	Carbohydrate transport and metabolism	Biological Process: carbohydrate metabolic process (GO:0005975);; Molecular Function: beta-glucosidase activity (GO:0008422);; Biological Process: glycosyl compound metabolic process (GO:1901657);;	KEGG_annotation	KEGG_pathway_annotation	K05350|0|csv:101220587|K05350 beta-glucosidase [EC:3.2.1.21] | (RefSeq) beta-glucosidase 18-like	../inputs/Citrullus_lanatus.newGene.longest_transcript.fa.Kegg.pathway	[G]	Carbohydrate transport and metabolism	Glycosyl hydrolase family 1;; Glycosyl hydrolase family 1	Beta-glucosidase 18 OS=Oryza sativa subsp. japonica OX=39947 GN=BGLU18 PE=3 SV=2	G	Carbohydrate transport and metabolism	beta-glucosidase 18-like [Cucurbita pepo subsp. pepo]
Citrullus_lanatus_newGene_1351	--	--	Molecular Function: metal ion binding (GO:0046872);;	--	--	--	--	C1 domain;; Phorbol esters/diacylglycerol binding domain (C1 domain);; C1 domain;; Phorbol esters/diacylglycerol binding domain (C1 domain)	--	S	Function unknown	PREDICTED: uncharacterized protein LOC103503941 [Cucumis melo]
Citrullus_lanatus_newGene_1352	--	--	--	--	--	--	--	Jacalin-like lectin domain	Jacalin-related lectin 3 OS=Arabidopsis thaliana OX=3702 GN=JAL3 PE=2 SV=1	S	Function unknown	PREDICTED: LOW QUALITY PROTEIN: uncharacterized protein LOC107844722 [Capsicum annuum]
Citrullus_lanatus_newGene_3695	--	--	--	--	--	--	--	--	--	--	--	uncharacterized protein LOC111487967 isoform X1 [Cucurbita maxima]
Citrullus_lanatus_newGene_3260	[I]	Lipid transport and metabolism	--	KEGG_annotation	KEGG_pathway_annotation	K15813|0|cmo:103503422|K15813 beta-amyrin synthase [EC:5.4.99.39] | (RefSeq) beta-amyrin synthase-like	../inputs/Citrullus_lanatus.newGene.longest_transcript.fa.Kegg.pathway	[I]	Lipid transport and metabolism	Squalene-hopene cyclase N-terminal domain;; Squalene-hopene cyclase C-terminal domain;; Squalene-hopene cyclase C-terminal domain;; Prenyltransferase and squalene oxidase repeat;; A-macroglobulin complement component	Beta-amyrin synthase OS=Solanum lycopersicum OX=4081 GN=TTS1 PE=1 SV=1	I	Lipid transport and metabolism	PREDICTED: LOW QUALITY PROTEIN: beta-amyrin synthase-like [Cucumis melo]
Citrullus_lanatus_newGene_195	--	--	--	--	--	--	--	--	--	--	--	uncharacterized protein LOC111490483 [Cucurbita maxima]
Citrullus_lanatus_newGene_3226	--	--	Biological Process: inactivation of MAPK activity (GO:0000188);; Molecular Function: protein tyrosine phosphatase activity (GO:0004725);; Cellular Component: nucleus (GO:0005634);; Molecular Function: protein tyrosine/serine/threonine phosphatase activity (GO:0008138);; Biological Process: response to auxin (GO:0009733);; Biological Process: response to abscisic acid (GO:0009737);; Molecular Func…	--	--	[V]	Defense mechanisms	--	Protein-tyrosine-phosphatase IBR5 OS=Arabidopsis thaliana OX=3702 GN=IBR5 PE=1 SV=1	T	Signal transduction mechanisms	PREDICTED: protein-tyrosine-phosphatase IBR5 [Cucumis melo]
Citrullus_lanatus_newGene_70	--	--	Cellular Component: integral component of membrane (GO:0016021);;	--	--	[S]	Function unknown	Reactive mitochondrial oxygen species modulator 1	--	S	Function unknown	PREDICTED: reactive oxygen species modulator 1 [Cucumis melo]
Citrullus_lanatus_newGene_64	--	--	Molecular Function: zinc ion binding (GO:0008270);;	K17604|0|cmo:103497981|K17604 zinc finger SWIM domain-containing protein 3 | (RefSeq) uncharacterized LOC103497981	--	--	--	MuDR family transposase;; MULE transposase domain;; PB1 domain;; SWIM zinc finger	--	S	Function unknown	PREDICTED: uncharacterized protein LOC103497981 isoform X1 [Cucumis melo]
Citrullus_lanatus_newGene_3704	--	--	Molecular Function: endonuclease activity (GO:0004519);; Biological Process: nucleic acid phosphodiester bond hydrolysis (GO:0090305);;	K15078|4.8781e-28|cmo:103500344|K15078 structure-specific endonuclease subunit SLX1 [EC:3.6.1.-] | (RefSeq) structure-specific endonuclease subunit slx1	--	[R]	General function prediction only	--	--	L	Replication, recombination and repair	PREDICTED: structure-specific endonuclease subunit slx1 [Cucumis melo]
Citrullus_lanatus_newGene_473	--	--	Biological Process: phosphorelay signal transduction system (GO:0000160);; Cellular Component: nucleus (GO:0005634);; Cellular Component: cytoplasm (GO:0005737);; Biological Process: cytokinin-activated signaling pathway (GO:0009736);; Molecular Function: histidine phosphotransfer kinase activity (GO:0009927);; Biological Process: phosphorylation (GO:0016310);; Molecular Function: protein histidi…	KEGG_annotation	KEGG_pathway_annotation	K14490|1.06193e-47|cam:101514240|K14490 histidine-containing phosphotransfer peotein | (RefSeq) histidine-containing phosphotransfer protein 1-like	../inputs/Citrullus_lanatus.newGene.longest_transcript.fa.Kegg.pathway	[T]	Signal transduction mechanisms	--	Histidine-containing phosphotransfer protein 1 OS=Arabidopsis thaliana OX=3702 GN=AHP1 PE=1 SV=1	T	Signal transduction mechanisms	PREDICTED: histidine-containing phosphotransfer protein 1 isoform X1 [Ziziphus jujuba]
Citrullus_lanatus_newGene_3827	--	--	Molecular Function: thiol-dependent ubiquitin-specific protease activity (GO:0004843);; Cellular Component: intracellular (GO:0005622);; Biological Process: ubiquitin-dependent protein catabolic process (GO:0006511);;	K05609|1.53022e-41|cmo:103490861|K05609 ubiquitin carboxyl-terminal hydrolase L3 [EC:3.4.19.12] | (RefSeq) ubiquitin carboxyl-terminal hydrolase 3	--	[O]	Posttranslational modification, protein turnover, chaperones	Ubiquitin carboxyl-terminal hydrolase, family 1	Ubiquitin carboxyl-terminal hydrolase 3 OS=Arabidopsis thaliana OX=3702 GN=UCH3 PE=2 SV=1	O	Posttranslational modification, protein turnover, chaperones	PREDICTED: ubiquitin carboxyl-terminal hydrolase 3 [Cucumis melo]
Citrullus_lanatus_newGene_890	--	--	Biological Process: metabolic process (GO:0008152);; Molecular Function: methyltransferase activity (GO:0008168);; Cellular Component: membrane (GO:0016020);;	KEGG_annotation	KEGG_pathway_annotation	K05929|7.02693e-13|zma:100383478|K05929 phosphoethanolamine N-methyltransferase [EC:2.1.1.103] | (RefSeq) GRMZM2G170400; uncharacterized LOC100383478	../inputs/Citrullus_lanatus.newGene.longest_transcript.fa.Kegg.pathway	[IR]	--	--	Phosphoethanolamine N-methyltransferase 1 OS=Arabidopsis thaliana OX=3702 GN=NMT1 PE=1 SV=1	S	Function unknown	phosphoethanolamine N-methyltransferase 1 [Durio zibethinus]
Citrullus_lanatus_newGene_1778	--	--	--	--	--	--	--	--	--	--	--	Violaxanthin de-epoxidase, chloroplastic [Gossypium arboreum]
Citrullus_lanatus_newGene_1210	--	--	--	--	--	[L]	Replication, recombination and repair	hAT family C-terminal dimerisation region	Zinc finger BED domain-containing protein RICESLEEPER 1 OS=Oryza sativa subsp. japonica OX=39947 GN=Os05g0239150 PE=3 SV=1	S	Function unknown	zinc finger BED domain-containing protein RICESLEEPER 1-like [Quercus suber]
Citrullus_lanatus_newGene_1003	--	--	Cellular Component: plasma membrane (GO:0005886);; Cellular Component: integral component of membrane (GO:0016021);;	--	--	--	--	Domain of unknown function (DUF588)	CASP-like protein 1E1 OS=Glycine max OX=3847 PE=2 SV=1	S	Function unknown	PREDICTED: CASP-like protein 1E1 [Cucumis melo]
Citrullus_lanatus_newGene_4576	--	--	--	--	--	[R]	General function prediction only	--	Uncharacterized mitochondrial protein AtMg00860 OS=Arabidopsis thaliana OX=3702 GN=AtMg00860 PE=4 SV=1	L	Replication, recombination and repair	hypothetical protein AALP_AAs48021U000700 [Arabis alpina]
Citrullus_lanatus_newGene_2155	[C]	Energy production and conversion	Cellular Component: chloroplast (GO:0009507);; Molecular Function: oxidoreductase activity, acting on NAD(P)H (GO:0016651);; Biological Process: oxidation-reduction process (GO:0055114);;	KEGG_annotation	KEGG_pathway_annotation	K05572|1.5389e-30|mtr:MTR_7g021700|K05572 NAD(P)H-quinone oxidoreductase subunit 1 [EC:1.6.5.3] | (RefSeq) NAD(P)H-quinone oxidoreductase subunit 1	../inputs/Citrullus_lanatus.newGene.longest_transcript.fa.Kegg.pathway	[C]	Energy production and conversion	--	NAD(P)H-quinone oxidoreductase subunit H, chloroplastic OS=Physcomitrella patens subsp. patens OX=3218 GN=ndhH PE=3 SV=1	C	Energy production and conversion	putative NADH:ubiquinone oxidoreductase, 49kDa subunit, conserved site [Helianthus annuus]
Citrullus_lanatus_newGene_3472	--	--	--	--	--	[I]	Lipid transport and metabolism	CRAL/TRIO domain	Phosphatidylinositol/phosphatidylcholine transfer protein SFH11 OS=Arabidopsis thaliana OX=3702 GN=SFH11 PE=3 SV=1	S	Function unknown	phosphatidylinositol/phosphatidylcholine transfer protein SFH11 isoform X2 [Momordica charantia]
Citrullus_lanatus_newGene_4054	--	--	--	--	--	--	--	--	--	--	--	hypothetical protein Csa_4G427780 [Cucumis sativus]
Citrullus_lanatus_newGene_2514	--	--	--	--	--	--	--	--	--	--	--	hypothetical protein Csa_6G405315 [Cucumis sativus]
Citrullus_lanatus_newGene_1053	--	--	Molecular Function: zinc ion binding (GO:0008270);;	--	--	[R]	General function prediction only	PPR repeat;; PPR repeat family;; DYW family of nucleic acid deaminases;; PPR repeat;; Pentatricopeptide repeat domain	Putative pentatricopeptide repeat-containing protein At5g09950 OS=Arabidopsis thaliana OX=3702 GN=PCMP-H35 PE=3 SV=1	S	Function unknown	pentatricopeptide repeat-containing protein At3g24000, mitochondrial isoform X1 [Cucurbita maxima]
Citrullus_lanatus_newGene_232	--	--	--	--	--	--	--	--	--	--	--	WD repeat containing protein [Parasponia andersonii]
Citrullus_lanatus_newGene_3948	--	--	--	--	--	--	--	--	--	--	--	hypothetical protein Csa_2G348800 [Cucumis sativus]
Citrullus_lanatus_newGene_2736	--	--	Cellular Component: mitochondrion (GO:0005739);;	--	--	--	--	--	--	S	Function unknown	hypothetical protein Csa_7G388370 [Cucumis sativus]
Citrullus_lanatus_newGene_857	--	--	Cellular Component: mitochondrion (GO:0005739);;	--	--	[R]	General function prediction only	--	Zinc finger CCCH domain-containing protein 11 OS=Oryza sativa subsp. japonica OX=39947 GN=Os01g0834700 PE=2 SV=2	S	Function unknown	hypothetical protein CFOL_v3_07236 [Cephalotus follicularis]
Citrullus_lanatus_newGene_4428	--	--	--	KEGG_annotation	KEGG_pathway_annotation	K14488|1.8606e-31|cmo:103490327|K14488 SAUR family protein | (RefSeq) auxin-responsive protein SAUR21-like	../inputs/Citrullus_lanatus.newGene.longest_transcript.fa.Kegg.pathway	--	--	--	Auxin-induced protein X15 OS=Glycine max OX=3847 PE=2 SV=1	S	Function unknown	PREDICTED: auxin-responsive protein SAUR21-like [Cucumis melo]
Citrullus_lanatus_newGene_1137	--	--	--	--	--	--	--	Mitochondrial domain of unknown function (DUF1713)	--	S	Function unknown	PREDICTED: uncharacterized protein LOC101220058 [Cucumis sativus]
Citrullus_lanatus_newGene_75	--	--	Molecular Function: RNA binding (GO:0003723);;	K13100|1.90552e-71|cmo:103491527|K13100 pre-mRNA-splicing factor CWC22 | (RefSeq) pre-mRNA-splicing factor CWC22 homolog	--	--	--	--	--	--	--	pre-mRNA-splicing factor CWC22 homolog [Cucurbita moschata]
Citrullus_lanatus_newGene_1487	--	--	--	--	--	--	--	--	--	--	--	PREDICTED: MADS-box transcription factor 8-like [Cucumis melo]
Citrullus_lanatus_newGene_1395	--	--	--	--	--	--	--	--	--	--	--	hypothetical protein Csa_5G609700 [Cucumis sativus]
Citrullus_lanatus_newGene_4185	[J]	Translation, ribosomal structure and biogenesis	Molecular Function: structural constituent of ribosome (GO:0003735);; Cellular Component: mitochondrion (GO:0005739);; Biological Process: translation (GO:0006412);; Cellular Component: chloroplast (GO:0009507);; Cellular Component: small ribosomal subunit (GO:0015935);; Molecular Function: rRNA binding (GO:0019843);;	KEGG_annotation	KEGG_pathway_annotation	K02982|9.7058e-144|csv:3429314|K02982 small subunit ribosomal protein S3 | (RefSeq) rps3, CsCp080; 30S ribosomal protein S3	../inputs/Citrullus_lanatus.newGene.longest_transcript.fa.Kegg.pathway	--	--	Ribosomal protein S3, C-terminal domain;; Ribosomal protein L22p/L17e;; Ribosomal protein L16p/L10e;; Ribosomal protein S19;; Ribosomal protein L14p/L23e	30S ribosomal protein S3, chloroplastic OS=Cucumis sativus OX=3659 GN=rps3 PE=3 SV=1	J	Translation, ribosomal structure and biogenesis	putative ribosomal protein L22/L17 (plastid) [Helianthus annuus]
Citrullus_lanatus_newGene_3847	[IR]	Lipid transport and metabolism;; General function prediction only	Cellular Component: integral component of membrane (GO:0016021);; Molecular Function: hydrolase activity, acting on ester bonds (GO:0016788);;	--	--	--	--	--	GDSL esterase/lipase At1g29670 OS=Arabidopsis thaliana OX=3702 GN=At1g29670 PE=2 SV=1	S	Function unknown	PREDICTED: GDSL esterase/lipase At1g29670-like [Cucumis sativus]
Citrullus_lanatus_newGene_1801	--	--	Cellular Component: endoplasmic reticulum membrane (GO:0005789);; Biological Process: protein retention in ER lumen (GO:0006621);; Biological Process: protein transport (GO:0015031);; Cellular Component: integral component of membrane (GO:0016021);; Molecular Function: ER retention sequence binding (GO:0046923);;	K10949|9.44474e-151|csv:101213362|K10949 ER lumen protein retaining receptor | (RefSeq) ER lumen protein-retaining receptor	--	[U]	Intracellular trafficking, secretion, and vesicular transport	ER lumen protein retaining receptor	ER lumen protein-retaining receptor B OS=Arabidopsis thaliana OX=3702 GN=ERD2B PE=1 SV=1	U	Intracellular trafficking, secretion, and vesicular transport	PREDICTED: ER lumen protein-retaining receptor [Cucumis sativus]
Citrullus_lanatus_newGene_2210	--	--	--	--	--	--	--	--	--	--	--	hypothetical protein Csa_4G017210 [Cucumis sativus]
Citrullus_lanatus_newGene_4090	--	--	Cellular Component: nucleus (GO:0005634);; Cellular Component: cytoplasm (GO:0005737);;	--	--	[R]	General function prediction only	Proteasome complex subunit Rpn13 ubiquitin receptor;; UCH-binding domain	26S proteasome regulatory subunit RPN13 OS=Arabidopsis thaliana OX=3702 GN=RPN13 PE=1 SV=2	O	Posttranslational modification, protein turnover, chaperones	26S proteasome regulatory subunit RPN13 isoform X2 [Cucurbita moschata]
Citrullus_lanatus_newGene_4573	--	--	--	K20718|9.21707e-08|cmo:103502763|K20718 LRR receptor-like serine/threonine-protein kinase ERECTA [EC:2.7.11.1] | (RefSeq) PTH-1; LRR receptor-like serine/threonine-protein kinase ERL1	--	--	--	--	LRR receptor-like serine/threonine-protein kinase ERL1 OS=Arabidopsis thaliana OX=3702 GN=ERL1 PE=1 SV=1	S	Function unknown	LRR receptor-like serine/threonine-protein kinase ERL1 isoform X1 [Momordica charantia]
Citrullus_lanatus_newGene_971	--	--	Cellular Component: chloroplast (GO:0009507);;	--	--	--	--	--	--	--	--	hypothetical protein CFOL_v3_20082, partial [Cephalotus follicularis]
Citrullus_lanatus_newGene_3211	--	--	--	--	--	[R]	General function prediction only	--	Retrovirus-related Pol polyprotein from transposon TNT 1-94 OS=Nicotiana tabacum OX=4097 PE=2 SV=1	L	Replication, recombination and repair	uncharacterized protein LOC111025486 [Momordica charantia]
Citrullus_lanatus_newGene_948	--	--	--	--	--	[B]	Chromatin structure and dynamics	--	--	L	Replication, recombination and repair	DNA annealing helicase and endonuclease ZRANB3 [Cucurbita pepo subsp. pepo]
Citrullus_lanatus_newGene_474	[I]	Lipid transport and metabolism	--	K17426|2.09514e-114|cmo:103492196|K17426 large subunit ribosomal protein L45 | (RefSeq) 39S ribosomal protein L45, mitochondrial	--	[J]	Translation, ribosomal structure and biogenesis	Tim44-like domain	--	S	Function unknown	uncharacterized protein LOC111467908 isoform X2 [Cucurbita maxima]
Citrullus_lanatus_newGene_1518	[S]	Function unknown	Molecular Function: protein serine/threonine kinase activity (GO:0004674);; Molecular Function: ATP binding (GO:0005524);; Biological Process: protein phosphorylation (GO:0006468);; Biological Process: signal transduction (GO:0007165);;	KEGG_annotation	KEGG_pathway_annotation	K07198|0|cmo:103497750|K07198 5'-AMP-activated protein kinase, catalytic alpha subunit [EC:2.7.11.11] | (RefSeq) CBL-interacting serine/threonine-protein kinase 1-like	../inputs/Citrullus_lanatus.newGene.longest_transcript.fa.Kegg.pathway	[T]	Signal transduction mechanisms	Protein kinase domain;; Protein tyrosine kinase;; NAF domain;; Haspin like kinase domain;; Kinase associated domain 1	CBL-interacting serine/threonine-protein kinase 1 OS=Arabidopsis thaliana OX=3702 GN=CIPK1 PE=1 SV=2	T	Signal transduction mechanisms	PREDICTED: CBL-interacting serine/threonine-protein kinase 1-like isoform X2 [Cucumis sativus]
Citrullus_lanatus_newGene_3568	--	--	Molecular Function: protein kinase activity (GO:0004672);; Molecular Function: ATP binding (GO:0005524);; Biological Process: protein phosphorylation (GO:0006468);; Biological Process: response to stress (GO:0006950);;	--	--	--	--	--	--	T	Signal transduction mechanisms	PREDICTED: U-box domain-containing protein 35-like [Cucumis melo]
Citrullus_lanatus_newGene_898	--	--	Molecular Function: nucleic acid binding (GO:0003676);; Molecular Function: dihydrofolate reductase activity (GO:0004146);; Biological Process: glycine biosynthetic process (GO:0006545);; Molecular Function: zinc ion binding (GO:0008270);; Biological Process: nucleotide biosynthetic process (GO:0009165);; Biological Process: DNA integration (GO:0015074);; Molecular Function: NADP binding (GO:0050…	--	--	[R]	General function prediction only	--	Retrovirus-related Pol polyprotein from transposon TNT 1-94 OS=Nicotiana tabacum OX=4097 PE=2 SV=1	S	Function unknown	hypothetical protein AXG93_855s1040 [Marchantia polymorpha subsp. ruderalis]
Citrullus_lanatus_newGene_2289	--	--	Biological Process: defense response (GO:0006952);; Biological Process: signal transduction (GO:0007165);; Molecular Function: ADP binding (GO:0043531);;	--	--	--	--	--	--	--	--	TMV resistance protein N-like [Cucurbita pepo subsp. pepo]
Citrullus_lanatus_newGene_2071	--	--	--	--	--	--	--	--	--	--	--	G-type lectin S-receptor-like serine/threonine-protein kinase [Morus notabilis]
Citrullus_lanatus_newGene_2552	--	--	Molecular Function: transcription factor activity, sequence-specific DNA binding (GO:0003700);; Biological Process: regulation of transcription, DNA-templated (GO:0006355);; Molecular Function: sequence-specific DNA binding (GO:0043565);;	--	--	--	--	WRKY DNA -binding domain	Probable WRKY transcription factor 57 OS=Arabidopsis thaliana OX=3702 GN=WRKY57 PE=2 SV=1	K	Transcription	probable WRKY transcription factor 57 isoform X2 [Cucurbita maxima]
Citrullus_lanatus_newGene_3953	--	--	Cellular Component: mitochondrial inner membrane (GO:0005743);; Molecular Function: ubiquinol-cytochrome-c reductase activity (GO:0008121);; Biological Process: electron transport chain (GO:0022900);; Cellular Component: respiratory chain (GO:0070469);; Biological Process: hydrogen ion transmembrane transport (GO:1902600);;	--	--	--	--	Cytochrome b-c1 complex subunit 8;; UcrQ family	Cytochrome b-c1 complex subunit 8 OS=Solanum tuberosum OX=4113 PE=1 SV=2	O	Posttranslational modification, protein turnover, chaperones	cytochrome b-c1 complex subunit 8-like [Cucurbita moschata]
Citrullus_lanatus_newGene_2077	--	--	--	--	--	--	--	--	--	--	--	bZIP transcription factor 18 [Cucurbita maxima]
Citrullus_lanatus_newGene_703	[QR]	Secondary metabolites biosynthesis, transport and catabolism;; General function prediction only	Molecular Function: S-adenosylmethionine-dependent methyltransferase activity (GO:0008757);; Biological Process: methylation (GO:0032259);;	--	--	--	--	Thiopurine S-methyltransferase (TPMT);; Methyltransferase domain;; Methyltransferase domain;; Methyltransferase domain;; Methyltransferase domain;; Methyltransferase domain	Probable thiol methyltransferase 2 OS=Arabidopsis thaliana OX=3702 GN=HOL3 PE=1 SV=1	Q	Secondary metabolites biosynthesis, transport and catabolism	probable thiol methyltransferase 2 isoform X2 [Momordica charantia]
Citrullus_lanatus_newGene_4704	--	--	Molecular Function: DNA binding (GO:0003677);; Molecular Function: protein dimerization activity (GO:0046983);;	--	--	[L]	Replication, recombination and repair	hAT family C-terminal dimerisation region;; Domain of unknown function (DUF4413);; BED zinc finger	Putative AC transposase OS=Zea mays OX=4577 PE=2 SV=2	S	Function unknown	PREDICTED: zinc finger BED domain-containing protein DAYSLEEPER isoform X1 [Cucumis sativus]
Citrullus_lanatus_newGene_1512	--	--	--	--	--	--	--	--	--	--	--	PREDICTED: uncharacterized protein At4g00950 [Cucumis melo]
Citrullus_lanatus_newGene_1450	--	--	--	K18178|5.0555e-40|csv:101209371|K18178 cytochrome c oxidase assembly factor 5 | (RefSeq) cytochrome c oxidase assembly factor 5	--	[O]	Posttranslational modification, protein turnover, chaperones	Cytochrome c oxidase assembly protein PET191	--	O	Posttranslational modification, protein turnover, chaperones	PREDICTED: cytochrome c oxidase assembly factor 5 [Cucumis melo]
Citrullus_lanatus_newGene_3044	--	--	Molecular Function: metal ion binding (GO:0046872);;	--	--	--	--	Zinc knuckle	--	--	--	Gag-Pol [Ipomoea batatas]
Citrullus_lanatus_newGene_1361	--	--	Biological Process: nucleic acid metabolic process (GO:0090304);; Molecular Function: organic cyclic compound binding (GO:0097159);; Molecular Function: heterocyclic compound binding (GO:1901363);;	--	--	[R]	General function prediction only	Reverse transcriptase (RNA-dependent DNA polymerase);; zinc-binding in reverse transcriptase	Uncharacterized mitochondrial protein AtMg01250 OS=Arabidopsis thaliana OX=3702 GN=AtMg01250 PE=4 SV=1	S	Function unknown	PREDICTED: LINE-1 retrotransposable element ORF2 protein [Cucumis melo]
Citrullus_lanatus_newGene_3919	--	--	Molecular Function: nucleic acid binding (GO:0003676);; Molecular Function: aspartic-type endopeptidase activity (GO:0004190);; Biological Process: proteolysis (GO:0006508);; Molecular Function: zinc ion binding (GO:0008270);; Biological Process: DNA integration (GO:0015074);;	--	--	[R]	General function prediction only	Zinc knuckle;; Retroviral aspartyl protease;; gag-polyprotein putative aspartyl protease;; Aspartyl protease	--	L	Replication, recombination and repair	gag protease polyprotein, partial [Cucumis melo subsp. melo]
Citrullus_lanatus_newGene_3508	[IR]	Lipid transport and metabolism;; General function prediction only	Molecular Function: hydrolase activity, acting on ester bonds (GO:0016788);;	--	--	--	--	GDSL-like Lipase/Acylhydrolase	GDSL esterase/lipase At5g55050 OS=Arabidopsis thaliana OX=3702 GN=At5g55050 PE=2 SV=1	S	Function unknown	PREDICTED: GDSL esterase/lipase At5g55050 [Cucumis melo]
Citrullus_lanatus_newGene_2199	--	--	--	--	--	--	--	--	--	--	--	hypothetical protein Csa_4G056540 [Cucumis sativus]
Citrullus_lanatus_newGene_4145	--	--	--	--	--	[R]	General function prediction only	--	--	S	Function unknown	uncharacterized protein LOC112097962 [Citrus clementina]
Citrullus_lanatus_newGene_1	[G]	Carbohydrate transport and metabolism	Molecular Function: hydrolase activity, hydrolyzing O-glycosyl compounds (GO:0004553);; Biological Process: carbohydrate metabolic process (GO:0005975);;	KEGG_annotation	KEGG_pathway_annotation	K01193|9.88186e-76|csv:101220437|K01193 beta-fructofuranosidase [EC:3.2.1.26] | (RefSeq) beta-fructofuranosidase, insoluble isoenzyme CWINV1-like	../inputs/Citrullus_lanatus.newGene.longest_transcript.fa.Kegg.pathway	[G]	Carbohydrate transport and metabolism	Glycosyl hydrolases family 32 N-terminal domain	Beta-fructofuranosidase, insoluble isoenzyme CWINV1 OS=Arabidopsis thaliana OX=3702 GN=CWINV1 PE=1 SV=1	G	Carbohydrate transport and metabolism	beta-fructofuranosidase, insoluble isoenzyme CWINV1-like [Cucurbita pepo subsp. pepo]
Citrullus_lanatus_newGene_4701	--	--	Molecular Function: hydrolase activity, acting on ester bonds (GO:0016788);;	--	--	--	--	MULE transposase domain	GDSL esterase/lipase At1g09390 OS=Arabidopsis thaliana OX=3702 GN=At1g09390 PE=2 SV=1	S	Function unknown	PREDICTED: uncharacterized protein LOC103496397 [Cucumis melo]
Citrullus_lanatus_newGene_176	[O]	Posttranslational modification, protein turnover, chaperones	Cellular Component: cytoplasm (GO:0005737);;	K08770|0|dosa:Os02t0161900-01|K08770 ubiquitin C | (RAP-DB) Os02g0161900; Similar to polyubiquitin containing 7 ubiquitin monomers.	--	[OR]	--	Ubiquitin family;; Ubiquitin-2 like Rad60 SUMO-like;; Ubiquitin-like domain;; DUF2407 ubiquitin-like domain;; Ubiquitin-2 like Rad60 SUMO-like;; RNA methyltransferase;; Protein of unknown function (DUF2870);; Domain of Unknown Function with PDB structure (DUF3861);; Toluene-4-monooxygenase system protein B (TmoB);; ACT domain	Polyubiquitin 10 OS=Arabidopsis thaliana OX=3702 GN=UBQ10 PE=2 SV=2	O	Posttranslational modification, protein turnover, chaperones	polyubiquitin-like [Helianthus annuus]
Citrullus_lanatus_newGene_3372	--	--	Cellular Component: integral component of membrane (GO:0016021);;	KEGG_annotation	KEGG_pathway_annotation	K13347|4.66978e-96|csv:101221512|K13347 peroxisomal membrane protein 2 | (RefSeq) peroxisomal membrane protein PMP22	../inputs/Citrullus_lanatus.newGene.longest_transcript.fa.Kegg.pathway	[R]	General function prediction only	Mpv17 / PMP22 family	Peroxisomal membrane protein PMP22 OS=Arabidopsis thaliana OX=3702 GN=PMP22 PE=1 SV=1	S	Function unknown	PREDICTED: peroxisomal membrane protein PMP22 [Cucumis sativus]
Citrullus_lanatus_newGene_2332	--	--	--	--	--	--	--	--	--	S	Function unknown	hypothetical protein TanjilG_09903 [Lupinus angustifolius]
Citrullus_lanatus_newGene_2843	--	--	--	--	--	--	--	--	--	S	Function unknown	PREDICTED: uncharacterized protein At2g29880-like [Cucumis melo]
Citrullus_lanatus_newGene_1054	--	--	Cellular Component: mitochondrial inner membrane (GO:0005743);; Biological Process: mitochondrial electron transport, ubiquinol to cytochrome c (GO:0006122);; Molecular Function: ubiquinol-cytochrome-c reductase activity (GO:0008121);; Cellular Component: respiratory chain (GO:0070469);; Biological Process: hydrogen ion transmembrane transport (GO:1902600);;	KEGG_annotation	KEGG_pathway_annotation	K00416|1.62329e-42|cmo:103496141|K00416 ubiquinol-cytochrome c reductase subunit 6 | (RefSeq) cytochrome b-c1 complex subunit 6	../inputs/Citrullus_lanatus.newGene.longest_transcript.fa.Kegg.pathway	[C]	Energy production and conversion	Ubiquinol-cytochrome C reductase hinge protein	Cytochrome b-c1 complex subunit 6 OS=Solanum tuberosum OX=4113 PE=1 SV=2	C	Energy production and conversion	cytochrome b-c1 complex subunit 6-like [Cucurbita moschata]
Citrullus_lanatus_newGene_456	--	--	--	--	--	[R]	General function prediction only	--	--	L	Replication, recombination and repair	uncharacterized protein LOC111019598 [Momordica charantia]
Citrullus_lanatus_newGene_3719	--	--	--	--	--	[R]	General function prediction only	--	Uncharacterized mitochondrial protein AtMg00310 OS=Arabidopsis thaliana OX=3702 GN=AtMg00310 PE=4 SV=1	S	Function unknown	PREDICTED: uncharacterized protein LOC103336015 [Prunus mume]
Citrullus_lanatus_newGene_3434	--	--	Biological Process: regulation of transcription, DNA-templated (GO:0006355);; Molecular Function: zinc ion binding (GO:0008270);;	--	--	--	--	FAR1 DNA-binding domain;; MULE transposase domain;; SWIM zinc finger	Protein FAR1-RELATED SEQUENCE 4 OS=Arabidopsis thaliana OX=3702 GN=FRS4 PE=2 SV=2	S	Function unknown	PREDICTED: protein FAR1-RELATED SEQUENCE 4 isoform X1 [Cucumis melo]
Citrullus_lanatus_newGene_4709	--	--	--	--	--	--	--	--	--	S	Function unknown	uncharacterized protein LOC111804783 isoform X1 [Cucurbita pepo subsp. pepo]
Citrullus_lanatus_newGene_3907	--	--	--	--	--	[R]	General function prediction only	Reverse transcriptase (RNA-dependent DNA polymerase)	RNA-directed DNA polymerase homolog OS=Oenothera berteroana OX=3950 PE=4 SV=1	L	Replication, recombination and repair	PREDICTED: uncharacterized protein LOC104809111 [Tarenaya hassleriana]
Citrullus_lanatus_newGene_2300	--	--	--	K10277|7.50799e-33|cmo:103492075|K10277 lysine-specific demethylase 8 [EC:1.14.11.27] | (RefSeq) putative lysine-specific demethylase JMJD5	--	[BT]	--	--	Lysine-specific demethylase JMJ30 OS=Arabidopsis thaliana OX=3702 GN=JMJ30 PE=1 SV=1	S	Function unknown	PREDICTED: putative lysine-specific demethylase JMJD5 isoform X3 [Cucumis sativus]
Citrullus_lanatus_newGene_2776	--	--	--	--	--	--	--	--	--	--	--	uncharacterized protein LOC111456533 isoform X3 [Cucurbita moschata]
Citrullus_lanatus_newGene_2223	--	--	--	--	--	[R]	General function prediction only	--	Uncharacterized mitochondrial protein AtMg00860 OS=Arabidopsis thaliana OX=3702 GN=AtMg00860 PE=4 SV=1	L	Replication, recombination and repair	putative reverse transcriptase, partial [Cucumis melo]
Citrullus_lanatus_newGene_3820	--	--	--	--	--	--	--	--	--	S	Function unknown	PREDICTED: uncharacterized protein LOC103486509 [Cucumis melo]
Citrullus_lanatus_newGene_1397	--	--	Biological Process: metal ion transport (GO:0030001);; Molecular Function: metal ion binding (GO:0046872);;	--	--	--	--	--	--	S	Function unknown	hypothetical protein Csa_5G608570 [Cucumis sativus]
Citrullus_lanatus_newGene_2938	--	--	--	--	--	--	--	--	Pentatricopeptide repeat-containing protein At4g18975, chloroplastic OS=Arabidopsis thaliana OX=3702 GN=At4g18975 PE=2 SV=2	S	Function unknown	PREDICTED: pentatricopeptide repeat-containing protein At4g18975, chloroplastic [Cucumis melo]
Citrullus_lanatus_newGene_1368	--	--	Molecular Function: DNA binding (GO:0003677);; Molecular Function: RNA binding (GO:0003723);; Molecular Function: RNA-directed DNA polymerase activity (GO:0003964);; Molecular Function: aspartic-type endopeptidase activity (GO:0004190);; Biological Process: RNA-dependent DNA biosynthetic process (GO:0006278);; Biological Process: DNA recombination (GO:0006310);; Biological Process: proteolysis (G…	--	--	[R]	General function prediction only	--	Probable inactive heme oxygenase 2, chloroplastic OS=Arabidopsis thaliana OX=3702 GN=HO2 PE=2 SV=2	L	Replication, recombination and repair	reverse transcriptase [Corchorus capsularis]
Citrullus_lanatus_newGene_1704	--	--	Cellular Component: integral component of membrane (GO:0016021);;	--	--	[E]	Amino acid transport and metabolism	Transmembrane amino acid transporter protein	Amino acid permease 4 OS=Arabidopsis thaliana OX=3702 GN=AAP4 PE=1 SV=1	E	Amino acid transport and metabolism	PREDICTED: amino acid permease 4-like [Cucumis melo]
Citrullus_lanatus_newGene_3647	--	--	--	K09264|7.71144e-23|cmo:103494854|K09264 MADS-box transcription factor, plant | (RefSeq) MADS-box transcription factor 27	--	[K]	Transcription	K-box region	Agamous-like MADS-box protein AGL17 OS=Arabidopsis thaliana OX=3702 GN=AGL17 PE=1 SV=2	K	Transcription	MADS-box transcription factor 23-like isoform X2 [Cucurbita pepo subsp. pepo]
Citrullus_lanatus_newGene_3276	--	--	Biological Process: defense response (GO:0006952);;	--	--	--	--	--	--	--	--	defensin-like protein 3 [Citrullus lanatus]
Citrullus_lanatus_newGene_2209	--	--	--	--	--	--	--	--	--	--	--	hypothetical protein Csa_4G022260 [Cucumis sativus]
Citrullus_lanatus_newGene_526	--	--	Molecular Function: organic cyclic compound binding (GO:0097159);; Molecular Function: heterocyclic compound binding (GO:1901363);;	--	--	[R]	General function prediction only	Reverse transcriptase (RNA-dependent DNA polymerase)	Retrovirus-related Pol polyprotein from transposon RE1 OS=Arabidopsis thaliana OX=3702 GN=RE1 PE=2 SV=1	L	Replication, recombination and repair	PREDICTED: uncharacterized mitochondrial protein AtMg00810-like isoform X2 [Cucumis melo]
Citrullus_lanatus_newGene_2013	--	--	--	--	--	[R]	General function prediction only	Retrotransposon gag protein	--	S	Function unknown	uncharacterized protein LOC111366761 [Olea europaea var. sylvestris]
Citrullus_lanatus_newGene_2711	--	--	--	--	--	--	--	Stress-induced protein Di19, C-terminal	--	--	--	PREDICTED: protein DEHYDRATION-INDUCED 19 homolog 4-like [Cucumis melo]
Citrullus_lanatus_newGene_3455	--	--	--	--	--	--	--	--	--	--	--	uncharacterized protein LOC111800878 isoform X2 [Cucurbita pepo subsp. pepo]
Citrullus_lanatus_newGene_2493	--	--	--	--	--	--	--	--	--	S	Function unknown	uncharacterized protein LOC111014657 [Momordica charantia]
Citrullus_lanatus_newGene_965	--	--	--	--	--	--	--	--	--	S	Function unknown	uncharacterized protein LOC111791228 [Cucurbita pepo subsp. pepo]
Citrullus_lanatus_newGene_1321	--	--	Molecular Function: hydrogen ion transmembrane transporter activity (GO:0015078);; Biological Process: ATP hydrolysis coupled proton transport (GO:0015991);; Cellular Component: integral component of membrane (GO:0016021);; Cellular Component: proton-transporting V-type ATPase, V0 domain (GO:0033179);;	KEGG_annotation	KEGG_pathway_annotation	K03661|1.96495e-40|gra:105791113|K03661 V-type H+-transporting ATPase 21kDa proteolipid subunit | (RefSeq) V-type proton ATPase subunit c''1-like	../inputs/Citrullus_lanatus.newGene.longest_transcript.fa.Kegg.pathway	[C]	Energy production and conversion	--	V-type proton ATPase subunit c&apos;&apos;2 OS=Arabidopsis thaliana OX=3702 GN=VHA-c&apos;&apos;2 PE=1 SV=1	C	Energy production and conversion	V-ATPase proteolipid subunit [Corchorus olitorius]
Citrullus_lanatus_newGene_4300	--	--	Biological Process: metal ion transport (GO:0030001);; Molecular Function: metal ion binding (GO:0046872);;	--	--	[P]	Inorganic ion transport and metabolism	Heavy-metal-associated domain	Protein SODIUM POTASSIUM ROOT DEFECTIVE 1 OS=Arabidopsis thaliana OX=3702 GN=NAKR1 PE=1 SV=1	S	Function unknown	PREDICTED: uncharacterized protein LOC103497691 [Cucumis melo]
Citrullus_lanatus_newGene_3775	--	--	--	--	--	--	--	Cleavage site for pathogenic type III effector avirulence factor Avr	RPM1-interacting protein 4 OS=Arabidopsis thaliana OX=3702 GN=RIN4 PE=1 SV=1	S	Function unknown	hypothetical protein Csa_3G595220 [Cucumis sativus]
Citrullus_lanatus_newGene_2829	--	--	--	--	--	[R]	General function prediction only	--	Retrovirus-related Pol polyprotein from transposon RE1 OS=Arabidopsis thaliana OX=3702 GN=RE1 PE=2 SV=1	L	Replication, recombination and repair	uncharacterized protein LOC111021968 [Momordica charantia]
Citrullus_lanatus_newGene_4336	[K]	Transcription	Biological Process: mRNA splicing, via spliceosome (GO:0000398);; Cellular Component: P-body (GO:0000932);; Molecular Function: RNA binding (GO:0003723);; Cellular Component: spliceosomal complex (GO:0005681);; Cellular Component: U6 snRNP (GO:0005688);; Cellular Component: nucleolus (GO:0005730);; Cellular Component: small nucleolar ribonucleoprotein complex (GO:0005732);; Cellular Component: vi…	KEGG_annotation	KEGG_pathway_annotation	K12625|2.83443e-58|csv:101220195|K12625 U6 snRNA-associated Sm-like protein LSm6 | (RefSeq) sm-like protein LSM36B	../inputs/Citrullus_lanatus.newGene.longest_transcript.fa.Kegg.pathway	[A]	RNA processing and modification	LSM domain	Sm-like protein LSM36B OS=Arabidopsis thaliana OX=3702 GN=LSM6B PE=1 SV=1	K	Transcription	uncharacterized protein LOC111800438 [Cucurbita pepo subsp. pepo]
Citrullus_lanatus_newGene_2731	--	--	--	--	--	[R]	General function prediction only	--	Retrovirus-related Pol polyprotein from transposon RE1 OS=Arabidopsis thaliana OX=3702 GN=RE1 PE=2 SV=1	S	Function unknown	uncharacterized protein LOC112093936 [Morus notabilis]
Citrullus_lanatus_newGene_4382	--	--	Molecular Function: DNA binding (GO:0003677);; Cellular Component: nucleus (GO:0005634);; Biological Process: regulation of transcription, DNA-templated (GO:0006355);;	--	--	--	--	No apical meristem (NAM) protein	NAC domain-containing protein 104 OS=Arabidopsis thaliana OX=3702 GN=NAC104 PE=2 SV=1	--	--	NAC domain-containing protein 104-like isoform X1 [Cucurbita maxima]
Citrullus_lanatus_newGene_1873	--	--	--	--	--	--	--	--	--	S	Function unknown	PREDICTED: uncharacterized protein LOC107991010 [Cucumis melo]
Citrullus_lanatus_newGene_3696	--	--	--	--	--	--	--	--	--	--	--	uncharacterized protein LOC111023847 [Momordica charantia]
Citrullus_lanatus_newGene_457	--	--	--	--	--	--	--	Plant organelle RNA recognition domain	Protein ROOT PRIMORDIUM DEFECTIVE 1 OS=Arabidopsis thaliana OX=3702 GN=RPD1 PE=1 SV=1	S	Function unknown	PREDICTED: protein ROOT PRIMORDIUM DEFECTIVE 1 [Cucumis sativus]
Citrullus_lanatus_newGene_1705	--	--	Molecular Function: protein dimerization activity (GO:0046983);;	--	--	--	--	Helix-loop-helix DNA-binding domain	Transcription factor PRE3 OS=Arabidopsis thaliana OX=3702 GN=PRE3 PE=1 SV=1	K	Transcription	PREDICTED: transcription factor PRE3-like [Cucumis melo]
Citrullus_lanatus_newGene_1546	--	--	--	--	--	--	--	MuDR family transposase	--	--	--	PREDICTED: uncharacterized protein LOC105435894 [Cucumis sativus]
Citrullus_lanatus_newGene_2131	--	--	Biological Process: autophagosome assembly (GO:0000045);; Cellular Component: cytoplasm (GO:0005737);; Biological Process: protein transport (GO:0015031);; Cellular Component: integral component of membrane (GO:0016021);;	KEGG_annotation	KEGG_pathway_annotation	K08336|3.65195e-60|csv:101214589|K08336 ubiquitin-like protein ATG12 | (RefSeq) ubiquitin-like protein ATG12	../inputs/Citrullus_lanatus.newGene.longest_transcript.fa.Kegg.pathway	[O]	Posttranslational modification, protein turnover, chaperones	Ubiquitin-like autophagy protein Apg12	Ubiquitin-like protein ATG12 OS=Medicago truncatula OX=3880 GN=ATG12 PE=3 SV=1	U	Intracellular trafficking, secretion, and vesicular transport	PREDICTED: ubiquitin-like protein ATG12 [Cucumis sativus]
Citrullus_lanatus_newGene_937	[O]	Posttranslational modification, protein turnover, chaperones	Molecular Function: protein binding (GO:0005515);; Biological Process: cellular process (GO:0009987);;	K03686|4.79339e-56|cmo:103484140|K03686 molecular chaperone DnaJ | (RefSeq) chaperone protein DnaJ	--	[O]	Posttranslational modification, protein turnover, chaperones	DnaJ domain	Chaperone protein dnaJ A6, chloroplastic OS=Arabidopsis thaliana OX=3702 GN=DJA6 PE=2 SV=2	S	Function unknown	PREDICTED: chaperone protein DnaJ isoform X4 [Cucumis melo]
Citrullus_lanatus_newGene_3734	--	--	Biological Process: phospholipid metabolic process (GO:0006644);; Molecular Function: N-methyltransferase activity (GO:0008170);; Cellular Component: integral component of membrane (GO:0016021);; Biological Process: methylation (GO:0032259);;	KEGG_annotation	KEGG_pathway_annotation	K00550|1.45104e-81|cmo:103502819|K00550 methylene-fatty-acyl-phospholipid synthase [EC:2.1.1.16] | (RefSeq) phosphatidyl-N-methylethanolamine N-methyltransferase	../inputs/Citrullus_lanatus.newGene.longest_transcript.fa.Kegg.pathway	--	--	Phospholipid methyltransferase	Phosphatidyl-N-methylethanolamine N-methyltransferase OS=Arabidopsis thaliana OX=3702 GN=PLMT PE=2 SV=1	S	Function unknown	PREDICTED: phosphatidyl-N-methylethanolamine N-methyltransferase [Cucumis melo]
Citrullus_lanatus_newGene_4097	--	--	--	--	--	[R]	General function prediction only	GAG-pre-integrase domain;; gag-polypeptide of LTR copia-type	Retrovirus-related Pol polyprotein from transposon RE1 OS=Arabidopsis thaliana OX=3702 GN=RE1 PE=2 SV=1	S	Function unknown	uncharacterized protein LOC111019598 [Momordica charantia]
Citrullus_lanatus_newGene_4392	--	--	--	--	--	--	--	--	--	--	--	homeobox-DDT domain protein RLT2-like isoform X2 [Cucurbita moschata]
Citrullus_lanatus_newGene_2773	--	--	--	--	--	--	--	--	--	--	--	uncharacterized protein LOC111456533 isoform X2 [Cucurbita moschata]
Citrullus_lanatus_newGene_3221	--	--	Molecular Function: structural constituent of ribosome (GO:0003735);; Cellular Component: mitochondrion (GO:0005739);; Cellular Component: ribosome (GO:0005840);; Biological Process: translation (GO:0006412);;	KEGG_annotation	KEGG_pathway_annotation	K02982|5.3379e-22|pda:11542554|K02982 small subunit ribosomal protein S3 | (RefSeq) rps3, DP_031; ribosomal protein S3	../inputs/Citrullus_lanatus.newGene.longest_transcript.fa.Kegg.pathway	--	--	--	Ribosomal protein S3, mitochondrial OS=Petunia hybrida OX=4102 GN=YRPS3 PE=2 SV=1	J	Translation, ribosomal structure and biogenesis	ribosomal protein S3, partial (mitochondrion) [Nealchornea yapurensis]
Citrullus_lanatus_newGene_28	--	--	Molecular Function: DNA binding (GO:0003677);; Molecular Function: transcription factor activity, sequence-specific DNA binding (GO:0003700);; Cellular Component: nucleus (GO:0005634);; Biological Process: regulation of transcription, DNA-templated (GO:0006355);; Molecular Function: protein dimerization activity (GO:0046983);;	K09264|1.35784e-134|csv:101217987|K09264 MADS-box transcription factor, plant | (RefSeq) m1; floral homeotic protein AGAMOUS	--	[K]	Transcription	SRF-type transcription factor (DNA-binding and dimerisation domain);; K-box region	Agamous-like MADS-box protein AGL1 OS=Arabidopsis thaliana OX=3702 GN=AGL1 PE=1 SV=1	K	Transcription	hypothetical protein Csa_6G177190 [Cucumis sativus]
Citrullus_lanatus_newGene_1504	--	--	--	--	--	--	--	--	--	--	--	metallothionein-like protein LSC54 [Cucurbita maxima]
Citrullus_lanatus_newGene_2173	--	--	--	--	--	--	--	--	--	S	Function unknown	protein Tube-like isoform X1 [Cucurbita moschata]
Citrullus_lanatus_newGene_1070	--	--	--	--	--	--	--	--	--	S	Function unknown	uncharacterized protein LOC111017781 isoform X1 [Momordica charantia]
Citrullus_lanatus_newGene_2918	--	--	Molecular Function: serine-type endopeptidase inhibitor activity (GO:0004867);; Biological Process: response to wounding (GO:0009611);; Biological Process: negative regulation of endopeptidase activity (GO:0010951);;	--	--	--	--	Potato inhibitor I family	Proteinase inhibitor I-B OS=Nicotiana tabacum OX=4097 GN=TIMPA PE=2 SV=1	--	--	hypothetical protein Csa_3G914570 [Cucumis sativus]
Citrullus_lanatus_newGene_970	[ER]	Amino acid transport and metabolism;; General function prediction only	Cellular Component: mitochondrial matrix (GO:0005759);; Molecular Function: oxidoreductase activity (GO:0016491);; Biological Process: oxidation-reduction process (GO:0055114);;	K18914|1.14813e-158|csv:101208191|K18914 adrenodoxin-NADP+ reductase [EC:1.18.1.6] | (RefSeq) NADPH:adrenodoxin oxidoreductase, mitochondrial	--	[F]	Nucleotide transport and metabolism	Pyridine nucleotide-disulphide oxidoreductase;; NAD(P)-binding Rossmann-like domain	NADPH:adrenodoxin oxidoreductase, mitochondrial OS=Arabidopsis thaliana OX=3702 GN=MFDR PE=1 SV=1	E	Amino acid transport and metabolism	PREDICTED: NADPH:adrenodoxin oxidoreductase, mitochondrial isoform X2 [Cucumis sativus]
Citrullus_lanatus_newGene_4	[R]	General function prediction only	Biological Process: defense response (GO:0006952);; Molecular Function: ADP binding (GO:0043531);;	--	--	[T]	Signal transduction mechanisms	NB-ARC domain	Probable disease resistance protein At1g61190 OS=Arabidopsis thaliana OX=3702 GN=At1g61190 PE=3 SV=1	S	Function unknown	PREDICTED: probable disease resistance protein At4g27220 [Cucumis melo]
Citrullus_lanatus_newGene_3956	--	--	Cellular Component: mitochondrial inner membrane (GO:0005743);; Molecular Function: ubiquinol-cytochrome-c reductase activity (GO:0008121);; Biological Process: electron transport chain (GO:0022900);; Cellular Component: respiratory chain (GO:0070469);; Biological Process: hydrogen ion transmembrane transport (GO:1902600);;	--	--	--	--	Cytochrome b-c1 complex subunit 8;; UcrQ family	Cytochrome b-c1 complex subunit 8 OS=Solanum tuberosum OX=4113 PE=1 SV=2	O	Posttranslational modification, protein turnover, chaperones	cytochrome b-c1 complex subunit 8-like [Cucurbita moschata]
Citrullus_lanatus_newGene_2333	--	--	--	--	--	--	--	--	--	S	Function unknown	hypothetical protein TanjilG_03599 [Lupinus angustifolius]
Citrullus_lanatus_newGene_63	--	--	Molecular Function: zinc ion binding (GO:0008270);; Biological Process: regulation of stomatal opening (GO:1902456);;	KEGG_annotation	KEGG_pathway_annotation	K10144|3.52649e-74|csv:101221553|K10144 RING finger and CHY zinc finger domain-containing protein 1 [EC:2.3.2.27] | (RefSeq) RING finger and CHY zinc finger domain-containing protein 1	../inputs/Citrullus_lanatus.newGene.longest_transcript.fa.Kegg.pathway	[R]	General function prediction only	RING-type zinc-finger;; Ring finger domain;; Zinc finger, C3HC4 type (RING finger);; zinc-RING finger domain;; Prokaryotic RING finger family 4;; Zinc finger, C3HC4 type (RING finger)	E3 ubiquitin-protein ligase RZFP34 OS=Arabidopsis thaliana OX=3702 GN=RZPF34 PE=1 SV=1	S	Function unknown	PREDICTED: RING finger and CHY zinc finger domain-containing protein 1 isoform X1 [Cucumis sativus]
Citrullus_lanatus_newGene_4687	--	--	Molecular Function: nucleic acid binding (GO:0003676);; Molecular Function: zinc ion binding (GO:0008270);; Biological Process: DNA integration (GO:0015074);;	--	--	[R]	General function prediction only	--	Retrovirus-related Pol polyprotein from transposon TNT 1-94 OS=Nicotiana tabacum OX=4097 PE=2 SV=1	S	Function unknown	hypothetical protein VITISV_021035 [Vitis vinifera]
Citrullus_lanatus_newGene_253	--	--	--	KEGG_annotation	KEGG_pathway_annotation	K01942|6.20475e-10|cmo:103489963|K01942 biotin--protein ligase [EC:6.3.4.9 6.3.4.10 6.3.4.11 6.3.4.15] | (RefSeq) biotin--protein ligase 2-like	../inputs/Citrullus_lanatus.newGene.longest_transcript.fa.Kegg.pathway	[H]	Coenzyme transport and metabolism	--	Biotin--protein ligase 1, chloroplastic OS=Arabidopsis thaliana OX=3702 GN=HCS1 PE=1 SV=2	H	Coenzyme transport and metabolism	hypothetical protein Csa_3G455640 [Cucumis sativus]
Citrullus_lanatus_newGene_4329	[P]	Inorganic ion transport and metabolism	Molecular Function: potassium ion transmembrane transporter activity (GO:0015079);; Cellular Component: integral component of membrane (GO:0016021);; Biological Process: potassium ion transmembrane transport (GO:0071805);;	K03549|1.11937e-111|cmo:103496732|K03549 KUP system potassium uptake protein | (RefSeq) potassium transporter 2	--	--	--	K+ potassium transporter	Potassium transporter 2 OS=Arabidopsis thaliana OX=3702 GN=POT2 PE=1 SV=2	P	Inorganic ion transport and metabolism	potassium transporter 2 [Cucurbita moschata]
Citrullus_lanatus_newGene_1488	--	--	--	--	--	[K]	Transcription	SRF-type transcription factor (DNA-binding and dimerisation domain)	MADS-box transcription factor 8 OS=Oryza sativa subsp. japonica OX=39947 GN=MADS8 PE=1 SV=1	K	Transcription	PREDICTED: MADS-box transcription factor 8-like [Cucumis melo]
Citrullus_lanatus_newGene_3774	--	--	--	--	--	--	--	Cysteine-rich TM module stress tolerance	--	--	--	--
Citrullus_lanatus_newGene_874	--	--	--	--	--	--	--	Myb/SANT-like DNA-binding domain	L10-interacting MYB domain-containing protein OS=Arabidopsis thaliana OX=3702 GN=LIMYB PE=1 SV=1	L	Replication, recombination and repair	PREDICTED: L10-interacting MYB domain-containing protein-like [Cucumis melo]
Citrullus_lanatus_newGene_1350	--	--	--	--	--	[R]	General function prediction only	GAG-pre-integrase domain	Retrovirus-related Pol polyprotein from transposon RE1 OS=Arabidopsis thaliana OX=3702 GN=RE1 PE=2 SV=1	L	Replication, recombination and repair	uncharacterized protein LOC111022315 [Momordica charantia]
Citrullus_lanatus_newGene_4515	[J]	Translation, ribosomal structure and biogenesis	Cellular Component: intracellular ribonucleoprotein complex (GO:0030529);;	KEGG_annotation	KEGG_pathway_annotation	K02988|1.97732e-44|cmo:103501082|K02988 small subunit ribosomal protein S5 | (RefSeq) probable 37S ribosomal protein S5, mitochondrial	../inputs/Citrullus_lanatus.newGene.longest_transcript.fa.Kegg.pathway	[J]	Translation, ribosomal structure and biogenesis	--	--	J	Translation, ribosomal structure and biogenesis	PREDICTED: probable 37S ribosomal protein S5, mitochondrial [Cucumis melo]
Citrullus_lanatus_newGene_1171	--	--	Molecular Function: transferase activity (GO:0016740);;	KEGG_annotation	KEGG_pathway_annotation	K00981|3.04908e-09|pop:POPTR_0014s05900g|K00981 phosphatidate cytidylyltransferase [EC:2.7.7.41] | (RefSeq) hypothetical protein	../inputs/Citrullus_lanatus.newGene.longest_transcript.fa.Kegg.pathway	[I]	Lipid transport and metabolism	--	Phosphatidate cytidylyltransferase 4, chloroplastic OS=Arabidopsis thaliana OX=3702 GN=CDS4 PE=1 SV=1	I	Lipid transport and metabolism	hypothetical protein POPTR_014G060100v3 [Populus trichocarpa]
Citrullus_lanatus_newGene_1241	[O]	Posttranslational modification, protein turnover, chaperones	Cellular Component: cytoplasm (GO:0005737);;	K08770|0|pxb:103935043|K08770 ubiquitin C | (RefSeq) polyubiquitin	--	[OR]	--	Ubiquitin family;; Ubiquitin-2 like Rad60 SUMO-like;; Ubiquitin-like domain;; Ubiquitin-2 like Rad60 SUMO-like;; DUF2407 ubiquitin-like domain;; Telomere stability and silencing;; RNA methyltransferase;; Protein of unknown function (DUF2870);; Toluene-4-monooxygenase system protein B (TmoB);; Domain of Unknown Function with PDB structure (DUF3861);; ACT domain	Polyubiquitin 10 OS=Arabidopsis thaliana OX=3702 GN=UBQ10 PE=2 SV=2	O	Posttranslational modification, protein turnover, chaperones	hypothetical protein LSAT_1X127601 [Lactuca sativa]
Citrullus_lanatus_newGene_3925	--	--	--	--	--	--	--	--	--	S	Function unknown	PREDICTED: myosin heavy chain, striated muscle [Cucumis sativus]
Citrullus_lanatus_newGene_3433	--	--	Cellular Component: cytoplasm (GO:0005737);; Molecular Function: pyrophosphatase activity (GO:0016462);;	KEGG_annotation	KEGG_pathway_annotation	K01514|5.13283e-78|cmo:103484247|K01514 exopolyphosphatase [EC:3.6.1.11] | (RefSeq) protein prune homolog	../inputs/Citrullus_lanatus.newGene.longest_transcript.fa.Kegg.pathway	--	--	--	--	C	Energy production and conversion	PREDICTED: protein prune homolog isoform X1 [Cucumis melo]
Citrullus_lanatus_newGene_1772	[QV]	Secondary metabolites biosynthesis, transport and catabolism;; Defense mechanisms	Cellular Component: membrane (GO:0016020);; Molecular Function: oxidoreductase activity (GO:0016491);; Molecular Function: metal ion binding (GO:0046872);;	--	--	[Q]	Secondary metabolites biosynthesis, transport and catabolism	Cytochrome P450;; Cytochrome P450	Cytochrome P450 71A25 OS=Arabidopsis thaliana OX=3702 GN=CYP71A25 PE=2 SV=1	Q	Secondary metabolites biosynthesis, transport and catabolism	PREDICTED: cytochrome P450 71A22-like [Cucumis sativus]
Citrullus_lanatus_newGene_379	--	--	Molecular Function: DNA binding (GO:0003677);; Molecular Function: RNA binding (GO:0003723);; Molecular Function: RNA-directed DNA polymerase activity (GO:0003964);; Biological Process: RNA-dependent DNA biosynthetic process (GO:0006278);; Biological Process: DNA recombination (GO:0006310);;	--	--	[R]	General function prediction only	Domain of unknown function (DUF4283);; Zinc knuckle	RNA-directed DNA polymerase homolog OS=Oenothera berteroana OX=3950 PE=4 SV=1	L	Replication, recombination and repair	uncharacterized protein LOC109728433 [Ananas comosus]
Citrullus_lanatus_newGene_4201	--	--	Cellular Component: integral component of membrane (GO:0016021);;	--	--	--	--	--	--	--	--	hypothetical protein Csa_4G664390 [Cucumis sativus]
Citrullus_lanatus_newGene_4294	--	--	--	--	--	--	--	MuDR family transposase	Serine/threonine-protein phosphatase 7 long form homolog OS=Arabidopsis thaliana OX=3702 GN=MAIL3 PE=2 SV=1	S	Function unknown	uncharacterized protein LOC111024473 [Momordica charantia]
Citrullus_lanatus_newGene_1706	--	--	Biological Process: negative regulation of peptidase activity (GO:0010466);; Molecular Function: peptidase inhibitor activity (GO:0030414);;	--	--	--	--	Potato inhibitor I family	Ethylene-responsive proteinase inhibitor 1 OS=Solanum lycopersicum OX=4081 PE=3 SV=1	S	Function unknown	hypothetical protein Csa_5G286040 [Cucumis sativus]
Citrullus_lanatus_newGene_1369	--	--	Molecular Function: DNA binding (GO:0003677);; Molecular Function: RNA binding (GO:0003723);; Molecular Function: RNA-directed DNA polymerase activity (GO:0003964);; Molecular Function: aspartic-type endopeptidase activity (GO:0004190);; Biological Process: RNA-dependent DNA biosynthetic process (GO:0006278);; Biological Process: DNA recombination (GO:0006310);; Biological Process: proteolysis (G…	--	--	[R]	General function prediction only	--	Uncharacterized mitochondrial protein AtMg00860 OS=Arabidopsis thaliana OX=3702 GN=AtMg00860 PE=4 SV=1	L	Replication, recombination and repair	reverse transcriptase [Corchorus capsularis]
Citrullus_lanatus_newGene_1814	--	--	--	--	--	--	--	DSS1/SEM1 family	--	--	--	--
Citrullus_lanatus_newGene_925	--	--	--	--	--	--	--	--	--	S	Function unknown	PREDICTED: protein SAR DEFICIENT 1 [Cucumis melo]
Citrullus_lanatus_newGene_1240	[O]	Posttranslational modification, protein turnover, chaperones	Cellular Component: vacuole (GO:0005773);;	K08770|0|jcu:105634824|K08770 ubiquitin C | (RefSeq) polyubiquitin-like	--	[OR]	--	Ubiquitin family;; Ubiquitin-2 like Rad60 SUMO-like;; Ubiquitin-like domain;; DUF2407 ubiquitin-like domain;; Ubiquitin-2 like Rad60 SUMO-like;; RNA methyltransferase;; Protein of unknown function (DUF2870);; Toluene-4-monooxygenase system protein B (TmoB);; Domain of Unknown Function with PDB structure (DUF3861);; ACT domain	Polyubiquitin 10 OS=Arabidopsis thaliana OX=3702 GN=UBQ10 PE=2 SV=2	O	Posttranslational modification, protein turnover, chaperones	polyubiquitin-a [Quercus suber]
Citrullus_lanatus_newGene_3567	--	--	--	--	--	[R]	General function prediction only	--	--	S	Function unknown	uncharacterized protein LOC111022423 [Momordica charantia]
Citrullus_lanatus_newGene_386	[DZ]	Cell cycle control, cell division, chromosome partitioning;; Cytoskeleton	Molecular Function: metal ion binding (GO:0046872);;	--	--	--	--	Regulator of chromosome condensation (RCC1) repeat;; Regulator of chromosome condensation (RCC1) repeat;; Transcription factor regulating root and shoot growth via Pin3;; Transcription factor BRX N-terminal domain;; Unstructured region between BRX_N and BRX domain;; FYVE zinc finger	PH, RCC1 and FYVE domains-containing protein 1 OS=Arabidopsis thaliana OX=3702 GN=PRAF1 PE=1 SV=1	DZ	Cell cycle control, cell division, chromosome partitioning;; Cytoskeleton	PH, RCC1 and FYVE domains-containing protein 1-like [Cucurbita maxima]
Citrullus_lanatus_newGene_189	--	--	--	KEGG_annotation	KEGG_pathway_annotation	K07937|4.26502e-09|pop:POPTR_0013s00690g|K07937 ADP-ribosylation factor 1 | (RefSeq) POPTRDRAFT_662566; hypothetical protein	../inputs/Citrullus_lanatus.newGene.longest_transcript.fa.Kegg.pathway	[U]	Intracellular trafficking, secretion, and vesicular transport	--	ADP-ribosylation factor 1 OS=Daucus carota OX=4039 GN=ARF1 PE=2 SV=2	S	Function unknown	ADP ribosylation factor 002 [Jatropha curcas]
Citrullus_lanatus_newGene_3481	--	--	--	--	--	--	--	--	--	--	--	hypothetical protein Csa_4G097660 [Cucumis sativus]
Citrullus_lanatus_newGene_2585	[K]	Transcription	Molecular Function: nucleic acid binding (GO:0003676);; Molecular Function: DNA-directed 5'-3' RNA polymerase activity (GO:0003899);; Cellular Component: nucleolus (GO:0005730);; Biological Process: transcription, DNA-templated (GO:0006351);; Molecular Function: zinc ion binding (GO:0008270);;	KEGG_annotation	KEGG_pathway_annotation	K03000|1.36842e-32|cmo:103488399|K03000 DNA-directed RNA polymerase I subunit RPA12 | (RefSeq) DNA-directed RNA polymerase I subunit RPA12-like	../inputs/Citrullus_lanatus.newGene.longest_transcript.fa.Kegg.pathway	[K]	Transcription	--	--	K	Transcription	PREDICTED: DNA-directed RNA polymerase I subunit RPA12 [Cucumis sativus]
Citrullus_lanatus_newGene_4165	--	--	--	--	--	--	--	--	Protein EMBRYONIC FLOWER 1 OS=Arabidopsis thaliana OX=3702 GN=EMF1 PE=1 SV=1	S	Function unknown	PREDICTED: protein EMBRYONIC FLOWER 1-like isoform X2 [Cucumis melo]
Citrullus_lanatus_newGene_449	[G]	Carbohydrate transport and metabolism	Molecular Function: hydrolase activity, hydrolyzing O-glycosyl compounds (GO:0004553);; Biological Process: carbohydrate metabolic process (GO:0005975);;	KEGG_annotation	KEGG_pathway_annotation	K01188|0|csv:101211580|K01188 beta-glucosidase [EC:3.2.1.21] | (RefSeq) beta-glucosidase 12-like	../inputs/Citrullus_lanatus.newGene.longest_transcript.fa.Kegg.pathway	[G]	Carbohydrate transport and metabolism	Glycosyl hydrolase family 1	Beta-glucosidase 12 OS=Oryza sativa subsp. japonica OX=39947 GN=BGLU12 PE=1 SV=2	G	Carbohydrate transport and metabolism	beta-glucosidase 12-like [Cucurbita moschata]
Citrullus_lanatus_newGene_3479	--	--	Molecular Function: DNA binding (GO:0003677);; Molecular Function: protein dimerization activity (GO:0046983);;	--	--	--	--	Protein of unknown function (DUF 659);; hAT family C-terminal dimerisation region;; BED zinc finger	--	S	Function unknown	PREDICTED: uncharacterized protein LOC103490927 [Cucumis melo]
Citrullus_lanatus_newGene_1425	--	--	--	--	--	--	--	--	--	--	--	hypothetical protein Csa_5G605220 [Cucumis sativus]
Citrullus_lanatus_newGene_1867	--	--	Cellular Component: chloroplast (GO:0009507);; Cellular Component: integral component of membrane (GO:0016021);;	--	--	--	--	--	--	S	Function unknown	uncharacterized protein LOC111466970 [Cucurbita maxima]
Citrullus_lanatus_newGene_4591	--	--	--	--	--	--	--	--	--	--	--	CYC02 protein-like [Cucurbita moschata]
Citrullus_lanatus_newGene_4144	--	--	--	K18342|1.68141e-79|cmo:103488904|K18342 OTU domain-containing protein 6 [EC:3.4.19.12] | (RefSeq) OTU domain-containing protein At3g57810-like	--	[TO]	--	OTU-like cysteine protease	OTU domain-containing protein At3g57810 OS=Arabidopsis thaliana OX=3702 GN=At3g57810 PE=2 SV=1	O	Posttranslational modification, protein turnover, chaperones	OTU domain-containing protein At3g57810-like [Momordica charantia]
Citrullus_lanatus_newGene_1296	--	--	Cellular Component: integral component of membrane (GO:0016021);;	--	--	--	--	--	--	S	Function unknown	PREDICTED: uncharacterized protein LOC103493902 [Cucumis melo]
Citrullus_lanatus_newGene_4407	--	--	Molecular Function: ATP binding (GO:0005524);; Biological Process: transport (GO:0006810);; Cellular Component: integral component of membrane (GO:0016021);; Molecular Function: ATPase activity (GO:0016887);;	--	--	[Q]	Secondary metabolites biosynthesis, transport and catabolism	--	Pleiotropic drug resistance protein 3 OS=Nicotiana tabacum OX=4097 GN=PDR3 PE=2 SV=1	V	Defense mechanisms	PREDICTED: pleiotropic drug resistance protein 3-like isoform X2 [Cucumis melo]
Citrullus_lanatus_newGene_2679	--	--	--	--	--	[R]	General function prediction only	--	--	L	Replication, recombination and repair	PREDICTED: uncharacterized protein LOC105435721 isoform X1 [Cucumis sativus]
Citrullus_lanatus_newGene_3496	[T]	Signal transduction mechanisms	Cellular Component: integral component of membrane (GO:0016021);; Molecular Function: NAD(P)H oxidase activity (GO:0016174);; Biological Process: oxidation-reduction process (GO:0055114);;	--	--	[PQ]	--	Ferric reductase NAD binding domain;; FAD-binding domain;; Oxidoreductase NAD-binding domain	Ferric reduction oxidase 4 OS=Arabidopsis thaliana OX=3702 GN=FRO4 PE=2 SV=1	U	Intracellular trafficking, secretion, and vesicular transport	PREDICTED: ferric reduction oxidase 4-like [Cucumis sativus]
Citrullus_lanatus_newGene_2913	--	--	--	--	--	--	--	--	--	--	--	uncharacterized protein LOC111454975 [Cucurbita moschata]
Citrullus_lanatus_newGene_1438	--	--	--	--	--	[R]	General function prediction only	gag-polypeptide of LTR copia-type;; GAG-pre-integrase domain	Retrovirus-related Pol polyprotein from transposon TNT 1-94 OS=Nicotiana tabacum OX=4097 PE=2 SV=1	S	Function unknown	PREDICTED: uncharacterized protein LOC101488260, partial [Cicer arietinum]
Citrullus_lanatus_newGene_3604	--	--	--	--	--	--	--	SWIM zinc finger	--	--	--	PREDICTED: uncharacterized protein LOC103504407, partial [Cucumis melo]
Citrullus_lanatus_newGene_2164	--	--	Biological Process: regulation of transcription, DNA-templated (GO:0006355);; Molecular Function: zinc ion binding (GO:0008270);;	--	--	--	--	FAR1 DNA-binding domain;; MULE transposase domain;; SWIM zinc finger	Protein FAR1-RELATED SEQUENCE 6 OS=Arabidopsis thaliana OX=3702 GN=FRS6 PE=2 SV=1	S	Function unknown	PREDICTED: protein FAR1-RELATED SEQUENCE 6 [Cucumis sativus]
Citrullus_lanatus_newGene_560	--	--	--	--	--	[R]	General function prediction only	Chromo (CHRromatin Organisation MOdifier) domain	--	L	Replication, recombination and repair	PREDICTED: uncharacterized protein LOC103499392 [Cucumis melo]
Citrullus_lanatus_newGene_3908	--	--	--	--	--	--	--	Protein of unknown function (DUF1645)	AMSH-like ubiquitin thioesterase 2 OS=Arabidopsis thaliana OX=3702 GN=AMSH2 PE=2 SV=1	S	Function unknown	uncharacterized protein LOC111462443 [Cucurbita moschata]
Citrullus_lanatus_newGene_2612	--	--	--	--	--	--	--	--	--	--	--	hypothetical protein Csa_2G359900 [Cucumis sativus]
Citrullus_lanatus_newGene_10	--	--	--	K09495|1.14319e-06|sind:105164091|K09495 T-complex protein 1 subunit gamma | (RefSeq) T-complex protein 1 subunit gamma	--	--	--	--	--	--	--	PREDICTED: T-complex protein 1 subunit gamma-like [Nicotiana tabacum]
Citrullus_lanatus_newGene_3745	--	--	Molecular Function: protein kinase activity (GO:0004672);; Molecular Function: ATP binding (GO:0005524);; Biological Process: protein phosphorylation (GO:0006468);;	--	--	--	--	--	--	--	--	PREDICTED: protein kinase PVPK-1 [Cucumis melo]
Citrullus_lanatus_newGene_552	--	--	Molecular Function: binding (GO:0005488);;	--	--	[R]	General function prediction only	Reverse transcriptase (RNA-dependent DNA polymerase);; Retroviral aspartyl protease	RNA-directed DNA polymerase homolog OS=Oenothera berteroana OX=3950 PE=4 SV=1	L	Replication, recombination and repair	reverse transcriptase [Corchorus capsularis]
Citrullus_lanatus_newGene_3823	--	--	Cellular Component: integral component of membrane (GO:0016021);;	--	--	--	--	--	--	S	Function unknown	PREDICTED: uncharacterized protein LOC101211971 [Cucumis sativus]
Citrullus_lanatus_newGene_4705	--	--	Cellular Component: mitochondrion (GO:0005739);;	--	--	--	--	--	--	S	Function unknown	PREDICTED: uncharacterized protein LOC101205349 [Cucumis sativus]
Citrullus_lanatus_newGene_1229	--	--	--	--	--	--	--	TNP1/EN/SPM transposase	--	--	--	PREDICTED: uncharacterized protein LOC107992334 [Cucumis melo]
Citrullus_lanatus_newGene_3254	--	--	--	--	--	--	--	--	--	--	--	uncharacterized protein LOC111024384 isoform X2 [Momordica charantia]
Citrullus_lanatus_newGene_2837	[E]	Amino acid transport and metabolism	--	--	--	--	--	Stress responsive A/B Barrel Domain;; Stress responsive A/B Barrel Domain	Stress-response A/B barrel domain-containing protein HS1 OS=Arabidopsis thaliana OX=3702 GN=HS1 PE=1 SV=1	S	Function unknown	stress-response A/B barrel domain-containing protein HS1 [Citrus clementina]
Citrullus_lanatus_newGene_341	--	--	--	--	--	--	--	--	--	S	Function unknown	hypothetical protein Csa_1G651640 [Cucumis sativus]
Citrullus_lanatus_newGene_205	--	--	Molecular Function: DNA binding (GO:0003677);; Molecular Function: transcription factor activity, sequence-specific DNA binding (GO:0003700);; Cellular Component: nucleus (GO:0005634);; Biological Process: regulation of transcription, DNA-templated (GO:0006355);; Biological Process: flower development (GO:0009908);; Molecular Function: metal ion binding (GO:0046872);;	--	--	--	--	SBP domain	Squamosa promoter-binding protein 1 OS=Antirrhinum majus OX=4151 GN=SBP1 PE=2 SV=1	K	Transcription	PREDICTED: squamosa promoter-binding-like protein 3 [Cucumis melo]
Citrullus_lanatus_newGene_3639	--	--	Molecular Function: nucleic acid binding (GO:0003676);; Molecular Function: zinc ion binding (GO:0008270);;	--	--	--	--	MuDR family transposase;; MULE transposase domain;; SWIM zinc finger;; Transposase, Mutator family	--	S	Function unknown	PREDICTED: uncharacterized protein LOC101204073 [Cucumis sativus]
Citrullus_lanatus_newGene_2754	--	--	--	--	--	[T]	Signal transduction mechanisms	--	--	S	Function unknown	uncharacterized protein LOC111455871 isoform X1 [Cucurbita moschata]
Citrullus_lanatus_newGene_4436	--	--	--	--	--	--	--	Organ specific protein	--	--	--	organ-specific protein S2-like isoform X2 [Cucurbita moschata]
Citrullus_lanatus_newGene_1498	--	--	Molecular Function: binding (GO:0005488);;	--	--	[R]	General function prediction only	--	--	L	Replication, recombination and repair	PREDICTED: transposon Tf2-1 polyprotein isoform X1 [Cucumis melo]
Citrullus_lanatus_newGene_2030	--	--	Molecular Function: transcription factor activity, sequence-specific DNA binding (GO:0003700);; Biological Process: regulation of transcription, DNA-templated (GO:0006355);; Molecular Function: sequence-specific DNA binding (GO:0043565);;	KEGG_annotation	KEGG_pathway_annotation	K13425|2.66612e-82|csv:101213208|K13425 WRKY transcription factor 22 | (RefSeq) WRKY26; WRKY transcription factor 22-like	../inputs/Citrullus_lanatus.newGene.longest_transcript.fa.Kegg.pathway	--	--	WRKY DNA -binding domain	WRKY transcription factor 22 OS=Arabidopsis thaliana OX=3702 GN=WRKY22 PE=2 SV=1	K	Transcription	WRKY transcription factor 22-like [Cucumis sativus]
Citrullus_lanatus_newGene_4182	[H]	Coenzyme transport and metabolism	Biological Process: regulation of transcription, DNA-templated (GO:0006355);; Molecular Function: zinc ion binding (GO:0008270);;	--	--	--	--	FAR1 DNA-binding domain;; MULE transposase domain;; SWIM zinc finger	Protein FAR1-RELATED SEQUENCE 2 OS=Arabidopsis thaliana OX=3702 GN=FRS2 PE=1 SV=1	S	Function unknown	PREDICTED: protein FAR1-RELATED SEQUENCE 2 [Cucumis sativus]
Citrullus_lanatus_newGene_4055	--	--	Molecular Function: binding (GO:0005488);;	--	--	[R]	General function prediction only	--	--	L	Replication, recombination and repair	uncharacterized protein LOC111802092 [Cucurbita pepo subsp. pepo]
Citrullus_lanatus_newGene_3755	--	--	--	--	--	--	--	--	--	L	Replication, recombination and repair	uncharacterized protein LOC111022315 [Momordica charantia]
Citrullus_lanatus_newGene_4452	--	--	Molecular Function: DNA binding (GO:0003677);; Molecular Function: protein dimerization activity (GO:0046983);;	--	--	--	--	Protein of unknown function (DUF 659);; hAT family C-terminal dimerisation region;; BED zinc finger	--	S	Function unknown	uncharacterized protein LOC111430305 isoform X1 [Cucurbita moschata]
Citrullus_lanatus_newGene_3385	--	--	--	--	--	[S]	Function unknown	Vitamin B6 photo-protection and homoeostasis	Protein root UVB sensitive 6 OS=Arabidopsis thaliana OX=3702 GN=RUS6 PE=2 SV=1	S	Function unknown	hypothetical protein EUTSA_v10013323mg [Eutrema salsugineum]
Citrullus_lanatus_newGene_1926	--	--	Molecular Function: metal ion binding (GO:0046872);;	--	--	--	--	--	Metallothionein-like protein type 3 OS=Carica papaya OX=3649 PE=3 SV=1	S	Function unknown	metallothionein-like protein [Cucumis melo subsp. melo]
Citrullus_lanatus_newGene_1064	--	--	--	--	--	--	--	--	--	--	--	hypothetical protein Csa_1G189180 [Cucumis sativus]
Citrullus_lanatus_newGene_3657	--	--	--	--	--	--	--	--	--	--	--	PREDICTED: serine/threonine-protein phosphatase 7 long form homolog isoform X2 [Cucumis melo]
Citrullus_lanatus_newGene_1086	[H]	Coenzyme transport and metabolism	Molecular Function: pyridoxal kinase activity (GO:0008478);; Biological Process: pyridoxal 5'-phosphate salvage (GO:0009443);; Biological Process: phosphorylation (GO:0016310);;	KEGG_annotation	KEGG_pathway_annotation	K00868|1.48961e-111|cmo:103496845|K00868 pyridoxine kinase [EC:2.7.1.35] | (RefSeq) pyridoxal kinase	../inputs/Citrullus_lanatus.newGene.longest_transcript.fa.Kegg.pathway	[H]	Coenzyme transport and metabolism	Phosphomethylpyrimidine kinase;; pfkB family carbohydrate kinase	Pyridoxal kinase OS=Arabidopsis thaliana OX=3702 GN=PK PE=1 SV=2	H	Coenzyme transport and metabolism	PREDICTED: pyridoxal kinase [Cucumis melo]
Citrullus_lanatus_newGene_2893	--	--	--	--	--	--	--	Plant mobile domain	Serine/threonine-protein phosphatase 7 long form homolog OS=Arabidopsis thaliana OX=3702 GN=MAIL3 PE=2 SV=1	S	Function unknown	serine/threonine-protein phosphatase 7 long form homolog [Momordica charantia]
Citrullus_lanatus_newGene_1574	--	--	Biological Process: metabolic process (GO:0008152);;	KEGG_annotation	KEGG_pathway_annotation	K01658|3.736e-30|csv:101210521|K01658 anthranilate synthase component II [EC:4.1.3.27] | (RefSeq) anthranilate synthase beta subunit 2, chloroplastic-like	../inputs/Citrullus_lanatus.newGene.longest_transcript.fa.Kegg.pathway	--	--	--	--	--	--	PREDICTED: anthranilate synthase beta subunit 2, chloroplastic-like [Cucumis sativus]
Citrullus_lanatus_newGene_1885	--	--	--	--	--	[R]	General function prediction only	--	Retrovirus-related Pol polyprotein from transposon RE1 OS=Arabidopsis thaliana OX=3702 GN=RE1 PE=2 SV=1	L	Replication, recombination and repair	Retrovirus-related Pol polyprotein from transposon TNT 1-94 [Cajanus cajan]
Citrullus_lanatus_newGene_4473	--	--	--	--	--	--	--	--	--	--	--	hypothetical protein Csa_5G139810 [Cucumis sativus]
Citrullus_lanatus_newGene_629	--	--	--	--	--	--	--	--	--	S	Function unknown	E3 ubiquitin-protein ligase CHFR isoform X1 [Cucurbita moschata]
Citrullus_lanatus_newGene_2316	--	--	--	--	--	--	--	--	--	--	--	PREDICTED: serine/threonine-protein phosphatase 7 long form homolog isoform X2 [Cucumis melo]
Citrullus_lanatus_newGene_4530	--	--	Cellular Component: chloroplast (GO:0009507);; Cellular Component: photosystem (GO:0009521);; Biological Process: photosynthetic electron transport chain (GO:0009767);; Cellular Component: integral component of membrane (GO:0016021);; Molecular Function: chlorophyll binding (GO:0016168);; Biological Process: protein-chromophore linkage (GO:0018298);;	KEGG_annotation	KEGG_pathway_annotation	K02704|2.49053e-42|crb:CARUB_v10011746mg|K02704 photosystem II CP47 chlorophyll apoprotein | (RefSeq) hypothetical protein	../inputs/Citrullus_lanatus.newGene.longest_transcript.fa.Kegg.pathway	--	--	Photosystem II protein;; Photosystem II 10 kDa phosphoprotein	Photosystem II CP47 reaction center protein OS=Arabis hirsuta OX=78191 GN=psbB PE=3 SV=1	S	Function unknown	photosystem II cp47 protein, partial (chloroplast) [Aralidium pinnatifidum]
Citrullus_lanatus_newGene_4305	--	--	Cellular Component: integral component of membrane (GO:0016021);;	--	--	--	--	--	--	S	Function unknown	uncharacterized protein LOC111472986 [Cucurbita maxima]
Citrullus_lanatus_newGene_2835	--	--	Molecular Function: binding (GO:0005488);; Biological Process: cellular macromolecule metabolic process (GO:0044260);; Biological Process: nucleic acid metabolic process (GO:0090304);;	--	--	[R]	General function prediction only	--	Retrovirus-related Pol polyprotein from transposon TNT 1-94 OS=Nicotiana tabacum OX=4097 PE=2 SV=1	S	Function unknown	copia-like retrotransposable element [Arabidopsis thaliana]
Citrullus_lanatus_newGene_1001	--	--	Biological Process: regulation of transcription, DNA-templated (GO:0006355);; Molecular Function: zinc ion binding (GO:0008270);;	--	--	--	--	FAR1 DNA-binding domain;; MULE transposase domain;; SWIM zinc finger	Protein FAR1-RELATED SEQUENCE 7 OS=Arabidopsis thaliana OX=3702 GN=FRS7 PE=2 SV=1	S	Function unknown	PREDICTED: protein FAR1-RELATED SEQUENCE 7-like [Cucumis sativus]
Citrullus_lanatus_newGene_132	--	--	--	--	--	[L]	Replication, recombination and repair	DDE superfamily endonuclease;; Plant transposon protein	Protein ALP1-like OS=Arabidopsis thaliana OX=3702 GN=At3g55350 PE=2 SV=1	S	Function unknown	PREDICTED: putative nuclease HARBI1 [Cucumis sativus]
Citrullus_lanatus_newGene_4204	--	--	Molecular Function: protein kinase activity (GO:0004672);; Cellular Component: membrane (GO:0016020);;	--	--	--	--	--	--	--	--	probable LRR receptor-like serine/threonine-protein kinase At1g05700 [Cucurbita maxima]
Citrullus_lanatus_newGene_4457	--	--	--	--	--	--	--	Gibberellin regulated protein	Snakin-1 OS=Solanum tuberosum OX=4113 GN=SN1 PE=1 SV=1	S	Function unknown	hypothetical protein Csa_7G071570 [Cucumis sativus]
Citrullus_lanatus_newGene_349	--	--	Molecular Function: nucleic acid binding (GO:0003676);;	--	--	--	--	--	--	S	Function unknown	PREDICTED: uncharacterized protein LOC103482664 isoform X1 [Cucumis melo]
Citrullus_lanatus_newGene_3131	--	--	--	--	--	--	--	--	--	--	--	uncharacterized protein LOC111017452 [Momordica charantia]
Citrullus_lanatus_newGene_2250	--	--	Molecular Function: binding (GO:0005488);;	--	--	[Z]	Cytoskeleton	--	Kinesin-like protein KIN-10A OS=Arabidopsis thaliana OX=3702 GN=KIN10A PE=1 SV=1	Z	Cytoskeleton	PREDICTED: kinesin-like protein KIF22 [Cucumis melo]
Citrullus_lanatus_newGene_866	--	--	--	--	--	[L]	Replication, recombination and repair	--	--	S	Function unknown	hypothetical protein VITISV_023669 [Vitis vinifera]
Citrullus_lanatus_newGene_178	--	--	--	--	--	--	--	--	G-type lectin S-receptor-like serine/threonine-protein kinase At1g11300 OS=Arabidopsis thaliana OX=3702 GN=At1g11300 PE=2 SV=1	--	--	G-type lectin S-receptor-like serine/threonine-protein kinase At1g11330 isoform X2 [Cucurbita moschata]
Citrullus_lanatus_newGene_1393	--	--	--	--	--	--	--	--	--	S	Function unknown	PREDICTED: uncharacterized protein LOC103489287 [Cucumis melo]
Citrullus_lanatus_newGene_448	--	--	Molecular Function: ubiquitin-protein transferase activity (GO:0004842);; Molecular Function: zinc ion binding (GO:0008270);; Biological Process: protein ubiquitination (GO:0016567);; Biological Process: negative regulation of organ growth (GO:0046621);;	K19045|7.10887e-155|csv:101205146|K19045 E3 ubiquitin-protein ligase BIG BROTHER and related proteins [EC:2.3.2.27] | (RefSeq) E3 ubiquitin ligase BIG BROTHER	--	[O]	Posttranslational modification, protein turnover, chaperones	Ring finger domain;; RING-like zinc finger;; Zinc finger, C3HC4 type (RING finger);; Zinc finger, C3HC4 type (RING finger)	E3 ubiquitin ligase BIG BROTHER OS=Arabidopsis thaliana OX=3702 GN=BB PE=1 SV=1	O	Posttranslational modification, protein turnover, chaperones	PREDICTED: E3 ubiquitin ligase BIG BROTHER [Cucumis sativus]
Citrullus_lanatus_newGene_959	--	--	Molecular Function: DNA binding (GO:0003677);; Molecular Function: transcription factor activity, sequence-specific DNA binding (GO:0003700);; Cellular Component: nucleus (GO:0005634);; Biological Process: regulation of transcription, DNA-templated (GO:0006355);; Molecular Function: protein dimerization activity (GO:0046983);;	K09260|4.42029e-89|csv:101209501|K09260 MADS-box transcription enhancer factor 2A | (RefSeq) MADS-box protein SOC1	--	[K]	Transcription	K-box region;; SRF-type transcription factor (DNA-binding and dimerisation domain)	MADS-box protein SOC1 OS=Arabidopsis thaliana OX=3702 GN=SOC1 PE=1 SV=1	K	Transcription	PREDICTED: MADS-box protein SOC1 [Cucumis sativus]
Citrullus_lanatus_newGene_3293	--	--	--	--	--	--	--	--	--	--	--	PREDICTED: cytosolic endo-beta-N-acetylglucosaminidase 1 isoform X1 [Cucumis melo]
Citrullus_lanatus_newGene_2262	--	--	Molecular Function: DNA binding (GO:0003677);; Molecular Function: transcription factor activity, sequence-specific DNA binding (GO:0003700);; Cellular Component: nucleus (GO:0005634);; Biological Process: regulation of transcription, DNA-templated (GO:0006355);; Molecular Function: protein dimerization activity (GO:0046983);;	K09264|9.27366e-31|csv:101221430|K09264 MADS-box transcription factor, plant | (RefSeq) CAG3, CMB, CMB1, CUM1; floral homeotic protein AGAMOUS	--	[K]	Transcription	SRF-type transcription factor (DNA-binding and dimerisation domain)	MADS-box transcription factor 3 OS=Oryza sativa subsp. japonica OX=39947 GN=MADS3 PE=2 SV=1	K	Transcription	AG1, partial [Eschscholzia californica]
Citrullus_lanatus_newGene_2991	--	--	Biological Process: proteolysis (GO:0006508);; Molecular Function: cysteine-type peptidase activity (GO:0008234);;	K08596|1.65271e-95|cmo:103495387|K08596 sentrin-specific protease 7 [EC:3.4.22.68] | (RefSeq) probable ubiquitin-like-specific protease 2A	--	[O]	Posttranslational modification, protein turnover, chaperones	Ulp1 protease family, C-terminal catalytic domain	Probable ubiquitin-like-specific protease 2A OS=Arabidopsis thaliana OX=3702 GN=ULP2A PE=2 SV=2	O	Posttranslational modification, protein turnover, chaperones	PREDICTED: probable ubiquitin-like-specific protease 2A isoform X2 [Cucumis melo]
Citrullus_lanatus_newGene_1862	--	--	--	--	--	--	--	--	Probable inactive protein kinase At3g63330 OS=Arabidopsis thaliana OX=3702 GN=At3g63330 PE=2 SV=1	T	Signal transduction mechanisms	PREDICTED: probable protein phosphatase 2C 51 isoform X4 [Cucumis sativus]
Citrullus_lanatus_newGene_3423	--	--	Molecular Function: oxidoreductase activity, acting on CH-OH group of donors (GO:0016614);; Molecular Function: flavin adenine dinucleotide binding (GO:0050660);; Biological Process: oxidation-reduction process (GO:0055114);;	--	--	--	--	--	Berberine bridge enzyme-like 1 OS=Arabidopsis thaliana OX=3702 GN=SEC1A PE=2 SV=1	C	Energy production and conversion	PREDICTED: reticuline oxidase-like protein [Juglans regia]
Citrullus_lanatus_newGene_458	--	--	--	--	--	--	--	--	--	--	--	hypothetical protein Csa_1G600240 [Cucumis sativus]
Citrullus_lanatus_newGene_3316	--	--	Biological Process: autophagosome assembly (GO:0000045);; Cellular Component: pre-autophagosomal structure (GO:0000407);;	--	--	[S]	Function unknown	Autophagy-related protein 101	Autophagy-related protein 101 OS=Arabidopsis thaliana OX=3702 GN=ATG101 PE=1 SV=1	S	Function unknown	PREDICTED: autophagy-related protein 101 [Cucumis melo]
Citrullus_lanatus_newGene_3976	--	--	Biological Process: macromolecule metabolic process (GO:0043170);; Biological Process: primary metabolic process (GO:0044238);;	--	--	--	--	--	--	L	Replication, recombination and repair	uncharacterized protein LOC111022320 [Momordica charantia]
Citrullus_lanatus_newGene_3331	--	--	--	--	--	--	--	Zinc-binding;; 4F5 protein family	Uncharacterized protein At2g23090 OS=Arabidopsis thaliana OX=3702 GN=At2g23090 PE=1 SV=1	S	Function unknown	uncharacterized protein At2g23090 [Momordica charantia]
Citrullus_lanatus_newGene_4230	--	--	Cellular Component: integral component of membrane (GO:0016021);;	--	--	--	--	Small subunit of serine palmitoyltransferase-like	--	S	Function unknown	PREDICTED: uncharacterized protein LOC103498548 [Cucumis melo]
Citrullus_lanatus_newGene_2591	--	--	Molecular Function: metal ion binding (GO:0046872);;	--	--	--	--	--	--	S	Function unknown	uncharacterized protein LOC111017298 [Momordica charantia]
Citrullus_lanatus_newGene_3927	--	--	--	--	--	--	--	--	--	S	Function unknown	uncharacterized protein LOC111005143 [Momordica charantia]
Citrullus_lanatus_newGene_2899	--	--	--	--	--	--	--	--	--	--	--	uncharacterized protein LOC111023442 [Momordica charantia]
Citrullus_lanatus_newGene_3345	[O]	Posttranslational modification, protein turnover, chaperones	Cellular Component: integral component of membrane (GO:0016021);;	K07152|1.28397e-157|cmo:103484980|K07152 protein SCO1/2 | (RefSeq) protein SCO1 homolog 2, mitochondrial	--	[C]	Energy production and conversion	SCO1/SenC	Protein SCO1 homolog 2, mitochondrial OS=Arabidopsis thaliana OX=3702 GN=HCC2 PE=2 SV=1	S	Function unknown	protein SCO1 homolog 2, mitochondrial isoform X1 [Cucurbita pepo subsp. pepo]
Citrullus_lanatus_newGene_154	--	--	Molecular Function: endopeptidase activity (GO:0004175);; Cellular Component: nucleus (GO:0005634);; Biological Process: protein desumoylation (GO:0016926);; Molecular Function: SUMO-specific protease activity (GO:0016929);;	--	--	[O]	Posttranslational modification, protein turnover, chaperones	Ulp1 protease family, C-terminal catalytic domain	Probable ubiquitin-like-specific protease 2A OS=Arabidopsis thaliana OX=3702 GN=ULP2A PE=2 SV=2	O	Posttranslational modification, protein turnover, chaperones	PREDICTED: probable ubiquitin-like-specific protease 2A [Cucumis sativus]
Citrullus_lanatus_newGene_2802	--	--	Molecular Function: nucleic acid binding (GO:0003676);; Molecular Function: helicase activity (GO:0004386);; Molecular Function: ATP binding (GO:0005524);;	K18655|7.90767e-16|cmo:103501340|K18655 ATP-dependent RNA helicase DDX19/DBP5 [EC:3.6.4.13] | (RefSeq) DEAD-box ATP-dependent RNA helicase 38-like	--	--	--	--	--	--	--	PREDICTED: DEAD-box ATP-dependent RNA helicase 38-like [Cucumis melo]
Citrullus_lanatus_newGene_1937	--	--	Molecular Function: binding (GO:0005488);;	--	--	[R]	General function prediction only	--	--	L	Replication, recombination and repair	ty1-copia retrotransposon protein [Cucumis melo subsp. melo]
Citrullus_lanatus_newGene_928	--	--	--	--	--	--	--	--	Formin-like protein 12 OS=Oryza sativa subsp. japonica OX=39947 GN=FH12 PE=3 SV=3	S	Function unknown	PREDICTED: formin-like protein 20 isoform X6 [Cucumis melo]
Citrullus_lanatus_newGene_2651	--	--	Molecular Function: protein kinase activity (GO:0004672);; Molecular Function: ATP binding (GO:0005524);; Biological Process: protein phosphorylation (GO:0006468);; Cellular Component: integral component of membrane (GO:0016021);;	--	--	--	--	Carbohydrate-binding protein of the ER	Putative leucine-rich repeat receptor-like protein kinase At2g19210 OS=Arabidopsis thaliana OX=3702 GN=At2g19210 PE=3 SV=1	--	--	PREDICTED: putative leucine-rich repeat receptor-like protein kinase At2g19210 [Cucumis melo]
Citrullus_lanatus_newGene_1084	--	--	--	K13205|2.24541e-134|csv:101220665|K13205 A1 cistron-splicing factor AAR2 | (RefSeq) protein AAR2 homolog	--	[A]	RNA processing and modification	AAR2 protein	Retrovirus-related Pol polyprotein from transposon RE2 OS=Arabidopsis thaliana OX=3702 GN=RE2 PE=4 SV=1	S	Function unknown	protein AAR2 homolog [Cucurbita maxima]
Citrullus_lanatus_newGene_3675	--	--	--	--	--	--	--	--	--	--	--	hypothetical protein CICLE_v10003098mg [Citrus clementina]
Citrullus_lanatus_newGene_1804	--	--	--	--	--	--	--	--	--	--	--	uncharacterized protein LOC111025528 [Momordica charantia]
Citrullus_lanatus_newGene_2550	--	--	Cellular Component: integral component of membrane (GO:0016021);;	--	--	[S]	Function unknown	Protein of unknown function (DUF1242)	--	S	Function unknown	PREDICTED: protein kish isoform X1 [Cucumis sativus]
Citrullus_lanatus_newGene_3688	--	--	--	--	--	[R]	General function prediction only	--	Retrovirus-related Pol polyprotein from transposon RE1 OS=Arabidopsis thaliana OX=3702 GN=RE1 PE=2 SV=1	L	Replication, recombination and repair	uncharacterized protein LOC111025198 [Momordica charantia]
Citrullus_lanatus_newGene_4037	--	--	--	--	--	--	--	--	--	--	--	PREDICTED: uncharacterized protein LOC107990976 [Cucumis melo]
Citrullus_lanatus_newGene_3492	--	--	Cellular Component: spindle pole (GO:0000922);; Cellular Component: microtubule organizing center (GO:0005815);; Biological Process: microtubule nucleation (GO:0007020);; Molecular Function: zinc ion binding (GO:0008270);; Cellular Component: integral component of membrane (GO:0016021);; Molecular Function: protein-cysteine S-palmitoyltransferase activity (GO:0019706);; Molecular Function: gamma-…	K20003|0|csv:101206468|K20003 palmitoyltransferase ZDHHC4 [EC:2.3.1.225] | (RefSeq) probable protein S-acyltransferase 17	--	[R]	General function prediction only	DHHC palmitoyltransferase	Probable protein S-acyltransferase 17 OS=Arabidopsis thaliana OX=3702 GN=PAT17 PE=2 SV=1	S	Function unknown	hypothetical protein Csa_3G045130 [Cucumis sativus]
Citrullus_lanatus_newGene_613	--	--	--	--	--	--	--	Retrotransposon gag protein	--	L	Replication, recombination and repair	uncharacterized protein LOC111018360 [Momordica charantia]
Citrullus_lanatus_newGene_1015	--	--	--	--	--	--	--	--	--	--	--	Exocyst complex component Sec [Parasponia andersonii]
Citrullus_lanatus_newGene_2414	--	--	--	KEGG_annotation	KEGG_pathway_annotation	K01922|2.54474e-71|cmo:103488424|K01922 phosphopantothenate-cysteine ligase [EC:6.3.2.5] | (RefSeq) phosphopantothenate--cysteine ligase 2-like	../inputs/Citrullus_lanatus.newGene.longest_transcript.fa.Kegg.pathway	[R]	General function prediction only	--	Phosphopantothenate--cysteine ligase 2 OS=Arabidopsis thaliana OX=3702 GN=PPCS2 PE=2 SV=2	H	Coenzyme transport and metabolism	PREDICTED: phosphopantothenate--cysteine ligase 2-like [Cucumis melo]
Citrullus_lanatus_newGene_440	--	--	Biological Process: protein metabolic process (GO:0019538);;	--	--	--	--	--	ATP-dependent Clp protease ATP-binding subunit CLPT1, chloroplastic OS=Arabidopsis thaliana OX=3702 GN=CLPT1 PE=1 SV=1	O	Posttranslational modification, protein turnover, chaperones	PREDICTED: ATP-dependent Clp protease ATP-binding subunit CLPT1, chloroplastic-like [Cucumis melo]
Citrullus_lanatus_newGene_4383	--	--	--	--	--	--	--	--	--	--	--	PREDICTED: MADS-box protein SOC1-like [Cucumis melo]
Citrullus_lanatus_newGene_4114	--	--	--	--	--	--	--	--	--	--	--	uncharacterized protein LOC111024471 isoform X3 [Momordica charantia]
Citrullus_lanatus_newGene_2639	--	--	--	--	--	--	--	--	--	S	Function unknown	NADH-ubiquinone oxidoreductase [Trema orientalis]
Citrullus_lanatus_newGene_1982	--	--	Biological Process: metabolic process (GO:0008152);;	KEGG_annotation	KEGG_pathway_annotation	K01658|4.33422e-28|csv:101210521|K01658 anthranilate synthase component II [EC:4.1.3.27] | (RefSeq) anthranilate synthase beta subunit 2, chloroplastic-like	../inputs/Citrullus_lanatus.newGene.longest_transcript.fa.Kegg.pathway	--	--	--	--	--	--	PREDICTED: anthranilate synthase beta subunit 2, chloroplastic-like [Cucumis sativus]
Citrullus_lanatus_newGene_3845	--	--	Molecular Function: binding (GO:0005488);; Biological Process: cellular process (GO:0009987);;	--	--	[R]	General function prediction only	zinc-binding in reverse transcriptase;; Reverse transcriptase (RNA-dependent DNA polymerase)	Uncharacterized mitochondrial protein AtMg00310 OS=Arabidopsis thaliana OX=3702 GN=AtMg00310 PE=4 SV=1	S	Function unknown	PREDICTED: uncharacterized protein LOC103928158 [Pyrus x bretschneideri]
Citrullus_lanatus_newGene_3370	--	--	Biological Process: regulation of transcription, DNA-templated (GO:0006355);; Molecular Function: zinc ion binding (GO:0008270);;	--	--	--	--	FAR1 DNA-binding domain;; MULE transposase domain;; SWIM zinc finger	Putative protein FAR1-RELATED SEQUENCE 10 OS=Arabidopsis thaliana OX=3702 GN=FRS10 PE=2 SV=2	S	Function unknown	PREDICTED: putative protein FAR1-RELATED SEQUENCE 10 [Cucumis sativus]
Citrullus_lanatus_newGene_2836	--	--	--	--	--	--	--	--	--	--	--	PREDICTED: uncharacterized protein LOC107992354 [Cucumis melo]
Citrullus_lanatus_newGene_3588	--	--	Cellular Component: extracellular region (GO:0005576);; Molecular Function: manganese ion binding (GO:0030145);; Molecular Function: nutrient reservoir activity (GO:0045735);;	--	--	--	--	--	Germin-like protein subfamily 1 member 7 OS=Arabidopsis thaliana OX=3702 GN=At3g05950 PE=2 SV=1	S	Function unknown	PREDICTED: germin-like protein subfamily 1 member 17 [Cucumis melo]
Citrullus_lanatus_newGene_4187	--	--	Molecular Function: ubiquitin binding (GO:0043130);;	--	--	[S]	Function unknown	Ubiquitin-binding domain	--	O	Posttranslational modification, protein turnover, chaperones	ubiquitin domain-containing protein 1-like [Momordica charantia]
Citrullus_lanatus_newGene_468	--	--	--	--	--	--	--	--	--	--	--	hypothetical protein AXX17_AT3G05260 [Arabidopsis thaliana]
Citrullus_lanatus_newGene_2678	--	--	--	--	--	--	--	--	Thionin-like protein 2 OS=Arabidopsis thaliana OX=3702 GN=At1g12663 PE=3 SV=1	S	Function unknown	thionin-like protein 2 [Cucurbita maxima]
Citrullus_lanatus_newGene_880	--	--	Biological Process: proteolysis (GO:0006508);; Molecular Function: cysteine-type peptidase activity (GO:0008234);;	K08596|6.25118e-11|cmo:103488127|K08596 sentrin-specific protease 7 [EC:3.4.22.68] | (RefSeq) probable ubiquitin-like-specific protease 2B	--	--	--	--	--	--	--	hypothetical protein Csa_2G370540 [Cucumis sativus]
Citrullus_lanatus_newGene_1962	--	--	--	--	--	--	--	--	--	--	--	uncharacterized protein LOC111778095 [Cucurbita pepo subsp. pepo]
Citrullus_lanatus_newGene_1299	--	--	Cellular Component: integral component of membrane (GO:0016021);;	K17086|5.71576e-143|csv:101213296|K17086 transmembrane 9 superfamily member 2/4 | (RefSeq) transmembrane 9 superfamily member 8-like	--	[U]	Intracellular trafficking, secretion, and vesicular transport	Endomembrane protein 70	Transmembrane 9 superfamily member 7 OS=Arabidopsis thaliana OX=3702 GN=TMN7 PE=2 SV=1	S	Function unknown	transmembrane 9 superfamily member 8-like [Cucurbita moschata]
Citrullus_lanatus_newGene_4429	--	--	Cellular Component: mitochondrial proton-transporting ATP synthase complex, coupling factor F(o) (GO:0000276);; Molecular Function: hydrogen ion transmembrane transporter activity (GO:0015078);; Biological Process: ATP synthesis coupled proton transport (GO:0015986);; Cellular Component: integral component of membrane (GO:0016021);;	--	--	--	--	ATP synthase E chain	--	S	Function unknown	hypothetical protein Csa_7G007920 [Cucumis sativus]
Citrullus_lanatus_newGene_3165	--	--	Biological Process: primary metabolic process (GO:0044238);; Biological Process: cellular macromolecule metabolic process (GO:0044260);; Molecular Function: organic cyclic compound binding (GO:0097159);; Molecular Function: heterocyclic compound binding (GO:1901363);;	--	--	[R]	General function prediction only	Reverse transcriptase (RNA-dependent DNA polymerase)	Retrovirus-related Pol polyprotein from transposon RE2 OS=Arabidopsis thaliana OX=3702 GN=RE2 PE=4 SV=1	L	Replication, recombination and repair	hypothetical protein VITISV_006720 [Vitis vinifera]
Citrullus_lanatus_newGene_4021	--	--	Molecular Function: binding (GO:0005488);; Biological Process: macromolecule metabolic process (GO:0043170);; Biological Process: primary metabolic process (GO:0044238);;	--	--	[R]	General function prediction only	Reverse transcriptase (RNA-dependent DNA polymerase)	Uncharacterized mitochondrial protein AtMg00860 OS=Arabidopsis thaliana OX=3702 GN=AtMg00860 PE=4 SV=1	L	Replication, recombination and repair	pol protein [Cucumis melo subsp. melo]
Citrullus_lanatus_newGene_789	--	--	--	--	--	--	--	--	--	--	--	uncharacterized protein LOC110667046 [Hevea brasiliensis]
Citrullus_lanatus_newGene_4448	--	--	--	--	--	[R]	General function prediction only	--	--	L	Replication, recombination and repair	uncharacterized protein LOC111019598 [Momordica charantia]
Citrullus_lanatus_newGene_3739	--	--	--	--	--	[R]	General function prediction only	GAG-pre-integrase domain	Retrovirus-related Pol polyprotein from transposon RE2 OS=Arabidopsis thaliana OX=3702 GN=RE2 PE=4 SV=1	S	Function unknown	hypothetical protein VITISV_017108 [Vitis vinifera]
Citrullus_lanatus_newGene_437	--	--	--	KEGG_annotation	KEGG_pathway_annotation	K13449|3.76262e-12|thj:104807200|K13449 pathogenesis-related protein 1 | (RefSeq) pathogenesis-related protein 1-like	../inputs/Citrullus_lanatus.newGene.longest_transcript.fa.Kegg.pathway	[S]	Function unknown	--	Pathogenesis-related protein 1 OS=Arabidopsis thaliana OX=3702 GN=At2g14610 PE=1 SV=1	S	Function unknown	pathogenesis-related protein PRB1-3-like [Cucurbita pepo subsp. pepo]
Citrullus_lanatus_newGene_3922	--	--	--	--	--	--	--	Gibberellin regulated protein	Gibberellin-regulated protein 9 OS=Arabidopsis thaliana OX=3702 GN=GASA9 PE=3 SV=1	S	Function unknown	PREDICTED: gibberellin-regulated protein 9 [Cucumis melo]
Citrullus_lanatus_newGene_2136	--	--	Cellular Component: integral component of membrane (GO:0016021);; Molecular Function: oxidoreductase activity (GO:0016491);; Biological Process: oxidation-reduction process (GO:0055114);;	--	--	[PQ]	--	--	Ferric reduction oxidase 4 OS=Arabidopsis thaliana OX=3702 GN=FRO4 PE=2 SV=1	U	Intracellular trafficking, secretion, and vesicular transport	PREDICTED: ferric reduction oxidase 4-like [Cucumis sativus]
Citrullus_lanatus_newGene_2257	--	--	--	--	--	[R]	General function prediction only	--	Uncharacterized mitochondrial protein AtMg00860 OS=Arabidopsis thaliana OX=3702 GN=AtMg00860 PE=4 SV=1	L	Replication, recombination and repair	retrotransposon-related protein [Trifolium pratense]
Citrullus_lanatus_newGene_324	--	--	--	KEGG_annotation	KEGG_pathway_annotation	K12836|1.19687e-06|csv:101221685|K12836 splicing factor U2AF 35 kDa subunit | (RefSeq) splicing factor U2af small subunit B-like	../inputs/Citrullus_lanatus.newGene.longest_transcript.fa.Kegg.pathway	[A]	RNA processing and modification	--	Splicing factor U2af small subunit B OS=Arabidopsis thaliana OX=3702 GN=U2AF35B PE=1 SV=1	--	--	splicing factor U2af small subunit B-like [Cucurbita moschata]
Citrullus_lanatus_newGene_4016	--	--	Molecular Function: DNA binding (GO:0003677);;	K09422|6.33036e-48|csv:101218291|K09422 myb proto-oncogene protein, plant | (RefSeq) transcription factor MYB1-like	--	[K]	Transcription	Myb-like DNA-binding domain;; Myb-like DNA-binding domain	Transcription factor MYB113 OS=Arabidopsis thaliana OX=3702 GN=MYB113 PE=1 SV=1	K	Transcription	PREDICTED: transcription factor MYB1-like [Cucumis sativus]
Citrullus_lanatus_newGene_1685	--	--	Biological Process: mRNA splicing, via spliceosome (GO:0000398);; Molecular Function: RNA binding (GO:0003723);; Molecular Function: transferase activity (GO:0016740);; Cellular Component: viral nucleocapsid (GO:0019013);; Cellular Component: U4/U6 x U5 tri-snRNP complex (GO:0046540);;	KEGG_annotation	KEGG_pathway_annotation	K12627|6.19826e-46|csv:101208379|K12627 U6 snRNA-associated Sm-like protein LSm8 | (RefSeq) sm-like protein LSM8	../inputs/Citrullus_lanatus.newGene.longest_transcript.fa.Kegg.pathway	[A]	RNA processing and modification	LSM domain	Sm-like protein LSM8 OS=Arabidopsis thaliana OX=3702 GN=LSM8 PE=1 SV=1	K	Transcription	sm-like protein LSM8 [Momordica charantia]
Citrullus_lanatus_newGene_626	--	--	Molecular Function: DNA binding (GO:0003677);; Biological Process: regulation of transcription, DNA-templated (GO:0006355);;	--	--	[K]	Transcription	--	GATA transcription factor 5 OS=Arabidopsis thaliana OX=3702 GN=GATA5 PE=2 SV=1	K	Transcription	PREDICTED: GATA transcription factor 5-like [Cucumis melo]
Citrullus_lanatus_newGene_4699	--	--	--	--	--	--	--	--	--	S	Function unknown	PREDICTED: uncharacterized protein LOC103493824 [Cucumis melo]
Citrullus_lanatus_newGene_3482	[O]	Posttranslational modification, protein turnover, chaperones	Molecular Function: structural constituent of ribosome (GO:0003735);; Cellular Component: extracellular region (GO:0005576);; Cellular Component: ribosome (GO:0005840);; Biological Process: translation (GO:0006412);; Biological Process: protein ubiquitination (GO:0016567);; Molecular Function: protein tag (GO:0031386);; Biological Process: ribosome biogenesis (GO:0042254);;	KEGG_annotation	KEGG_pathway_annotation	K02927|8.34403e-15|osa:4347411|K02927 large subunit ribosomal protein L40e | (RefSeq) ubiquitin-60S ribosomal protein L40	../inputs/Citrullus_lanatus.newGene.longest_transcript.fa.Kegg.pathway	[J]	Translation, ribosomal structure and biogenesis	Ubiquitin family	Ubiquitin-60S ribosomal protein L40 OS=Brassica rapa subsp. pekinensis OX=51351 PE=2 SV=2	J	Translation, ribosomal structure and biogenesis	unnamed protein product, partial [Vitis vinifera]
Citrullus_lanatus_newGene_3741	--	--	--	KEGG_annotation	KEGG_pathway_annotation	K14408|5.34697e-51|csv:101208724|K14408 cleavage stimulation factor subunit 3 | (RefSeq) cleavage stimulation factor subunit 77	../inputs/Citrullus_lanatus.newGene.longest_transcript.fa.Kegg.pathway	[A]	RNA processing and modification	--	Cleavage stimulation factor subunit 77 OS=Arabidopsis thaliana OX=3702 GN=CSTF77 PE=1 SV=1	A	RNA processing and modification	PREDICTED: cleavage stimulation factor subunit 77 isoform X1 [Cucumis sativus]
Citrullus_lanatus_newGene_717	--	--	Cellular Component: integral component of membrane (GO:0016021);;	--	--	--	--	--	--	S	Function unknown	uncharacterized protein LOC111432392 [Cucurbita moschata]
Citrullus_lanatus_newGene_3201	--	--	Cellular Component: integral component of membrane (GO:0016021);;	--	--	--	--	Domain of unknown function (DUF4516)	--	S	Function unknown	hypothetical protein Csa_5G517080 [Cucumis sativus]
Citrullus_lanatus_newGene_3964	[H]	Coenzyme transport and metabolism	--	--	--	[R]	General function prediction only	--	--	S	Function unknown	PREDICTED: haloacid dehalogenase-like hydrolase domain-containing protein 3 [Cucumis melo]
Citrullus_lanatus_newGene_1134	--	--	Cellular Component: integral component of membrane (GO:0016021);; Molecular Function: metal ion binding (GO:0046872);;	--	--	--	--	--	--	S	Function unknown	PREDICTED: uncharacterized protein LOC101219582 [Cucumis sativus]
Citrullus_lanatus_newGene_1730	--	--	--	--	--	--	--	Cysteine-rich TM module stress tolerance	--	--	--	cysteine-rich and transmembrane domain-containing protein B-like [Cucurbita maxima]
Citrullus_lanatus_newGene_1223	--	--	Biological Process: killing of cells of other organism (GO:0031640);; Biological Process: defense response to fungus (GO:0050832);;	--	--	--	--	Gamma-thionin family	Defensin-like protein 2 OS=Arabidopsis thaliana OX=3702 GN=PDF2.2 PE=2 SV=1	S	Function unknown	defensin-like protein 6 [Citrullus lanatus]
Citrullus_lanatus_newGene_3234	--	--	Cellular Component: integral component of membrane (GO:0016021);; Molecular Function: metal ion binding (GO:0046872);;	--	--	--	--	--	--	S	Function unknown	PREDICTED: uncharacterized protein LOC101215865 [Cucumis sativus]
Citrullus_lanatus_newGene_1353	--	--	--	--	--	--	--	--	--	--	--	PREDICTED: RING-H2 finger protein ATL3-like [Cucumis melo]
Citrullus_lanatus_newGene_3691	[G]	Carbohydrate transport and metabolism	Molecular Function: hydrolase activity, hydrolyzing O-glycosyl compounds (GO:0004553);; Cellular Component: cell wall (GO:0005618);; Biological Process: xyloglucan metabolic process (GO:0010411);; Molecular Function: xyloglucan:xyloglucosyl transferase activity (GO:0016762);; Biological Process: cell wall biogenesis (GO:0042546);; Cellular Component: apoplast (GO:0048046);; Biological Process: ce…	K08235|0|cmo:103491386|K08235 xyloglucan:xyloglucosyl transferase [EC:2.4.1.207] | (RefSeq) XTH1; brassinosteroid-regulated protein BRU1-like	--	--	--	Glycosyl hydrolases family 16;; Xyloglucan endo-transglycosylase (XET) C-terminus	Xyloglucan endotransglucosylase/hydrolase 2 OS=Glycine max OX=3847 PE=2 SV=1	G	Carbohydrate transport and metabolism	brassinosteroid-regulated protein BRU1-like precursor [Cucumis melo]
Citrullus_lanatus_newGene_756	--	--	--	--	--	--	--	--	--	--	--	PREDICTED: uncharacterized protein LOC103482899 isoform X1 [Cucumis melo]
Citrullus_lanatus_newGene_1443	--	--	Molecular Function: transcription factor activity, sequence-specific DNA binding (GO:0003700);; Biological Process: regulation of transcription, DNA-templated (GO:0006355);; Molecular Function: sequence-specific DNA binding (GO:0043565);;	--	--	--	--	WRKY DNA -binding domain	Probable WRKY transcription factor 51 OS=Arabidopsis thaliana OX=3702 GN=WRKY51 PE=1 SV=1	K	Transcription	PREDICTED: probable WRKY transcription factor 51 [Cucumis melo]
Citrullus_lanatus_newGene_2812	--	--	Cellular Component: nucleus (GO:0005634);; Cellular Component: cytoplasm (GO:0005737);; Biological Process: chromosome segregation (GO:0007059);; Cellular Component: integral component of membrane (GO:0016021);; Biological Process: iron-sulfur cluster assembly (GO:0016226);;	--	--	[S]	Function unknown	--	Protein AE7 OS=Arabidopsis thaliana OX=3702 GN=AE7 PE=1 SV=2	S	Function unknown	PREDICTED: MIP18 family protein At1g68310 [Cucumis sativus]
Citrullus_lanatus_newGene_531	--	--	Molecular Function: DNA binding (GO:0003677);; Molecular Function: zinc ion binding (GO:0008270);; Cellular Component: integral component of membrane (GO:0016021);;	--	--	[R]	General function prediction only	--	--	S	Function unknown	hypothetical protein Csa_4G569720 [Cucumis sativus]
Citrullus_lanatus_newGene_3951	--	--	--	--	--	--	--	--	--	--	--	PREDICTED: uncharacterized protein LOC103485740 [Cucumis melo]
Citrullus_lanatus_newGene_1467	--	--	Cellular Component: endoplasmic reticulum (GO:0005783);; Cellular Component: integral component of membrane (GO:0016021);;	--	--	[S]	Function unknown	Ribosome associated membrane protein RAMP4	--	U	Intracellular trafficking, secretion, and vesicular transport	stress-associated endoplasmic reticulum protein 2-like [Momordica charantia]
Citrullus_lanatus_newGene_2073	--	--	Cellular Component: membrane (GO:0016020);;	--	--	[R]	General function prediction only	Reverse transcriptase (RNA-dependent DNA polymerase);; Reverse transcriptase-like	--	S	Function unknown	uncharacterized protein LOC111024874 [Momordica charantia]
Citrullus_lanatus_newGene_113	--	--	--	--	--	--	--	--	--	--	--	uncharacterized protein LOC111464834 [Cucurbita moschata]
Citrullus_lanatus_newGene_1533	[H]	Coenzyme transport and metabolism	Cellular Component: chloroplast (GO:0009507);; Cellular Component: integral component of membrane (GO:0016021);;	--	--	--	--	Cobalt transport protein	Protein ABCI12, chloroplastic OS=Arabidopsis thaliana OX=3702 GN=ABCI12 PE=1 SV=1	P	Inorganic ion transport and metabolism	PREDICTED: protein ABCI12, chloroplastic isoform X1 [Cucumis melo]
Citrullus_lanatus_newGene_2575	[P]	Inorganic ion transport and metabolism	Molecular Function: ATP binding (GO:0005524);; Biological Process: ATP biosynthetic process (GO:0006754);; Molecular Function: hydrogen-exporting ATPase activity, phosphorylative mechanism (GO:0008553);; Cellular Component: integral component of membrane (GO:0016021);; Molecular Function: metal ion binding (GO:0046872);; Biological Process: hydrogen ion transmembrane transport (GO:1902600);;	KEGG_annotation	KEGG_pathway_annotation	K01535|0|cmo:103488233|K01535 H+-transporting ATPase [EC:3.6.3.6] | (RefSeq) plasma membrane ATPase 4-like	../inputs/Citrullus_lanatus.newGene.longest_transcript.fa.Kegg.pathway	[P]	Inorganic ion transport and metabolism	E1-E2 ATPase;; haloacid dehalogenase-like hydrolase;; Cation transporter/ATPase, N-terminus	Plasma membrane ATPase 4 OS=Nicotiana plumbaginifolia OX=4092 GN=PMA4 PE=2 SV=1	P	Inorganic ion transport and metabolism	PREDICTED: plasma membrane ATPase 4-like [Cucumis melo]
Citrullus_lanatus_newGene_3186	--	--	--	K11877|3.83132e-61|csv:101204852|K11877 proteasome assembly chaperone 3 | (RefSeq) uncharacterized LOC101204852	--	[S]	Function unknown	Proteasome assembly chaperone 3	--	O	Posttranslational modification, protein turnover, chaperones	uncharacterized protein LOC111789023 isoform X3 [Cucurbita pepo subsp. pepo]
Citrullus_lanatus_newGene_544	--	--	Molecular Function: binding (GO:0005488);;	--	--	[R]	General function prediction only	--	Retrovirus-related Pol polyprotein from transposon RE1 OS=Arabidopsis thaliana OX=3702 GN=RE1 PE=2 SV=1	L	Replication, recombination and repair	uncharacterized protein LOC111022315 [Momordica charantia]
Citrullus_lanatus_newGene_1812	--	--	--	--	--	[K]	Transcription	HIT zinc finger	--	S	Function unknown	PREDICTED: zinc finger HIT domain-containing protein 3 isoform X1 [Cucumis sativus]
Citrullus_lanatus_newGene_31	[O]	Posttranslational modification, protein turnover, chaperones	Cellular Component: nucleus (GO:0005634);; Cellular Component: cytoplasm (GO:0005737);;	K12158|4.18735e-88|csv:101214716|K12158 ubiquitin-like protein Nedd8 | (RefSeq) ubiquitin-NEDD8-like protein RUB1	--	[OR]	--	Ubiquitin family;; Ubiquitin-2 like Rad60 SUMO-like;; Ubiquitin-like domain;; Ubiquitin-2 like Rad60 SUMO-like	Ubiquitin-NEDD8-like protein RUB1 OS=Oryza sativa subsp. japonica OX=39947 GN=RUB1 PE=2 SV=2	O	Posttranslational modification, protein turnover, chaperones	PREDICTED: ubiquitin-NEDD8-like protein RUB1 [Cucumis sativus]
Citrullus_lanatus_newGene_1803	--	--	--	--	--	--	--	--	--	S	Function unknown	PREDICTED: uncharacterized protein LOC101211516 [Cucumis sativus]
Citrullus_lanatus_newGene_1196	--	--	--	--	--	--	--	--	--	S	Function unknown	uncharacterized protein LOC111794015 [Cucurbita pepo subsp. pepo]
Citrullus_lanatus_newGene_3313	--	--	--	--	--	[R]	General function prediction only	--	Retrovirus-related Pol polyprotein from transposon RE1 OS=Arabidopsis thaliana OX=3702 GN=RE1 PE=2 SV=1	Q	Secondary metabolites biosynthesis, transport and catabolism	hypothetical protein VITISV_021899 [Vitis vinifera]
Citrullus_lanatus_newGene_2440	--	--	Cellular Component: membrane (GO:0016020);;	--	--	--	--	--	--	--	--	hypothetical protein Csa_6G044010 [Cucumis sativus]
Citrullus_lanatus_newGene_3332	--	--	--	KEGG_annotation	KEGG_pathway_annotation	K05658|4.74256e-32|bvg:104905624|K05658 ATP-binding cassette, subfamily B (MDR/TAP), member 1 [EC:3.6.3.44] | (RefSeq) uncharacterized LOC104905624	../inputs/Citrullus_lanatus.newGene.longest_transcript.fa.Kegg.pathway	[R]	General function prediction only	--	Retrovirus-related Pol polyprotein from transposon TNT 1-94 OS=Nicotiana tabacum OX=4097 PE=2 SV=1	S	Function unknown	uncharacterized protein LOC109827718 [Asparagus officinalis]
Citrullus_lanatus_newGene_4557	--	--	--	--	--	--	--	--	--	S	Function unknown	PREDICTED: uncharacterized protein LOC103485953 [Cucumis melo]
Citrullus_lanatus_newGene_4244	--	--	--	--	--	--	--	--	--	--	--	PREDICTED: uncharacterized protein LOC103499672 isoform X1 [Cucumis melo]
Citrullus_lanatus_newGene_1988	--	--	--	--	--	--	--	--	--	S	Function unknown	hypothetical protein L484_002552 [Morus notabilis]
Citrullus_lanatus_newGene_667	--	--	Molecular Function: copper ion binding (GO:0005507);; Cellular Component: plant-type cell wall (GO:0009505);; Cellular Component: plasmodesma (GO:0009506);; Molecular Function: oxidoreductase activity, oxidizing metal ions (GO:0016722);; Biological Process: oxidation-reduction process (GO:0055114);;	--	--	[Q]	Secondary metabolites biosynthesis, transport and catabolism	--	L-ascorbate oxidase homolog OS=Nicotiana tabacum OX=4097 PE=2 SV=1	Q	Secondary metabolites biosynthesis, transport and catabolism	L-ascorbate oxidase homolog [Momordica charantia]
Citrullus_lanatus_newGene_4397	--	--	Biological Process: regulation of transcription, DNA-templated (GO:0006355);; Molecular Function: zinc ion binding (GO:0008270);;	--	--	--	--	FAR1 DNA-binding domain;; MULE transposase domain;; SWIM zinc finger	Putative protein FAR1-RELATED SEQUENCE 10 OS=Arabidopsis thaliana OX=3702 GN=FRS10 PE=2 SV=2	S	Function unknown	putative protein FAR1-RELATED SEQUENCE 10 isoform X1 [Momordica charantia]
Citrullus_lanatus_newGene_699	--	--	Cellular Component: intracellular (GO:0005622);; Biological Process: intracellular protein transport (GO:0006886);;	--	--	[U]	Intracellular trafficking, secretion, and vesicular transport	VHS domain	TOM1-like protein 5 OS=Arabidopsis thaliana OX=3702 GN=TOL5 PE=1 SV=1	S	Function unknown	hypothetical protein Csa_4G338950 [Cucumis sativus]
Citrullus_lanatus_newGene_428	--	--	--	--	--	[R]	General function prediction only	--	Retrovirus-related Pol polyprotein from transposon RE2 OS=Arabidopsis thaliana OX=3702 GN=RE2 PE=4 SV=1	L	Replication, recombination and repair	PREDICTED: uncharacterized mitochondrial protein AtMg00810-like [Cucumis melo]
Citrullus_lanatus_newGene_2672	--	--	--	--	--	--	--	--	--	--	--	PREDICTED: pyrophosphate--fructose 6-phosphate 1-phosphotransferase subunit alpha 2-like [Cucumis sativus]
Citrullus_lanatus_newGene_1358	[QV]	Secondary metabolites biosynthesis, transport and catabolism;; Defense mechanisms	Molecular Function: monooxygenase activity (GO:0004497);; Molecular Function: iron ion binding (GO:0005506);; Cellular Component: integral component of membrane (GO:0016021);; Molecular Function: oxidoreductase activity, acting on paired donors, with incorporation or reduction of molecular oxygen (GO:0016705);; Molecular Function: heme binding (GO:0020037);; Biological Process: oxidation-reductio…	--	--	[Q]	Secondary metabolites biosynthesis, transport and catabolism	Cytochrome P450	Cytochrome P450 82C3 OS=Arabidopsis thaliana OX=3702 GN=CYP82C3 PE=2 SV=3	Q	Secondary metabolites biosynthesis, transport and catabolism	PREDICTED: cytochrome P450 CYP82D47-like [Cucumis sativus]
Citrullus_lanatus_newGene_142	--	--	--	--	--	--	--	gag-polypeptide of LTR copia-type	--	S	Function unknown	uncharacterized protein LOC111024541 [Momordica charantia]
Citrullus_lanatus_newGene_2749	--	--	--	--	--	--	--	--	--	S	Function unknown	protein KINESIN LIGHT CHAIN-RELATED 1 [Cucurbita moschata]
Citrullus_lanatus_newGene_414	--	--	Biological Process: metal ion transport (GO:0030001);; Molecular Function: metal ion binding (GO:0046872);;	--	--	[P]	Inorganic ion transport and metabolism	Heavy-metal-associated domain	Heavy metal-associated isoprenylated plant protein 20 OS=Arabidopsis thaliana OX=3702 GN=HIPP20 PE=1 SV=1	S	Function unknown	hypothetical protein Csa_1G650120 [Cucumis sativus]
Citrullus_lanatus_newGene_4577	--	--	--	--	--	[R]	General function prediction only	--	Uncharacterized mitochondrial protein AtMg00860 OS=Arabidopsis thaliana OX=3702 GN=AtMg00860 PE=4 SV=1	L	Replication, recombination and repair	hypothetical protein AALP_AAs48021U000700 [Arabis alpina]
Citrullus_lanatus_newGene_1509	--	--	Cellular Component: mitochondrion (GO:0005739);; Biological Process: response to cytokinin (GO:0009735);; Cellular Component: integral component of membrane (GO:0016021);;	--	--	--	--	--	--	S	Function unknown	PREDICTED: uncharacterized protein LOC103498799 [Cucumis melo]
Citrullus_lanatus_newGene_1424	--	--	Biological Process: metabolic process (GO:0008152);; Molecular Function: methyltransferase activity (GO:0008168);;	--	--	--	--	--	--	Q	Secondary metabolites biosynthesis, transport and catabolism	PREDICTED: methyltransferase-like protein 7A [Cucumis sativus]
Citrullus_lanatus_newGene_958	--	--	Molecular Function: DNA binding (GO:0003677);;	--	--	--	--	Remorin, C-terminal region;; Remorin, N-terminal region	Remorin OS=Arabidopsis thaliana OX=3702 GN=DBP PE=1 SV=1	S	Function unknown	PREDICTED: uncharacterized protein At3g61260 isoform X1 [Cucumis melo]
Citrullus_lanatus_newGene_4218	--	--	--	K18171|1.32598e-55|cmo:103498594|K18171 COX assembly mitochondrial protein 1 | (RefSeq) uncharacterized protein DDB_G0275933	--	[S]	Function unknown	Cytochrome c oxidase biogenesis protein Cmc1 like	--	S	Function unknown	PREDICTED: uncharacterized protein DDB_G0275933 [Cucumis melo]
Citrullus_lanatus_newGene_2435	--	--	--	--	--	[R]	General function prediction only	--	--	L	Replication, recombination and repair	uncharacterized protein LOC110659789 [Hevea brasiliensis]
Citrullus_lanatus_newGene_4242	--	--	--	--	--	--	--	--	--	--	--	PREDICTED: serine/threonine-protein phosphatase 7 long form homolog isoform X2 [Cucumis melo]
Citrullus_lanatus_newGene_290	--	--	--	--	--	[L]	Replication, recombination and repair	--	--	S	Function unknown	hypothetical protein PRUPE_1G189200 [Prunus persica]
Citrullus_lanatus_newGene_2765	--	--	Biological Process: positive regulation of stomatal complex development (GO:2000123);;	--	--	--	--	Stomagen	EPIDERMAL PATTERNING FACTOR-like protein 9 OS=Arabidopsis thaliana OX=3702 GN=EPFL9 PE=1 SV=1	S	Function unknown	uncharacterized protein LOC111023601 [Momordica charantia]
Citrullus_lanatus_newGene_250	--	--	Molecular Function: DNA binding (GO:0003677);;	--	--	--	--	Helix-loop-helix DNA-binding domain	Transcription factor bHLH36 OS=Arabidopsis thaliana OX=3702 GN=BHLH36 PE=2 SV=1	K	Transcription	PREDICTED: transcription factor bHLH36-like [Cucumis melo]
Citrullus_lanatus_newGene_1843	--	--	Biological Process: pseudouridine synthesis (GO:0001522);; Cellular Component: nucleolus (GO:0005730);; Biological Process: polar nucleus fusion (GO:0010197);; Cellular Component: Cajal body (GO:0015030);; Molecular Function: snoRNA binding (GO:0030515);; Biological Process: ribosome biogenesis (GO:0042254);;	KEGG_annotation	KEGG_pathway_annotation	K11130|3.42035e-30|egr:104433665|K11130 H/ACA ribonucleoprotein complex subunit 3 | (RefSeq) H/ACA ribonucleoprotein complex subunit 3-like protein	../inputs/Citrullus_lanatus.newGene.longest_transcript.fa.Kegg.pathway	[A]	RNA processing and modification	Nucleolar RNA-binding protein, Nop10p family	H/ACA ribonucleoprotein complex subunit 3-like protein OS=Arabidopsis thaliana OX=3702 GN=At2g20490 PE=3 SV=2	J	Translation, ribosomal structure and biogenesis	H/ACA ribonucleoprotein complex subunit 3-like protein [Momordica charantia]
Citrullus_lanatus_newGene_2770	--	--	--	--	--	--	--	--	Wound-induced basic protein OS=Phaseolus vulgaris OX=3885 GN=PR4 PE=2 SV=1	S	Function unknown	wound-responsive family protein [Populus trichocarpa]
Citrullus_lanatus_newGene_4369	--	--	--	--	--	--	--	--	--	S	Function unknown	PREDICTED: uncharacterized protein LOC101211284 [Cucumis sativus]
Citrullus_lanatus_newGene_2107	[L]	Replication, recombination and repair	--	--	--	--	--	MutS domain V	DNA mismatch repair protein MSH1, mitochondrial OS=Arabidopsis thaliana OX=3702 GN=MSH1 PE=1 SV=1	L	Replication, recombination and repair	PREDICTED: endonuclease MutS2 isoform X1 [Cucumis melo]
Citrullus_lanatus_newGene_423	--	--	--	--	--	[R]	General function prediction only	Integrase core domain;; Reverse transcriptase (RNA-dependent DNA polymerase);; gag-polypeptide of LTR copia-type;; Reverse transcriptase (RNA-dependent DNA polymerase);; Reverse transcriptase (RNA-dependent DNA polymerase)	Retrovirus-related Pol polyprotein from transposon TNT 1-94 OS=Nicotiana tabacum OX=4097 PE=2 SV=1	S	Function unknown	copia LTR rider [Trifolium pratense]
Citrullus_lanatus_newGene_3708	[H]	Coenzyme transport and metabolism	Biological Process: methylation (GO:0032259);; Molecular Function: protein dimerization activity (GO:0046983);; Molecular Function: (iso)eugenol O-methyltransferase activity (GO:0050630);;	--	--	[R]	General function prediction only	O-methyltransferase;; Dimerisation domain	Xanthohumol 4-O-methyltransferase OS=Humulus lupulus OX=3486 GN=OMT2 PE=1 SV=1	S	Function unknown	PREDICTED: (R,S)-reticuline 7-O-methyltransferase-like [Cucumis melo]
Citrullus_lanatus_newGene_3155	--	--	--	--	--	--	--	--	--	--	--	PREDICTED: uncharacterized protein LOC101205353 [Cucumis sativus]
Citrullus_lanatus_newGene_1980	--	--	Molecular Function: gibberellin 3-beta-dioxygenase activity (GO:0016707);; Molecular Function: metal ion binding (GO:0046872);; Biological Process: oxidation-reduction process (GO:0055114);;	KEGG_annotation	KEGG_pathway_annotation	K04125|2.38012e-43|csv:101220829|K04125 gibberellin 2-oxidase [EC:1.14.11.13] | (RefSeq) gibberellin 2-beta-dioxygenase 8-like	../inputs/Citrullus_lanatus.newGene.longest_transcript.fa.Kegg.pathway	[QR]	--	--	Gibberellin 2-beta-dioxygenase 8 OS=Arabidopsis thaliana OX=3702 GN=GA2OX8 PE=1 SV=2	S	Function unknown	PREDICTED: gibberellin 2-beta-dioxygenase 8-like [Cucumis sativus]
Citrullus_lanatus_newGene_1165	--	--	--	--	--	--	--	--	--	--	--	uncharacterized protein LOC111442215 isoform X1 [Cucurbita moschata]
Citrullus_lanatus_newGene_989	--	--	--	K05765|2.66323e-14|gra:105798814|K05765 cofilin | (RefSeq) actin-depolymerizing factor	--	[Z]	Cytoskeleton	--	Actin-depolymerizing factor 11 OS=Oryza sativa subsp. japonica OX=39947 GN=ADF11 PE=2 SV=1	S	Function unknown	hypothetical protein GOBAR_AA02354 [Gossypium barbadense]
Citrullus_lanatus_newGene_1325	--		Molecular Function: protein serine/threonine kinase activity (GO:0004674);; Molecular Function: ATP binding (GO:0005524);; Biological Process: protein phosphorylation (GO:0006468);; Cellular Component: integral component of membrane (GO:0016021);;	K04733|6.73818e-134|cmo:103503763|K04733 interleukin-1 receptor-associated kinase 4 [EC:2.7.11.1] | (RefSeq) rust resistance kinase Lr10-like	--	--	--	Protein tyrosine kinase;; Protein kinase domain;; Protein tyrosine kinase	LEAF RUST 10 DISEASE-RESISTANCE LOCUS RECEPTOR-LIKE PROTEIN KINASE-like 2.4 OS=Arabidopsis thaliana OX=3702 GN=LRK10L-2.4 PE=3 SV=1	T	Signal transduction mechanisms	PREDICTED: rust resistance kinase Lr10-like isoform X2 [Cucumis melo]
Citrullus_lanatus_newGene_3829	--	--	--	--	--	--	--	--	--	--	--	uncharacterized protein LOC111025678 [Momordica charantia]
Citrullus_lanatus_newGene_1431	--	--	Cellular Component: integral component of membrane (GO:0016021);;	--	--	--	--	--	--	--	--	PREDICTED: uncharacterized protein LOC105435565 [Cucumis sativus]
Citrullus_lanatus_newGene_1607	--	--	--	--	--	[R]	General function prediction only	--	Retrovirus-related Pol polyprotein from transposon RE1 OS=Arabidopsis thaliana OX=3702 GN=RE1 PE=2 SV=1	--	--	hypothetical protein VITISV_032547 [Vitis vinifera]
Citrullus_lanatus_newGene_1840	--	--	--	--	--	--	--	--	--	S	Function unknown	hypothetical protein Csa_3G608720 [Cucumis sativus]
Citrullus_lanatus_newGene_1469	[O]	Posttranslational modification, protein turnover, chaperones	Cellular Component: cell (GO:0005623);; Molecular Function: electron carrier activity (GO:0009055);; Molecular Function: protein disulfide oxidoreductase activity (GO:0015035);; Biological Process: cell redox homeostasis (GO:0045454);; Biological Process: oxidation-reduction process (GO:0055114);;	K03676|1.22636e-95|csv:101210016|K03676 glutaredoxin 3 | (RefSeq) glutaredoxin-C5, chloroplastic-like	--	[O]	Posttranslational modification, protein turnover, chaperones	--	Glutaredoxin-C5, chloroplastic OS=Arabidopsis thaliana OX=3702 GN=GRXC5 PE=1 SV=1	O	Posttranslational modification, protein turnover, chaperones	PREDICTED: glutaredoxin-C5, chloroplastic-like [Cucumis sativus]
Citrullus_lanatus_newGene_2546	[R]	General function prediction only	Molecular Function: zinc ion binding (GO:0008270);; Molecular Function: oxidoreductase activity (GO:0016491);; Biological Process: oxidation-reduction process (GO:0055114);;	KEGG_annotation	KEGG_pathway_annotation	K00121|0|cmo:103502640|K00121 S-(hydroxymethyl)glutathione dehydrogenase / alcohol dehydrogenase [EC:1.1.1.284 1.1.1.1] | (RefSeq) alcohol dehydrogenase-like 7	../inputs/Citrullus_lanatus.newGene.longest_transcript.fa.Kegg.pathway	[Q]	Secondary metabolites biosynthesis, transport and catabolism	Alcohol dehydrogenase GroES-like domain;; Zinc-binding dehydrogenase	Alcohol dehydrogenase-like 7 OS=Arabidopsis thaliana OX=3702 GN=At5g42250 PE=2 SV=1	C	Energy production and conversion	PREDICTED: alcohol dehydrogenase-like 7 isoform X1 [Cucumis melo]
Citrullus_lanatus_newGene_2163	--	--	Biological Process: regulation of transcription, DNA-templated (GO:0006355);; Molecular Function: zinc ion binding (GO:0008270);;	K17604|0|csv:101206819|K17604 zinc finger SWIM domain-containing protein 3 | (RefSeq) protein FAR1-RELATED SEQUENCE 8	--	--	--	MULE transposase domain;; FAR1 DNA-binding domain	Protein FAR1-RELATED SEQUENCE 8 OS=Arabidopsis thaliana OX=3702 GN=FRS8 PE=2 SV=2	S	Function unknown	PREDICTED: LOW QUALITY PROTEIN: protein FAR1-RELATED SEQUENCE 8 [Cucumis sativus]
Citrullus_lanatus_newGene_4184	[R]	General function prediction only	--	KEGG_annotation	KEGG_pathway_annotation	K17725|2.10324e-82|csv:101221943|K17725 sulfur dioxygenase [EC:1.13.11.18] | (RefSeq) persulfide dioxygenase ETHE1 homolog, mitochondrial	../inputs/Citrullus_lanatus.newGene.longest_transcript.fa.Kegg.pathway	[R]	General function prediction only	Metallo-beta-lactamase superfamily	Persulfide dioxygenase ETHE1 homolog, mitochondrial OS=Arabidopsis thaliana OX=3702 GN=GLY3 PE=1 SV=3	S	Function unknown	hypothetical protein Csa_4G621190 [Cucumis sativus]
Citrullus_lanatus_newGene_3066	--	--	Molecular Function: catalytic activity (GO:0003824);;	--	--	[R]	General function prediction only	--	--	S	Function unknown	PREDICTED: 2-hydroxy-6-oxo-2,4-heptadienoate hydrolase-like [Cucumis melo]
Citrullus_lanatus_newGene_2926	--	--	Molecular Function: protein kinase activity (GO:0004672);; Molecular Function: ATP binding (GO:0005524);; Biological Process: protein phosphorylation (GO:0006468);; Cellular Component: chloroplast (GO:0009507);;	--	--	--	--	--	--	S	Function unknown	uncharacterized protein LOC111811518 [Cucurbita pepo subsp. pepo]
Citrullus_lanatus_newGene_1932	--	--	--	--	--	--	--	--	--	S	Function unknown	PREDICTED: uncharacterized protein LOC103493362 [Cucumis melo]
Citrullus_lanatus_newGene_4435	--	--	--	--	--	--	--	Organ specific protein	--	S	Function unknown	organ-specific protein S2-like isoform X2 [Cucurbita moschata]
Citrullus_lanatus_newGene_1936	--	--	--	K20296|2.13462e-70|csv:101204844|K20296 vacuolar protein sorting-associated protein 51 | (RefSeq) vacuolar protein sorting-associated protein 51 homolog	--	[S]	Function unknown	--	Vacuolar protein sorting-associated protein 51 homolog OS=Arabidopsis thaliana OX=3702 GN=VPS51 PE=1 SV=1	S	Function unknown	PREDICTED: vacuolar protein sorting-associated protein 51 homolog isoform X2 [Cucumis sativus]
Citrullus_lanatus_newGene_1091	--	--	Biological Process: defense response (GO:0006952);; Biological Process: response to biotic stimulus (GO:0009607);;	--	--	--	--	Pathogenesis-related protein Bet v I family	MLP-like protein 34 OS=Arabidopsis thaliana OX=3702 GN=MLP34 PE=2 SV=1	--	--	PREDICTED: MLP-like protein 34 [Cucumis sativus]
Citrullus_lanatus_newGene_237	--	--	Molecular Function: DNA binding (GO:0003677);; Molecular Function: protein dimerization activity (GO:0046983);;	--	--	--	--	Helix-loop-helix DNA-binding domain	Transcription factor bHLH120 OS=Arabidopsis thaliana OX=3702 GN=BHLH120 PE=2 SV=2	--	--	transcription factor bHLH118-like [Cucumis sativus]
Citrullus_lanatus_newGene_4389	--	--	--	--	--	--	--	--	--	--	--	uncharacterized protein LOC111015239 [Momordica charantia]
Citrullus_lanatus_newGene_3362	--	--	--	--	--	--	--	PLAC8 family	Protein MID1-COMPLEMENTING ACTIVITY 1 OS=Arabidopsis thaliana OX=3702 GN=MCA1 PE=1 SV=1	S	Function unknown	PREDICTED: protein MID1-COMPLEMENTING ACTIVITY 1 isoform X1 [Cucumis sativus]
Citrullus_lanatus_newGene_3659	--	--	--	--	--	--	--	--	--	--	--	hypothetical protein CDL12_29476 [Handroanthus impetiginosus]
Citrullus_lanatus_newGene_2719	--	--	--	K19765|5.67021e-44|cmo:103492833|K19765 heat shock factor-binding protein 1 | (RefSeq) heat shock factor-binding protein 1	--	[KO]	--	Heat shock factor binding protein 1	--	S	Function unknown	heat shock factor-binding protein 1-like isoform X2 [Cucurbita moschata]
Citrullus_lanatus_newGene_3731	--	--	Biological Process: metabolic process (GO:0008152);; Cellular Component: membrane (GO:0016020);;	KEGG_annotation	KEGG_pathway_annotation	K00550|9.24304e-102|cmo:103502819|K00550 methylene-fatty-acyl-phospholipid synthase [EC:2.1.1.16] | (RefSeq) phosphatidyl-N-methylethanolamine N-methyltransferase	../inputs/Citrullus_lanatus.newGene.longest_transcript.fa.Kegg.pathway	--	--	Phospholipid methyltransferase	Phosphatidyl-N-methylethanolamine N-methyltransferase OS=Arabidopsis thaliana OX=3702 GN=PLMT PE=2 SV=1	S	Function unknown	PREDICTED: phosphatidyl-N-methylethanolamine N-methyltransferase [Cucumis melo]
Citrullus_lanatus_newGene_3142	--	--	Molecular Function: electron carrier activity (GO:0009055);;	--	--	--	--	Plastocyanin-like domain	--	S	Function unknown	PREDICTED: extensin, partial [Cucumis melo]
Citrullus_lanatus_newGene_2710	--	--	--	--	--	--	--	Drought induced 19 protein (Di19), zinc-binding;; Stress-induced protein Di19, C-terminal	Protein DEHYDRATION-INDUCED 19 OS=Arabidopsis thaliana OX=3702 GN=DI19-1 PE=1 SV=2	S	Function unknown	PREDICTED: protein DEHYDRATION-INDUCED 19 homolog 4-like [Cucumis melo]
Citrullus_lanatus_newGene_4071	--	--	Molecular Function: organic cyclic compound binding (GO:0097159);; Molecular Function: heterocyclic compound binding (GO:1901363);;	K11294|1.39419e-33|cmo:103486484|K11294 nucleolin | (RefSeq) 29 kDa ribonucleoprotein, chloroplastic	--	[R]	General function prediction only	--	29 kDa ribonucleoprotein, chloroplastic OS=Arabidopsis thaliana OX=3702 GN=CP29A PE=2 SV=2	S	Function unknown	PREDICTED: 29 kDa ribonucleoprotein, chloroplastic [Cucumis melo]
Citrullus_lanatus_newGene_65	--	--	--	--	--	--	--	--	--	--	--	PREDICTED: uncharacterized protein LOC109000195 [Juglans regia]
Citrullus_lanatus_newGene_3264	--	--	Molecular Function: DNA binding (GO:0003677);; Molecular Function: protein dimerization activity (GO:0046983);;	--	--	[L]	Replication, recombination and repair	hAT family C-terminal dimerisation region;; Domain of unknown function (DUF4413);; BED zinc finger	Zinc finger BED domain-containing protein RICESLEEPER 1 OS=Oryza sativa subsp. japonica OX=39947 GN=Os05g0239150 PE=3 SV=1	S	Function unknown	PREDICTED: zinc finger BED domain-containing protein RICESLEEPER 1-like isoform X1 [Cucumis melo]
Citrullus_lanatus_newGene_1617	--	--	Molecular Function: nucleotide binding (GO:0000166);; Biological Process: maturation of SSU-rRNA from tricistronic rRNA transcript (SSU-rRNA, 5.8S rRNA, LSU-rRNA) (GO:0000462);; Molecular Function: structural constituent of ribosome (GO:0003735);; Biological Process: translation (GO:0006412);; Cellular Component: cytosolic small ribosomal subunit (GO:0022627);;	KEGG_annotation	KEGG_pathway_annotation	K02974|8.38173e-10|csv:101209776|K02974 small subunit ribosomal protein S24e | (RefSeq) 40S ribosomal protein S24-1-like	../inputs/Citrullus_lanatus.newGene.longest_transcript.fa.Kegg.pathway	[J]	Translation, ribosomal structure and biogenesis	--	40S ribosomal protein S24-2 OS=Arabidopsis thaliana OX=3702 GN=RPS24B PE=2 SV=2	J	Translation, ribosomal structure and biogenesis	hypothetical protein CISIN_1g032770mg [Citrus sinensis]
Citrullus_lanatus_newGene_3166	--	--	--	--	--	--	--	--	--	--	--	hypothetical protein Csa_5G636600 [Cucumis sativus]
Citrullus_lanatus_newGene_4162	--	--	Cellular Component: integral component of membrane (GO:0016021);;	--	--	[S]	Function unknown	Erg28 like protein	Ergosterol biosynthetic protein 28 OS=Arabidopsis thaliana OX=3702 GN=At1g10030 PE=2 SV=2	S	Function unknown	ergosterol biosynthetic protein 28 [Cucurbita moschata]
Citrullus_lanatus_newGene_4384	--	--	Molecular Function: binding (GO:0005488);; Biological Process: transcription, DNA-templated (GO:0006351);;	--	--	--	--	--	--	--	--	agamous-like MADS-box protein AGL103 [Cucurbita pepo subsp. pepo]
Citrullus_lanatus_newGene_3738	--	--	Molecular Function: DNA binding (GO:0003677);; Cellular Component: nucleus (GO:0005634);; Biological Process: regulation of transcription, DNA-templated (GO:0006355);;	--	--	--	--	--	Myb-related protein 1 OS=Arabidopsis thaliana OX=3702 GN=MYR1 PE=1 SV=1	K	Transcription	PREDICTED: uncharacterized protein LOC103502977 isoform X2 [Cucumis melo]
Citrullus_lanatus_newGene_2686	[K]	Transcription	--	--	--	[R]	General function prediction only	Leucine Rich repeat;; Leucine Rich repeats (2 copies)	--	S	Function unknown	PREDICTED: F-box/LRR-repeat protein 20 [Cucumis sativus]
Citrullus_lanatus_newGene_1735	--	--	Cellular Component: integral component of membrane (GO:0016021);;	KEGG_annotation	KEGG_pathway_annotation	K03434|2.89002e-38|csv:101217265|K03434 N-acetylglucosaminylphosphatidylinositol deacetylase [EC:3.5.1.89] | (RefSeq) N-acetylglucosaminyl-phosphatidylinositol de-N-acetylase	../inputs/Citrullus_lanatus.newGene.longest_transcript.fa.Kegg.pathway	[M]	Cell wall/membrane/envelope biogenesis	--	--	S	Function unknown	PREDICTED: N-acetylglucosaminyl-phosphatidylinositol de-N-acetylase isoform X2 [Cucumis sativus]
Citrullus_lanatus_newGene_2178	--	--	Cellular Component: integral component of membrane (GO:0016021);; Molecular Function: cellulose synthase (UDP-forming) activity (GO:0016760);; Biological Process: cellulose biosynthetic process (GO:0030244);; Biological Process: cell wall organization (GO:0071555);;	--	--	--	--	Cellulose synthase	Cellulose synthase-like protein G2 OS=Arabidopsis thaliana OX=3702 GN=CSLG2 PE=2 SV=1	--	--	cellulose synthase-like protein G3 isoform X3 [Cucurbita maxima]
Citrullus_lanatus_newGene_3586	--	--	--	--	--	--	--	Plant mobile domain	Serine/threonine-protein phosphatase 7 long form homolog OS=Arabidopsis thaliana OX=3702 GN=MAIL3 PE=2 SV=1	S	Function unknown	serine/threonine-protein phosphatase 7 long form homolog isoform X1 [Momordica charantia]
Citrullus_lanatus_newGene_2855	--	--	--	--	--	--	--	--	--	--	--	PREDICTED: uncharacterized protein LOC107991968 [Cucumis melo]
Citrullus_lanatus_newGene_1090	--	--	Biological Process: response to stimulus (GO:0050896);;	--	--	--	--	Pathogenesis-related protein Bet v I family	Major latex protein 146 OS=Papaver somniferum OX=3469 GN=MLP146 PE=2 SV=1	S	Function unknown	MLP-like protein 34 isoform X1 [Cucurbita moschata]
Citrullus_lanatus_newGene_4079	--	--	Molecular Function: oxidoreductase activity, acting on single donors with incorporation of molecular oxygen, incorporation of two atoms of oxygen (GO:0016702);; Biological Process: oxylipin biosynthetic process (GO:0031408);; Molecular Function: metal ion binding (GO:0046872);; Biological Process: oxidation-reduction process (GO:0055114);;	KEGG_annotation	KEGG_pathway_annotation	K15718|3.28999e-93|csv:101207406|K15718 linoleate 9S-lipoxygenase [EC:1.13.11.58] | (RefSeq) lox1; linoleate 9S-lipoxygenase 6-like	../inputs/Citrullus_lanatus.newGene.longest_transcript.fa.Kegg.pathway	--	--	Lipoxygenase	Linoleate 9S-lipoxygenase A OS=Solanum lycopersicum OX=4081 GN=LOX1.1 PE=2 SV=1	S	Function unknown	lipoxygenase 1 [Cucumis sativus]
Citrullus_lanatus_newGene_3642	--	--	Molecular Function: protein serine/threonine phosphatase activity (GO:0004722);; Cellular Component: nucleus (GO:0005634);;	--	--	--	--	--	Serine/threonine-protein phosphatase 7 long form homolog OS=Arabidopsis thaliana OX=3702 GN=MAIL3 PE=2 SV=1	S	Function unknown	serine/threonine-protein phosphatase 7 long form homolog isoform X1 [Momordica charantia]
Citrullus_lanatus_newGene_3794	[H]	Coenzyme transport and metabolism	Molecular Function: prenyltransferase activity (GO:0004659);; Cellular Component: integral component of membrane (GO:0016021);;	KEGG_annotation	KEGG_pathway_annotation	K12501|0|cmo:103486726|K12501 homogentisate solanesyltransferase [EC:2.5.1.117] | (RefSeq) probable homogentisate phytyltransferase 2, chloroplastic	../inputs/Citrullus_lanatus.newGene.longest_transcript.fa.Kegg.pathway	--	--	UbiA prenyltransferase family	Homogentisate solanesyltransferase, chloroplastic OS=Arabidopsis thaliana OX=3702 GN=HST PE=1 SV=1	H	Coenzyme transport and metabolism	probable homogentisate phytyltransferase 2, chloroplastic [Cucurbita pepo subsp. pepo]
Citrullus_lanatus_newGene_4445	[T]	Signal transduction mechanisms	Molecular Function: calmodulin-dependent protein kinase activity (GO:0004683);; Molecular Function: calcium ion binding (GO:0005509);; Molecular Function: calmodulin binding (GO:0005516);; Molecular Function: ATP binding (GO:0005524);; Cellular Component: nucleus (GO:0005634);; Cellular Component: cytoplasm (GO:0005737);; Cellular Component: plasma membrane (GO:0005886);; Biological Process: absc…	--	--	[T]	Signal transduction mechanisms	Protein kinase domain;; Protein tyrosine kinase;; Lipopolysaccharide kinase (Kdo/WaaP) family	CDPK-related protein kinase OS=Daucus carota OX=4039 GN=CRK PE=2 SV=1	T	Signal transduction mechanisms	PREDICTED: CDPK-related kinase 5 [Cucumis sativus]
Citrullus_lanatus_newGene_4439	--	--	--	KEGG_annotation	KEGG_pathway_annotation	K01051|1.794e-12|cmo:103503212|K01051 pectinesterase [EC:3.1.1.11] | (RefSeq) pectinesterase 2-like	../inputs/Citrullus_lanatus.newGene.longest_transcript.fa.Kegg.pathway	--	--	Pectinesterase	Probable pectinesterase/pectinesterase inhibitor 25 OS=Arabidopsis thaliana OX=3702 GN=PME25 PE=2 SV=1	G	Carbohydrate transport and metabolism	pectinesterase-like [Momordica charantia]
Citrullus_lanatus_newGene_469	--	--	--	--	--	--	--	--	--	--	--	hypothetical protein glysoja_022734 [Glycine soja]
Citrullus_lanatus_newGene_3363	--	--	--	K18757|2.5222e-15|cmo:103485155|K18757 la-related protein 1 | (RefSeq) la-related protein 1C	--	--	--	--	--	--	--	la-related protein 1C-like isoform X1 [Cucurbita moschata]
Citrullus_lanatus_newGene_2775	--	--	--	--	--	--	--	--	--	--	--	uncharacterized protein LOC111807427 [Cucurbita pepo subsp. pepo]
Citrullus_lanatus_newGene_1009	--	--	Biological Process: response to stress (GO:0006950);;	--	--	[R]	General function prediction only	PPR repeat family;; PPR repeat;; Pentatricopeptide repeat domain;; PPR repeat;; Pentacotripeptide-repeat region of PRORP;; PPR repeat family;; PPR repeat;; PPR repeat;; Pentatricopeptide repeat domain;; PPR repeat family;; PPR repeat;; Pentatricopeptide repeat domain;; PPR repeat	Putative pentatricopeptide repeat-containing protein At3g16890, mitochondrial OS=Arabidopsis thaliana OX=3702 GN=PPR40 PE=3 SV=1	S	Function unknown	PREDICTED: putative pentatricopeptide repeat-containing protein At3g16890, mitochondrial [Cucumis melo]
Citrullus_lanatus_newGene_1918	--	--	--	--	--	--	--	Zinc knuckle	--	S	Function unknown	uncharacterized protein LOC111023135 [Momordica charantia]
Citrullus_lanatus_newGene_1062	--	--	Cellular Component: integral component of membrane (GO:0016021);;	--	--	[L]	Replication, recombination and repair	DDE superfamily endonuclease	Protein ALP1-like OS=Arabidopsis thaliana OX=3702 GN=At3g55350 PE=2 SV=1	S	Function unknown	PREDICTED: uncharacterized protein LOC101203312 [Cucumis sativus]
Citrullus_lanatus_newGene_1797	--	--	--	--	--	--	--	Gibberellin regulated protein	Snakin-2 OS=Solanum tuberosum OX=4113 GN=SN2 PE=1 SV=1	S	Function unknown	PREDICTED: snakin-2-like isoform X2 [Cucumis melo]
Citrullus_lanatus_newGene_3717	--	--	Biological Process: transcription, DNA-templated (GO:0006351);;	--	--	--	--	MYB-CC type transfactor, LHEQLE motif;; Myb-like DNA-binding domain	Myb family transcription factor PHL5 OS=Arabidopsis thaliana OX=3702 GN=PHL5 PE=2 SV=1	S	Function unknown	myb family transcription factor PHL5-like isoform X1 [Cucurbita moschata]
Citrullus_lanatus_newGene_3181	--	--	Molecular Function: transcription factor activity, sequence-specific DNA binding (GO:0003700);; Cellular Component: nucleus (GO:0005634);; Biological Process: regulation of transcription, DNA-templated (GO:0006355);; Molecular Function: sequence-specific DNA binding (GO:0043565);;	K09338|3.50867e-166|cmo:103498065|K09338 homeobox-leucine zipper protein | (RefSeq) homeobox-leucine zipper protein HAT5-like	--	[K]	Transcription	Homeobox domain;; Homeobox associated leucine zipper;; Homeobox KN domain	Homeobox-leucine zipper protein HAT5 OS=Arabidopsis thaliana OX=3702 GN=HAT5 PE=1 SV=1	K	Transcription	PREDICTED: homeobox-leucine zipper protein HAT5-like [Cucumis melo]
Citrullus_lanatus_newGene_3587	--	--	Molecular Function: dolichyl-phosphate beta-D-mannosyltransferase activity (GO:0004582);; Cellular Component: endoplasmic reticulum membrane (GO:0005789);; Biological Process: GPI anchor biosynthetic process (GO:0006506);; Cellular Component: integral component of membrane (GO:0016021);; Cellular Component: dolichol-phosphate-mannose synthase complex (GO:0033185);; Biological Process: protein O-l…	KEGG_annotation	KEGG_pathway_annotation	K09659|8.13639e-49|csv:101208748|K09659 dolichyl-phosphate mannosyltransferase polypeptide 3 | (RefSeq) dolichol-phosphate mannosyltransferase subunit 3	../inputs/Citrullus_lanatus.newGene.longest_transcript.fa.Kegg.pathway	--	--	Dolichol-phosphate mannosyltransferase subunit 3 (DPM3)	Dolichol-phosphate mannose synthase subunit 3 OS=Arabidopsis thaliana OX=3702 GN=DPMS3 PE=1 SV=1	S	Function unknown	dolichol-phosphate mannose synthase subunit 3-like isoform X1 [Cucurbita moschata]
Citrullus_lanatus_newGene_2559	--	--	Molecular Function: transporter activity (GO:0005215);; Biological Process: transport (GO:0006810);; Cellular Component: integral component of membrane (GO:0016021);;	--	--	--	--	Purine nucleobase transmembrane transport	Purine permease 3 OS=Arabidopsis thaliana OX=3702 GN=PUP3 PE=2 SV=1	U	Intracellular trafficking, secretion, and vesicular transport	PREDICTED: purine permease 3-like [Cucumis sativus]
Citrullus_lanatus_newGene_3015	--	--	--	--	--	--	--	Targeting protein for Xklp2 (TPX2)	--	S	Function unknown	TPX [Trema orientalis]
Citrullus_lanatus_newGene_4190	[G]	Carbohydrate transport and metabolism	Molecular Function: hydrolase activity, hydrolyzing O-glycosyl compounds (GO:0004553);; Biological Process: carbohydrate metabolic process (GO:0005975);;	KEGG_annotation	KEGG_pathway_annotation	K05350|9.03251e-161|cmo:103493887|K05350 beta-glucosidase [EC:3.2.1.21] | (RefSeq) beta-glucosidase 18-like	../inputs/Citrullus_lanatus.newGene.longest_transcript.fa.Kegg.pathway	[G]	Carbohydrate transport and metabolism	Glycosyl hydrolase family 1;; Glycosyl hydrolase family 1	Beta-glucosidase 16 OS=Oryza sativa subsp. japonica OX=39947 GN=BGLU16 PE=3 SV=2	G	Carbohydrate transport and metabolism	beta-glucosidase 18-like [Cucurbita pepo subsp. pepo]
Citrullus_lanatus_newGene_2955	--	--	Molecular Function: DNA binding (GO:0003677);;	K09422|3.31492e-59|csv:101216287|K09422 myb proto-oncogene protein, plant | (RefSeq) hypothetical protein	--	[K]	Transcription	--	--	K	Transcription	PREDICTED: uncharacterized protein LOC101216287 [Cucumis sativus]
Citrullus_lanatus_newGene_966	[J]	Translation, ribosomal structure and biogenesis	Cellular Component: intracellular (GO:0005622);; Molecular Function: 5S rRNA binding (GO:0008097);;	KEGG_annotation	KEGG_pathway_annotation	K02881|7.4299e-86|csv:101221429|K02881 large subunit ribosomal protein L18 | (RefSeq) 39S ribosomal protein L18, mitochondrial	../inputs/Citrullus_lanatus.newGene.longest_transcript.fa.Kegg.pathway	[O]	Posttranslational modification, protein turnover, chaperones	Ribosomal L18 of archaea, bacteria, mitoch. and chloroplast	--	S	Function unknown	PREDICTED: 39S ribosomal protein L18, mitochondrial [Cucumis sativus]
Citrullus_lanatus_newGene_3830	--	--	--	--	--	--	--	--	--	S	Function unknown	uncharacterized protein LOC111442470 [Cucurbita moschata]
Citrullus_lanatus_newGene_2560	--	--	--	--	--	--	--	--	--	S	Function unknown	uncharacterized protein LOC111005007 [Momordica charantia]
Citrullus_lanatus_newGene_3235	--	--	Molecular Function: nucleotide binding (GO:0000166);; Molecular Function: nucleic acid binding (GO:0003676);;	--	--	--	--	--	--	S	Function unknown	PREDICTED: uncharacterized protein LOC107990322, partial [Cucumis melo]
Citrullus_lanatus_newGene_1542	--	--	Cellular Component: mitochondrion (GO:0005739);; Cellular Component: integral component of membrane (GO:0016021);; Biological Process: mitochondrial respiratory chain complex IV assembly (GO:0033617);;	K18187|1.49008e-29|csv:101207372|K18187 protein PET100, fungi type | (RefSeq) uncharacterized LOC101207372	--	--	--	Pet100	--	S	Function unknown	PREDICTED: uncharacterized protein LOC101207372 [Cucumis sativus]
Citrullus_lanatus_newGene_2123	--	--	Molecular Function: catalytic activity (GO:0003824);; Molecular Function: binding (GO:0005488);; Cellular Component: membrane (GO:0016020);; Biological Process: primary metabolic process (GO:0044238);; Biological Process: cellular macromolecule metabolic process (GO:0044260);; Cellular Component: cell part (GO:0044464);;	--	--	--	--	--	--	S	Function unknown	hypothetical protein TorRG33x02_191130, partial [Trema orientalis]
Citrullus_lanatus_newGene_2547	--	--	Cellular Component: integral component of membrane (GO:0016021);;	--	--	--	--	CHCH-CHCH-like Cx9C, IMS import disulfide relay-system,	--	S	Function unknown	uncharacterized protein LOC111024495 isoform X1 [Momordica charantia]
Citrullus_lanatus_newGene_4437	--	--	Cellular Component: membrane (GO:0016020);;	--	--	--	--	BURP domain	BURP domain protein USPL1 OS=Arabidopsis thaliana OX=3702 GN=USPL1 PE=2 SV=1	S	Function unknown	BURP domain-containing protein 17 [Citrullus lanatus]
Citrullus_lanatus_newGene_2759	--	--	Biological Process: regulation of transcription, DNA-templated (GO:0006355);;	--	--	--	--	FAR1 DNA-binding domain	Protein FAR1-RELATED SEQUENCE 5 OS=Arabidopsis thaliana OX=3702 GN=FRS5 PE=1 SV=1	S	Function unknown	protein FAR1-RELATED SEQUENCE 5 [Cucurbita moschata]
Citrullus_lanatus_newGene_1101	--	--	Molecular Function: hydrolase activity (GO:0016787);;	--	--	--	--	Plant mobile domain	Serine/threonine-protein phosphatase 7 long form homolog OS=Arabidopsis thaliana OX=3702 GN=MAIL3 PE=2 SV=1	S	Function unknown	PREDICTED: serine/threonine-protein phosphatase 7 long form homolog [Cucumis sativus]
Citrullus_lanatus_newGene_4340	[IQR]	Lipid transport and metabolism;; Secondary metabolites biosynthesis, transport and catabolism;; General function prediction only	Molecular Function: oxidoreductase activity (GO:0016491);; Biological Process: oxidation-reduction process (GO:0055114);;	--	--	[R]	General function prediction only	short chain dehydrogenase;; Enoyl-(Acyl carrier protein) reductase	NADPH-dependent pterin aldehyde reductase OS=Arabidopsis thaliana OX=3702 GN=At1g10310 PE=1 SV=1	S	Function unknown	NADPH-dependent pterin aldehyde reductase-like [Cucurbita pepo subsp. pepo]
Citrullus_lanatus_newGene_3509	--	--	Cellular Component: integral component of membrane (GO:0016021);; Molecular Function: hydrolase activity, acting on ester bonds (GO:0016788);;	--	--	--	--	--	GDSL esterase/lipase At5g55050 OS=Arabidopsis thaliana OX=3702 GN=At5g55050 PE=2 SV=1	S	Function unknown	hypothetical protein Csa_3G076010 [Cucumis sativus]
Citrullus_lanatus_newGene_1477	--	--	--	--	--	[R]	General function prediction only	--	--	S	Function unknown	uncharacterized protein LOC111022134 isoform X1 [Momordica charantia]
Citrullus_lanatus_newGene_3438	--	--	Biological Process: response to stress (GO:0006950);; Biological Process: response to abiotic stimulus (GO:0009628);; Cellular Component: membrane (GO:0016020);; Cellular Component: intracellular part (GO:0044424);;	--	--	--	--	--	Ycf3-interacting protein 1, chloroplastic OS=Nicotiana tabacum OX=4097 PE=1 SV=2	S	Function unknown	PREDICTED: uncharacterized protein LOC101220256 [Cucumis sativus]
Citrullus_lanatus_newGene_2684	--	--	--	--	--	--	--	--	--	S	Function unknown	hypothetical protein Csa_7G432590 [Cucumis sativus]
Citrullus_lanatus_newGene_3665	[J]	Translation, ribosomal structure and biogenesis	Molecular Function: RNA binding (GO:0003723);; Molecular Function: structural constituent of ribosome (GO:0003735);; Biological Process: translation (GO:0006412);; Cellular Component: small ribosomal subunit (GO:0015935);; Cellular Component: integral component of membrane (GO:0016021);;	KEGG_annotation	KEGG_pathway_annotation	K02980|7.85642e-33|vvi:100262886|K02980 small subunit ribosomal protein S29e | (RefSeq) 40S ribosomal protein S29	../inputs/Citrullus_lanatus.newGene.longest_transcript.fa.Kegg.pathway	[J]	Translation, ribosomal structure and biogenesis	Ribosomal protein S14p/S29e	40S ribosomal protein S29 OS=Triticum aestivum OX=4565 GN=RPS29 PE=1 SV=1	J	Translation, ribosomal structure and biogenesis	PREDICTED: 40S ribosomal protein S29-like [Ziziphus jujuba]
Citrullus_lanatus_newGene_1244	--	--	--	--	--	[R]	General function prediction only	--	Pentatricopeptide repeat-containing protein At4g04790, mitochondrial OS=Arabidopsis thaliana OX=3702 GN=At4g04790 PE=2 SV=2	S	Function unknown	pentatricopeptide repeat-containing protein At4g04790, mitochondrial-like isoform X2 [Cucurbita maxima]
Citrullus_lanatus_newGene_1346	--	--	--	--	--	--	--	--	--	S	Function unknown	L10-interacting MYB domain-containing protein-like isoform X1 [Quercus suber]
Citrullus_lanatus_newGene_169	--	--	--	--	--	--	--	--	--	L	Replication, recombination and repair	PREDICTED: uncharacterized protein LOC107991202 [Cucumis melo]
Citrullus_lanatus_newGene_3549	--	--	Biological Process: metal ion transport (GO:0030001);; Molecular Function: metal ion binding (GO:0046872);;	--	--	[P]	Inorganic ion transport and metabolism	Heavy-metal-associated domain	Heavy metal-associated isoprenylated plant protein 23 OS=Arabidopsis thaliana OX=3702 GN=HIPP23 PE=1 SV=1	S	Function unknown	PREDICTED: heavy metal-associated isoprenylated plant protein 20-like [Cucumis melo]
Citrullus_lanatus_newGene_1800	--	--	Cellular Component: endoplasmic reticulum (GO:0005783);; Biological Process: intracellular protein transport (GO:0006886);; Cellular Component: integral component of membrane (GO:0016021);;	KEGG_annotation	KEGG_pathway_annotation	K14009|1.68897e-64|cmo:103499211|K14009 B-cell receptor-associated protein 31 | (RefSeq) uncharacterized LOC103499211	../inputs/Citrullus_lanatus.newGene.longest_transcript.fa.Kegg.pathway	[V]	Defense mechanisms	--	--	S	Function unknown	PREDICTED: uncharacterized protein LOC103499211 [Cucumis melo]
Citrullus_lanatus_newGene_2441	--	--	--	--	--	--	--	Protein of unknown function, DUF573	STOREKEEPER protein OS=Solanum tuberosum OX=4113 GN=STK PE=2 SV=1	K	Transcription	probable transcription factor At4g01260 [Momordica charantia]
Citrullus_lanatus_newGene_1738	--	--	--	--	--	--	--	--	--	--	--	PREDICTED: mediator of RNA polymerase II transcription subunit 12-like isoform X1 [Cucumis melo]
Citrullus_lanatus_newGene_841	--	--	--	--	--	--	--	--	--	--	--	hypothetical protein Csa_4G303090 [Cucumis sativus]
Citrullus_lanatus_newGene_962	--	--	Biological Process: telomere maintenance (GO:0000723);; Cellular Component: nuclear chromosome, telomeric region (GO:0000784);; Molecular Function: damaged DNA binding (GO:0003684);; Molecular Function: double-stranded DNA binding (GO:0003690);; Molecular Function: ATP-dependent DNA helicase activity (GO:0004003);; Molecular Function: ATP binding (GO:0005524);; Biological Process: double-strand b…	KEGG_annotation	KEGG_pathway_annotation	K10885|0|cmo:103483351|K10885 ATP-dependent DNA helicase 2 subunit 2 | (RefSeq) ATP-dependent DNA helicase 2 subunit KU80	../inputs/Citrullus_lanatus.newGene.longest_transcript.fa.Kegg.pathway	[L]	Replication, recombination and repair	Ku C terminal domain like;; Ku70/Ku80 beta-barrel domain;; Ku70/Ku80 C-terminal arm;; Ku70/Ku80 N-terminal alpha/beta domain	ATP-dependent DNA helicase 2 subunit KU80 OS=Arabidopsis thaliana OX=3702 GN=KU80 PE=1 SV=1	L	Replication, recombination and repair	PREDICTED: ATP-dependent DNA helicase 2 subunit KU80 isoform X2 [Cucumis melo]
Citrullus_lanatus_newGene_4181	--	--	Cellular Component: membrane (GO:0016020);;	--	--	--	--	Cysteine-rich TM module stress tolerance	--	S	Function unknown	hypothetical protein Csa_4G618410 [Cucumis sativus]
Citrullus_lanatus_newGene_3880	--	--	Molecular Function: histone-lysine N-methyltransferase activity (GO:0018024);; Biological Process: histone lysine methylation (GO:0034968);;	--	--	--	--	Ubiquitin-binding WIYLD domain	--	S	Function unknown	PREDICTED: uncharacterized protein LOC101218050 [Cucumis sativus]
Citrullus_lanatus_newGene_3245	[O]	Posttranslational modification, protein turnover, chaperones	--	--	--	[O]	Posttranslational modification, protein turnover, chaperones	--	Chaperone protein dnaJ 11, chloroplastic OS=Arabidopsis thaliana OX=3702 GN=ATJ11 PE=1 SV=2	O	Posttranslational modification, protein turnover, chaperones	PREDICTED: chaperone protein dnaJ 11, chloroplastic [Cucumis sativus]
Citrullus_lanatus_newGene_2915	--	--	--	--	--	[R]	General function prediction only	--	Retrovirus-related Pol polyprotein from transposon RE1 OS=Arabidopsis thaliana OX=3702 GN=RE1 PE=2 SV=1	S	Function unknown	uncharacterized protein LOC111015239 [Momordica charantia]
Citrullus_lanatus_newGene_4035	--	--	Molecular Function: protein prenyltransferase activity (GO:0008318);; Biological Process: protein prenylation (GO:0018342);;	K14137|2.05467e-111|cmo:103485879|K14137 protein prenyltransferase alpha subunit repeat containing protein 1 | (RefSeq) protein prenyltransferase alpha subunit repeat-containing protein 1	--	--	--	Protein prenyltransferase alpha subunit repeat	--	O	Posttranslational modification, protein turnover, chaperones	PREDICTED: protein prenyltransferase alpha subunit repeat-containing protein 1 [Cucumis melo]
Citrullus_lanatus_newGene_2179	--	--	--	--	--	[R]	General function prediction only	Retrotransposon gag protein;; Zinc knuckle	--	L	Replication, recombination and repair	gag-protease polyprotein [Cucumis melo subsp. melo]
Citrullus_lanatus_newGene_3667	--	--	Molecular Function: zinc ion binding (GO:0008270);;	--	--	[B]	Chromatin structure and dynamics	Zn-finger in ubiquitin-hydrolases and other protein	--	BQ	Chromatin structure and dynamics;; Secondary metabolites biosynthesis, transport and catabolism	PREDICTED: histone deacetylase 6 [Cucumis melo]
Citrullus_lanatus_newGene_1164	--	--	--	--	--	[R]	General function prediction only	--	--	L	Replication, recombination and repair	uncharacterized protein LOC111372922 [Olea europaea var. sylvestris]
Citrullus_lanatus_newGene_814	[E]	Amino acid transport and metabolism	Molecular Function: L-aspartate:2-oxoglutarate aminotransferase activity (GO:0004069);; Biological Process: cellular amino acid metabolic process (GO:0006520);; Biological Process: biosynthetic process (GO:0009058);; Cellular Component: integral component of membrane (GO:0016021);; Molecular Function: pyridoxal phosphate binding (GO:0030170);; Molecular Function: L-phenylalanine:2-oxoglutarate am…	KEGG_annotation	KEGG_pathway_annotation	K14455|5.84336e-123|csv:101209562|K14455 aspartate aminotransferase, mitochondrial [EC:2.6.1.1] | (RefSeq) aspartate aminotransferase, mitochondrial-like	../inputs/Citrullus_lanatus.newGene.longest_transcript.fa.Kegg.pathway	[E]	Amino acid transport and metabolism	Aminotransferase class I and II	Aspartate aminotransferase, mitochondrial OS=Arabidopsis thaliana OX=3702 GN=ASP1 PE=1 SV=1	E	Amino acid transport and metabolism	aspartate aminotransferase, mitochondrial-like [Momordica charantia]
Citrullus_lanatus_newGene_2094	--	--	--	--	--	--	--	--	--	--	--	hypothetical protein Csa_4G038685 [Cucumis sativus]
Citrullus_lanatus_newGene_3162	--	--	--	--	--	--	--	--	--	--	--	PREDICTED: NAC domain-containing protein 100-like [Cucumis sativus]
Citrullus_lanatus_newGene_2562	--	--	--	--	--	--	--	--	--	O	Posttranslational modification, protein turnover, chaperones	PREDICTED: protein tumorous imaginal discs, mitochondrial-like isoform X2 [Cucumis melo]
Citrullus_lanatus_newGene_3215	--	--	--	--	--	--	--	Plant protein 1589 of unknown function (A_thal_3526)	--	S	Function unknown	PREDICTED: uncharacterized protein LOC103501658 [Cucumis melo]
Citrullus_lanatus_newGene_1981	[T]	Signal transduction mechanisms	Molecular Function: GTPase activator activity (GO:0005096);; Cellular Component: cytoplasm (GO:0005737);; Biological Process: positive regulation of GTPase activity (GO:0043547);;	KEGG_annotation	KEGG_pathway_annotation	K12489|0|csv:101221303|K12489 Arf-GAP with coiled-coil, ANK repeat and PH domain-containing protein | (RefSeq) ADP-ribosylation factor GTPase-activating protein AGD4	../inputs/Citrullus_lanatus.newGene.longest_transcript.fa.Kegg.pathway	[T]	Signal transduction mechanisms	Putative GTPase activating protein for Arf;; PH domain;; Ankyrin repeat;; Ankyrin repeats (3 copies);; Ankyrin repeats (many copies);; Ankyrin repeat;; Ankyrin repeats (many copies)	ADP-ribosylation factor GTPase-activating protein AGD4 OS=Arabidopsis thaliana OX=3702 GN=AGD4 PE=2 SV=2	U	Intracellular trafficking, secretion, and vesicular transport	hypothetical protein Csa_5G053060 [Cucumis sativus]
Citrullus_lanatus_newGene_852	--	--	Cellular Component: integral component of membrane (GO:0016021);; Molecular Function: hydrolase activity (GO:0016787);;	K19882|3.3798e-46|cmo:103490242|K19882 O-palmitoleoyl-L-serine hydrolase [EC:3.1.1.98] | (RefSeq) pectin acetylesterase 5	--	[M]	Cell wall/membrane/envelope biogenesis	Pectinacetylesterase	Pectin acetylesterase 5 OS=Arabidopsis thaliana OX=3702 GN=PAE5 PE=2 SV=1	S	Function unknown	hypothetical protein Csa_4G296060 [Cucumis sativus]
Citrullus_lanatus_newGene_1406	--	--	Molecular Function: zinc ion binding (GO:0008270);;	K17808|1.9674e-71|csv:101206910|K17808 mitochondrial protein import protein ZIM17 | (RefSeq) uncharacterized protein C24H6.02c	--	[S]	Function unknown	DNL zinc finger	--	S	Function unknown	PREDICTED: uncharacterized protein C24H6.02c isoform X2 [Cucumis sativus]
Citrullus_lanatus_newGene_3677	--	--	--	--	--	--	--	--	--	--	--	hypothetical protein CICLE_v10003098mg [Citrus clementina]
Citrullus_lanatus_newGene_986	--	--	Molecular Function: transporter activity (GO:0005215);; Biological Process: transport (GO:0006810);; Cellular Component: integral component of membrane (GO:0016021);;	K14638|5.17248e-171|csv:101210572|K14638 solute carrier family 15 (peptide/histidine transporter), member 3/4 | (RefSeq) protein NRT1/ PTR FAMILY 5.2-like	--	[E]	Amino acid transport and metabolism	POT family;; POT family;; POT family	Protein NRT1/ PTR FAMILY 5.2 OS=Arabidopsis thaliana OX=3702 GN=NPF5.2 PE=2 SV=1	E	Amino acid transport and metabolism	hypothetical protein Csa_3G134750 [Cucumis sativus]
Citrullus_lanatus_newGene_2338	[E]	Amino acid transport and metabolism	Biological Process: tryptophan biosynthetic process (GO:0000162);; Molecular Function: tryptophan synthase activity (GO:0004834);; Cellular Component: cytoplasm (GO:0005737);; Molecular Function: pyridoxal phosphate binding (GO:0030170);; Molecular Function: L-serine hydro-lyase (adding indole, L-tryptophan-forming) activity (GO:0052684);;	KEGG_annotation	KEGG_pathway_annotation	K06001|6.62214e-110|csv:101219640|K06001 tryptophan synthase beta chain [EC:4.2.1.20] | (RefSeq) tryptophan synthase beta chain 1-like	../inputs/Citrullus_lanatus.newGene.longest_transcript.fa.Kegg.pathway	[E]	Amino acid transport and metabolism	Pyridoxal-phosphate dependent enzyme	--	E	Amino acid transport and metabolism	PREDICTED: tryptophan synthase beta chain 1-like [Cucumis sativus]
Citrullus_lanatus_newGene_3831	--	--	--	--	--	--	--	--	--	--	--	uncharacterized protein LOC111452848 [Cucurbita moschata]
Citrullus_lanatus_newGene_1979	--	--	Molecular Function: nucleic acid binding (GO:0003676);; Molecular Function: zinc ion binding (GO:0008270);; Biological Process: DNA integration (GO:0015074);;	K06228|2.24523e-37|eus:EUTSA_v10011182mg|K06228 fused [EC:2.7.11.1] | (RefSeq) hypothetical protein	--	[R]	General function prediction only	--	Retrovirus-related Pol polyprotein from transposon TNT 1-94 OS=Nicotiana tabacum OX=4097 PE=2 SV=1	L	Replication, recombination and repair	hypothetical protein AMTR_s04311p00004950, partial [Amborella trichopoda]
Citrullus_lanatus_newGene_2685	--	--	Biological Process: regulation of transcription, DNA-templated (GO:0006355);; Molecular Function: zinc ion binding (GO:0008270);;	K17604|0|cmo:103499812|K17604 zinc finger SWIM domain-containing protein 3 | (RefSeq) protein FAR1-RELATED SEQUENCE 6	--	--	--	MULE transposase domain;; FAR1 DNA-binding domain	Protein FAR1-RELATED SEQUENCE 6 OS=Arabidopsis thaliana OX=3702 GN=FRS6 PE=2 SV=1	S	Function unknown	PREDICTED: protein FAR1-RELATED SEQUENCE 6 [Cucumis melo]
Citrullus_lanatus_newGene_2662	--	--	--	--	--	[R]	General function prediction only	--	--	L	Replication, recombination and repair	PREDICTED: RNA-directed DNA polymerase homolog [Cucumis melo]
Citrullus_lanatus_newGene_3966	--	--	Cellular Component: integral component of membrane (GO:0016021);;	--	--	--	--	--	--	S	Function unknown	hypothetical protein TorRG33x02_206630 [Trema orientalis]
Citrullus_lanatus_newGene_1578	--	--	Cellular Component: membrane (GO:0016020);;	--	--	--	--	--	--	S	Function unknown	hypothetical protein Csa_1G366970 [Cucumis sativus]
Citrullus_lanatus_newGene_4108	[E]	Amino acid transport and metabolism	Molecular Function: urease activity (GO:0009039);; Molecular Function: nickel cation binding (GO:0016151);; Biological Process: urea catabolic process (GO:0043419);;	KEGG_annotation	KEGG_pathway_annotation	K01427|3.33285e-36|csv:101209590|K01427 urease [EC:3.5.1.5] | (RefSeq) urease	../inputs/Citrullus_lanatus.newGene.longest_transcript.fa.Kegg.pathway	--	--	Urease beta subunit	Urease OS=Canavalia ensiformis OX=3823 PE=1 SV=3	E	Amino acid transport and metabolism	PREDICTED: urease [Cucumis sativus]
Citrullus_lanatus_newGene_3898	--	--	--	--	--	[R]	General function prediction only	--	Retrovirus-related Pol polyprotein from transposon RE2 OS=Arabidopsis thaliana OX=3702 GN=RE2 PE=4 SV=1	S	Function unknown	PREDICTED: uncharacterized mitochondrial protein AtMg00810-like [Ricinus communis]
Citrullus_lanatus_newGene_3154	--	--	Molecular Function: nucleotide binding (GO:0000166);; Molecular Function: nucleic acid binding (GO:0003676);; Cellular Component: plastid (GO:0009536);; Molecular Function: heat shock protein binding (GO:0031072);; Molecular Function: unfolded protein binding (GO:0051082);;	--	--	--	--	--	--	S	Function unknown	PREDICTED: protein EMBRYO SAC DEVELOPMENT ARREST 3, chloroplastic [Elaeis guineensis]
Citrullus_lanatus_newGene_4693	[O]	Posttranslational modification, protein turnover, chaperones	Biological Process: protein peptidyl-prolyl isomerization (GO:0000413);; Molecular Function: peptidyl-prolyl cis-trans isomerase activity (GO:0003755);; Cellular Component: endosome (GO:0005768);; Cellular Component: trans-Golgi network (GO:0005802);; Biological Process: protein folding (GO:0006457);; Cellular Component: integral component of membrane (GO:0016021);;	--	--	[O]	Posttranslational modification, protein turnover, chaperones	Cyclophilin type peptidyl-prolyl cis-trans isomerase/CLD	Peptidyl-prolyl cis-trans isomerase CYP21-1 OS=Arabidopsis thaliana OX=3702 GN=CYP21-1 PE=2 SV=1	O	Posttranslational modification, protein turnover, chaperones	peptidyl-prolyl cis-trans isomerase CYP21-1 [Momordica charantia]
Citrullus_lanatus_newGene_4194	--	--	--	K12742|2.96841e-67|cmo:103499668|K12742 isoprene synthase [EC:4.2.3.27] | (RefSeq) (-)-alpha-terpineol synthase-like	--	--	--	Terpene synthase family, metal binding domain	(-)-alpha-terpineol synthase OS=Vitis vinifera OX=29760 PE=1 SV=1	O	Posttranslational modification, protein turnover, chaperones	PREDICTED: (-)-alpha-terpineol synthase-like [Cucumis melo]
Citrullus_lanatus_newGene_1127	[R]	General function prediction only	Cellular Component: nucleus (GO:0005634);; Molecular Function: methyltransferase activity (GO:0008168);; Biological Process: methylation (GO:0032259);;	KEGG_annotation	KEGG_pathway_annotation	K11420|2.82774e-71|cmo:103491710|K11420 euchromatic histone-lysine N-methyltransferase [EC:2.1.1.43] | (RefSeq) histone-lysine N-methyltransferase, H3 lysine-9 specific SUVH4	../inputs/Citrullus_lanatus.newGene.longest_transcript.fa.Kegg.pathway	[BK]	--	--	Histone-lysine N-methyltransferase, H3 lysine-9 specific SUVH4 OS=Arabidopsis thaliana OX=3702 GN=SUVH4 PE=1 SV=2	S	Function unknown	hypothetical protein Csa_3G599470 [Cucumis sativus]
Citrullus_lanatus_newGene_555	--	--	Molecular Function: protein kinase activity (GO:0004672);; Molecular Function: ATP binding (GO:0005524);; Biological Process: protein phosphorylation (GO:0006468);; Cellular Component: integral component of membrane (GO:0016021);;	--	--	--	--	--	Probably inactive leucine-rich repeat receptor-like protein kinase At5g06940 OS=Arabidopsis thaliana OX=3702 GN=At5g06940 PE=3 SV=1	S	Function unknown	probably inactive leucine-rich repeat receptor-like protein kinase At5g06940 [Cucurbita pepo subsp. pepo]
Citrullus_lanatus_newGene_3376	[O]	Posttranslational modification, protein turnover, chaperones	Cellular Component: cytoplasm (GO:0005737);;	K08770|0|csv:105434404|K08770 ubiquitin C | (RefSeq) UBQ14; polyubiquitin-like	--	[OR]	--	Ubiquitin family;; Ubiquitin-2 like Rad60 SUMO-like;; Ubiquitin-like domain;; Ubiquitin-2 like Rad60 SUMO-like;; DUF2407 ubiquitin-like domain;; Telomere stability and silencing;; RNA methyltransferase;; Toluene-4-monooxygenase system protein B (TmoB);; Protein of unknown function (DUF2870)	Polyubiquitin 10 OS=Arabidopsis thaliana OX=3702 GN=UBQ10 PE=2 SV=2	O	Posttranslational modification, protein turnover, chaperones	PREDICTED: LOW QUALITY PROTEIN: polyubiquitin-like [Cucumis sativus]
Citrullus_lanatus_newGene_869	--	--	--	--	--	[L]	Replication, recombination and repair	DDE superfamily endonuclease;; Plant transposon protein	--	S	Function unknown	PREDICTED: uncharacterized protein LOC103488168 isoform X3 [Cucumis melo]
Citrullus_lanatus_newGene_3350	--	--	--	--	--	--	--	--	--	--	--	hypothetical protein Csa_6G501250 [Cucumis sativus]
Citrullus_lanatus_newGene_4160	--	--	--	--	--	--	--	--	--	S	Function unknown	PREDICTED: uncharacterized protein At5g65660-like isoform X2 [Cucumis sativus]
Citrullus_lanatus_newGene_2873	--	--	Cellular Component: vacuole (GO:0005773);; Cellular Component: integral component of membrane (GO:0016021);;	--	--	[T]	Signal transduction mechanisms	Vacuolar protein sorting 55	Vacuolar protein sorting-associated protein 55 homolog OS=Arabidopsis thaliana OX=3702 GN=At1g32410 PE=2 SV=1	U	Intracellular trafficking, secretion, and vesicular transport	vacuolar protein sorting-associated protein 55 homolog [Citrus clementina]
Citrullus_lanatus_newGene_467	--	--	--	--	--	--	--	Myb-like DNA-binding domain	Transcription factor KUA1 OS=Arabidopsis thaliana OX=3702 GN=KUA1 PE=1 SV=1	K	Transcription	PREDICTED: putative uncharacterized protein DDB_G0277255 [Cucumis sativus]
Citrullus_lanatus_newGene_3307	--	--	--	--	--	--	--	--	--	--	--	uncharacterized protein LOC111803596 [Cucurbita pepo subsp. pepo]
Citrullus_lanatus_newGene_3801	--	--	Cellular Component: integral component of membrane (GO:0016021);;	--	--	[R]	General function prediction only	--	--	U	Intracellular trafficking, secretion, and vesicular transport	uncharacterized protein LOC111786644 [Cucurbita pepo subsp. pepo]
Citrullus_lanatus_newGene_493	--	--	Cellular Component: integral component of membrane (GO:0016021);; Biological Process: transmembrane transport (GO:0055085);;	--	--	[T]	Signal transduction mechanisms	--	Oligopeptide transporter 7 OS=Arabidopsis thaliana OX=3702 GN=OPT7 PE=2 SV=1	S	Function unknown	oligopeptide transporter 6 [Cucurbita maxima]
Citrullus_lanatus_newGene_2779	--	--	Biological Process: chromosome segregation (GO:0007059);; Molecular Function: microtubule binding (GO:0008017);; Biological Process: cell division (GO:0051301);;	--	--	[S]	Function unknown	Spindle and kinetochore-associated protein 1	Spindle and kinetochore-associated protein 1 homolog OS=Arabidopsis thaliana OX=3702 GN=At3g60660 PE=2 SV=1	S	Function unknown	PREDICTED: spindle and kinetochore-associated protein 1 homolog isoform X3 [Cucumis melo]
Citrullus_lanatus_newGene_150	--	--	--	--	--	--	--	MULE transposase domain;; Transposase, Mutator family;; MULE transposase domain	--	S	Function unknown	uncharacterized protein LOC111022933 [Momordica charantia]
Citrullus_lanatus_newGene_1725	--	--	--	--	--	--	--	Protein of unknown function (DUF789)	--	S	Function unknown	PREDICTED: uncharacterized protein LOC103494138 isoform X1 [Cucumis melo]
Citrullus_lanatus_newGene_1526	--	--	Cellular Component: integral component of membrane (GO:0016021);;	--	--	--	--	--	--	S	Function unknown	PREDICTED: uncharacterized protein LOC103497804 [Cucumis melo]
Citrullus_lanatus_newGene_3814	--	--	--	--	--	--	--	Phloem protein 2;; Phloem protein 2	F-box protein PP2-A15 OS=Arabidopsis thaliana OX=3702 GN=PP2A15 PE=2 SV=1	S	Function unknown	PREDICTED: F-box protein PP2-A15 isoform X2 [Cucumis melo]
Citrullus_lanatus_newGene_1464	--	--	Cellular Component: membrane (GO:0016020);;	--	--	--	--	--	--	S	Function unknown	PREDICTED: uncharacterized protein LOC103498980 [Cucumis melo]
Citrullus_lanatus_newGene_2789	[F]	Nucleotide transport and metabolism	Molecular Function: ureidoglycolate hydrolase activity (GO:0004848);;	--	--	--	--	Ureidoglycolate lyase	--	S	Function unknown	PREDICTED: uncharacterized protein LOC103500077 [Cucumis melo]
Citrullus_lanatus_newGene_1798	--	--	--	--	--	--	--	Gibberellin regulated protein	Snakin-2 OS=Solanum tuberosum OX=4113 GN=SN2 PE=1 SV=1	S	Function unknown	PREDICTED: snakin-2-like isoform X1 [Cucumis melo]
Citrullus_lanatus_newGene_2828	--	--	Cellular Component: integral component of membrane (GO:0016021);;	--	--	--	--	--	Dolichyl-diphosphooligosaccharide--protein glycosyltransferase subunit 4A OS=Oryza sativa subsp. japonica OX=39947 GN=OST4A PE=3 SV=1	S	Function unknown	hypothetical protein POPTR_0010s21410g, partial [Populus trichocarpa]
Citrullus_lanatus_newGene_1010	--	--	--	--	--	--	--	--	--	S	Function unknown	PREDICTED: uncharacterized protein LOC101210404 isoform X2 [Cucumis sativus]
Citrullus_lanatus_newGene_1553	--	--	Biological Process: metabolic process (GO:0008152);; Molecular Function: ligase activity (GO:0016874);;	K00142|3.50226e-33|cmo:103496907|K00142 acyl-CoA synthetase [EC:6.2.1.-] | (RefSeq) putative acyl-activating enzyme 19	--	[Q]	Secondary metabolites biosynthesis, transport and catabolism	--	Putative acyl-activating enzyme 19 OS=Arabidopsis thaliana OX=3702 GN=At5g35930 PE=2 SV=1	Q	Secondary metabolites biosynthesis, transport and catabolism	putative acyl-activating enzyme 19 [Cucurbita pepo subsp. pepo]
Citrullus_lanatus_newGene_559	--	--	Biological Process: macromolecule metabolic process (GO:0043170);; Biological Process: primary metabolic process (GO:0044238);;	--	--	[R]	General function prediction only	Chromo (CHRromatin Organisation MOdifier) domain;; Integrase core domain	--	L	Replication, recombination and repair	PREDICTED: uncharacterized protein LOC103499392 [Cucumis melo]
Citrullus_lanatus_newGene_2159	[I]	Lipid transport and metabolism	--	K20416|5.80069e-41|cmo:103494692|K20416 palmitoyl-[glycerolipid] 7-desaturase [EC:1.14.19.42] | (RefSeq) palmitoyl-monogalactosyldiacylglycerol delta-7 desaturase, chloroplastic-like	--	[I]	Lipid transport and metabolism	Fatty acid desaturase	Palmitoyl-monogalactosyldiacylglycerol delta-7 desaturase, chloroplastic OS=Arabidopsis thaliana OX=3702 GN=ADS3 PE=1 SV=2	I	Lipid transport and metabolism	palmitoyl-monogalactosyldiacylglycerol delta-7 desaturase, chloroplastic-like [Cucurbita pepo subsp. pepo]
Citrullus_lanatus_newGene_2160	[I]	Lipid transport and metabolism	Biological Process: fatty acid biosynthetic process (GO:0006633);; Cellular Component: integral component of membrane (GO:0016021);; Molecular Function: oxidoreductase activity, acting on paired donors, with oxidation of a pair of donors resulting in the reduction of molecular oxygen to two molecules of water (GO:0016717);; Biological Process: oxidation-reduction process (GO:0055114);;	K20416|0|csv:101209243|K20416 palmitoyl-[glycerolipid] 7-desaturase [EC:1.14.19.42] | (RefSeq) palmitoyl-monogalactosyldiacylglycerol delta-7 desaturase, chloroplastic-like	--	[I]	Lipid transport and metabolism	Fatty acid desaturase	Palmitoyl-monogalactosyldiacylglycerol delta-7 desaturase, chloroplastic OS=Arabidopsis thaliana OX=3702 GN=ADS3 PE=1 SV=2	I	Lipid transport and metabolism	palmitoyl-monogalactosyldiacylglycerol delta-7 desaturase, chloroplastic-like isoform X1 [Cucurbita pepo subsp. pepo]
Citrullus_lanatus_newGene_4290	--	--	Molecular Function: zinc ion binding (GO:0008270);;	--	--	[R]	General function prediction only	Zn-finger in Ran binding protein and others	--	S	Function unknown	PREDICTED: uncharacterized RNA-binding protein C17H9.04c [Cucumis melo]
Citrullus_lanatus_newGene_1648	--	--	--	--	--	[R]	General function prediction only	zinc-binding in reverse transcriptase	--	S	Function unknown	hypothetical protein VITISV_028992 [Vitis vinifera]
Citrullus_lanatus_newGene_1538	--	--	Cellular Component: nuclear pore (GO:0005643);; Biological Process: nucleocytoplasmic transport (GO:0006913);; Molecular Function: structural constituent of nuclear pore (GO:0017056);;	KEGG_annotation	KEGG_pathway_annotation	K14312|2.02635e-25|rcu:8277354|K14312 nuclear pore complex protein Nup155 | (RefSeq) nuclear pore complex protein NUP155	../inputs/Citrullus_lanatus.newGene.longest_transcript.fa.Kegg.pathway	[YU]	--	Nup133 N terminal like	Nuclear pore complex protein NUP155 OS=Arabidopsis thaliana OX=3702 GN=NUP155 PE=1 SV=1	U	Intracellular trafficking, secretion, and vesicular transport	hypothetical protein Csa_5G082300 [Cucumis sativus]
Citrullus_lanatus_newGene_140	--	--	Biological Process: DNA repair (GO:0006281);; Biological Process: transcription, DNA-templated (GO:0006351);; Cellular Component: protein complex (GO:0043234);; Cellular Component: nuclear part (GO:0044428);; Molecular Function: metal ion binding (GO:0046872);;	KEGG_annotation	KEGG_pathway_annotation	K03142|6.37429e-35|csv:101212151|K03142 transcription initiation factor TFIIH subunit 2 | (RefSeq) general transcription factor IIH subunit 2	../inputs/Citrullus_lanatus.newGene.longest_transcript.fa.Kegg.pathway	[KL]	--	--	General transcription factor IIH subunit 2 OS=Arabidopsis thaliana OX=3702 GN=GTF2H2 PE=1 SV=1	K	Transcription	PREDICTED: general transcription factor IIH subunit 2 [Cucumis sativus]
Citrullus_lanatus_newGene_902	--	--	--	--	--	[R]	General function prediction only	GAG-pre-integrase domain	Retrovirus-related Pol polyprotein from transposon TNT 1-94 OS=Nicotiana tabacum OX=4097 PE=2 SV=1	L	Replication, recombination and repair	Retrovirus-related Pol polyprotein from transposon TNT 1-94 [Cajanus cajan]
Citrullus_lanatus_newGene_2697	--	--	--	--	--	--	--	--	--	--	--	hypothetical protein Csa_7G428965 [Cucumis sativus]
Citrullus_lanatus_newGene_227	--	--	--	--	--	[R]	General function prediction only	zinc-binding in reverse transcriptase	Uncharacterized mitochondrial protein AtMg00310 OS=Arabidopsis thaliana OX=3702 GN=AtMg00310 PE=4 SV=1	S	Function unknown	PREDICTED: uncharacterized protein LOC109150406 [Ipomoea nil]
Citrullus_lanatus_newGene_848	--	--	--	--	--	--	--	--	Late embryogenesis abundant protein At5g17165 OS=Arabidopsis thaliana OX=3702 GN=At5g17165 PE=3 SV=1	S	Function unknown	PREDICTED: uncharacterized protein LOC101218227 [Cucumis sativus]
Citrullus_lanatus_newGene_3243	--	--	Molecular Function: phenylalanine-tRNA ligase activity (GO:0004826);; Cellular Component: cytoplasm (GO:0005737);; Biological Process: phenylalanyl-tRNA aminoacylation (GO:0006432);; Molecular Function: rRNA (uridine-N3-)-methyltransferase activity (GO:0070042);; Biological Process: rRNA base methylation (GO:0070475);;	K19307|8.93944e-21|pmum:103325793|K19307 25S rRNA (uracil2634-N3)-methyltransferase [EC:2.1.1.313] | (RefSeq) uncharacterized protein At4g26485-like	--	--	--	--	Uncharacterized protein At4g26485 OS=Arabidopsis thaliana OX=3702 GN=At4g26485 PE=4 SV=1	S	Function unknown	uncharacterized protein At4g26485 isoform X1 [Cucurbita moschata]
Citrullus_lanatus_newGene_2343	--	--	Cellular Component: integral component of membrane (GO:0016021);; Biological Process: vesicle-mediated transport (GO:0016192);;	--	--	[P]	Inorganic ion transport and metabolism	Got1/Sft2-like family	Vesicle transport protein GOT1 OS=Arabidopsis thaliana OX=3702 GN=GOT1 PE=1 SV=1	U	Intracellular trafficking, secretion, and vesicular transport	PREDICTED: vesicle transport protein GOT1B isoform X2 [Cucumis melo]
Citrullus_lanatus_newGene_4410	--	--	--	--	--	--	--	--	--	--	--	protein PSY2 [Momordica charantia]
Citrullus_lanatus_newGene_4373	--	--	Molecular Function: magnesium ion binding (GO:0000287);; Cellular Component: cytoplasm (GO:0005737);; Biological Process: cysteine biosynthetic process from serine (GO:0006535);; Molecular Function: serine O-acetyltransferase activity (GO:0009001);; Molecular Function: terpene synthase activity (GO:0010333);;	--	--	--	--	--	--	--	--	PREDICTED: terpene synthase 10-like [Cucumis sativus]
Citrullus_lanatus_newGene_886	--	--	--	--	--	--	--	--	--	--	--	PREDICTED: uncharacterized protein LOC109018046 [Juglans regia]
Citrullus_lanatus_newGene_1540	--	--	--	--	--	--	--	--	Cysteine proteinase inhibitor 1 OS=Actinidia deliciosa OX=3627 PE=1 SV=1	S	Function unknown	cysteine proteinase inhibitor 5-like [Cucumis sativus]
Citrullus_lanatus_newGene_4444	--	--	Molecular Function: zinc ion binding (GO:0008270);;	--	--	[R]	General function prediction only	PPR repeat family;; PPR repeat;; PPR repeat;; Pentatricopeptide repeat domain;; Pentacotripeptide-repeat region of PRORP;; DYW family of nucleic acid deaminases;; PPR repeat;; PPR repeat family;; PPR repeat;; Pentatricopeptide repeat domain	Pentatricopeptide repeat-containing protein At3g02330, mitochondrial OS=Arabidopsis thaliana OX=3702 GN=PCMP-E90 PE=2 SV=2	S	Function unknown	pentatricopeptide repeat-containing protein At3g02330, mitochondrial [Cucurbita moschata]
Citrullus_lanatus_newGene_4186	--	--	Molecular Function: DNA binding (GO:0003677);; Molecular Function: protein dimerization activity (GO:0046983);;	--	--	[L]	Replication, recombination and repair	Domain of unknown function (DUF4413);; hAT family C-terminal dimerisation region;; BED zinc finger	Zinc finger BED domain-containing protein RICESLEEPER 1 OS=Oryza sativa subsp. japonica OX=39947 GN=Os05g0239150 PE=3 SV=1	S	Function unknown	zinc finger BED domain-containing protein RICESLEEPER 1-like [Cucurbita pepo subsp. pepo]
Citrullus_lanatus_newGene_3767	--	--	--	--	--	--	--	--	--	S	Function unknown	hypothetical protein Csa_3G824790 [Cucumis sativus]
Citrullus_lanatus_newGene_2335	--	--	Molecular Function: ATP-dependent peptidase activity (GO:0004176);; Molecular Function: serine-type endopeptidase activity (GO:0004252);; Molecular Function: ATP binding (GO:0005524);; Biological Process: proteolysis (GO:0006508);; Biological Process: protein catabolic process (GO:0030163);;	--	--	--	--	ATP-dependent protease La (LON) substrate-binding domain	--	S	Function unknown	uncharacterized protein LOC111796812 isoform X1 [Cucurbita pepo subsp. pepo]
Citrullus_lanatus_newGene_3398	--	--	Molecular Function: DNA binding (GO:0003677);;	--	--	[R]	General function prediction only	HMG-box domain;; HMG (high mobility group) box	High mobility group B protein 14 OS=Arabidopsis thaliana OX=3702 GN=HMGB14 PE=2 SV=2	B	Chromatin structure and dynamics	high mobility group B protein 14 isoform X1 [Momordica charantia]
Citrullus_lanatus_newGene_1716	--	--	Cellular Component: plasma membrane (GO:0005886);; Molecular Function: sodium ion transmembrane transporter activity (GO:0015081);; Biological Process: sodium ion transmembrane transport (GO:0035725);;	--	--	[P]	Inorganic ion transport and metabolism	Cation transport protein	Sodium transporter HKT1 OS=Arabidopsis thaliana OX=3702 GN=HKT1 PE=1 SV=1	P	Inorganic ion transport and metabolism	PREDICTED: sodium transporter HKT1-like [Cucumis sativus]
Citrullus_lanatus_newGene_1945	--	--	Molecular Function: chaperone binding (GO:0051087);;	--	--	[T]	Signal transduction mechanisms	Ubiquitin family;; BAG domain	BAG family molecular chaperone regulator 1 OS=Arabidopsis thaliana OX=3702 GN=BAG1 PE=1 SV=1	O	Posttranslational modification, protein turnover, chaperones	PREDICTED: BAG family molecular chaperone regulator 1-like [Cucumis sativus]
Citrullus_lanatus_newGene_71	--	--	Cellular Component: integral component of membrane (GO:0016021);;	--	--	--	--	Phosphatidylinositol N-acetylglucosaminyltransferase subunit Y	--	S	Function unknown	hypothetical protein [Cucumis melo subsp. melo]
Citrullus_lanatus_newGene_401	--	--	--	--	--	[R]	General function prediction only	--	--	L	Replication, recombination and repair	uncharacterized protein LOC112094637 [Morus notabilis]
Citrullus_lanatus_newGene_3611	[E]	Amino acid transport and metabolism	Molecular Function: glutamate decarboxylase activity (GO:0004351);; Biological Process: glutamate metabolic process (GO:0006536);; Molecular Function: pyridoxal phosphate binding (GO:0030170);;	KEGG_annotation	KEGG_pathway_annotation	K01580|0|csv:101208026|K01580 glutamate decarboxylase [EC:4.1.1.15] | (RefSeq) glutamate decarboxylase 4-like	../inputs/Citrullus_lanatus.newGene.longest_transcript.fa.Kegg.pathway	[E]	Amino acid transport and metabolism	Pyridoxal-dependent decarboxylase conserved domain	Glutamate decarboxylase 1 OS=Arabidopsis thaliana OX=3702 GN=GAD1 PE=1 SV=2	E	Amino acid transport and metabolism	PREDICTED: glutamate decarboxylase 4-like [Cucumis sativus]
Citrullus_lanatus_newGene_216	--	--	Molecular Function: transcription factor activity, sequence-specific DNA binding (GO:0003700);; Cellular Component: nucleus (GO:0005634);; Biological Process: regulation of transcription, DNA-templated (GO:0006355);; Biological Process: auxin-activated signaling pathway (GO:0009734);; Biological Process: flower development (GO:0009908);; Molecular Function: sequence-specific DNA binding (GO:00435…	--	--	--	--	--	Auxin response factor 8 OS=Arabidopsis thaliana OX=3702 GN=ARF8 PE=1 SV=2	K	Transcription	auxin response factor 8-like isoform X3 [Durio zibethinus]
Citrullus_lanatus_newGene_3355	[O]	Posttranslational modification, protein turnover, chaperones	Cellular Component: vacuole (GO:0005773);;	K08770|0|csv:105434404|K08770 ubiquitin C | (RefSeq) UBQ14; polyubiquitin-like	--	[OR]	--	Ubiquitin family;; Ubiquitin-2 like Rad60 SUMO-like;; Ubiquitin-like domain;; Ubiquitin-2 like Rad60 SUMO-like;; DUF2407 ubiquitin-like domain;; Telomere stability and silencing;; RNA methyltransferase;; Toluene-4-monooxygenase system protein B (TmoB);; Protein of unknown function (DUF2870)	Polyubiquitin (Fragment) OS=Nicotiana sylvestris OX=4096 GN=UBI4 PE=2 SV=1	O	Posttranslational modification, protein turnover, chaperones	polyubiquitin-like [Helianthus annuus]
Citrullus_lanatus_newGene_3921	--	--	--	--	--	[R]	General function prediction only	--	Type 2 DNA topoisomerase 6 subunit B-like OS=Arabidopsis thaliana OX=3702 GN=MTOPVIB PE=1 SV=1	S	Function unknown	PREDICTED: uncharacterized protein LOC107991968 [Cucumis melo]
Citrullus_lanatus_newGene_2589	--	--	Cellular Component: integral component of membrane (GO:0016021);;	--	--	--	--	--	--	S	Function unknown	uncharacterized protein LOC111492304 [Cucurbita maxima]
Citrullus_lanatus_newGene_3529	--	--	--	--	--	--	--	--	--	--	--	PREDICTED: WD repeat-containing protein 70 [Ipomoea nil]
Citrullus_lanatus_newGene_2447	--	--	--	--	--	[R]	General function prediction only	--	--	L	Replication, recombination and repair	PREDICTED: uncharacterized protein LOC103493225 [Cucumis melo]
Citrullus_lanatus_newGene_921	--	--	Cellular Component: mitochondrion (GO:0005739);; Cellular Component: plastid (GO:0009536);;	--	--	--	--	--	Mitochondrial import receptor subunit TOM5 homolog OS=Arabidopsis thaliana OX=3702 GN=TOM5 PE=1 SV=3	S	Function unknown	PREDICTED: mitochondrial import receptor subunit TOM5 homolog [Cucumis sativus]
Citrullus_lanatus_newGene_1436	--	--	Molecular Function: binding (GO:0005488);;	--	--	[R]	General function prediction only	Reverse transcriptase (RNA-dependent DNA polymerase);; Reverse transcriptase (RNA-dependent DNA polymerase)	Retrovirus-related Pol polyprotein from transposon RE1 OS=Arabidopsis thaliana OX=3702 GN=RE1 PE=2 SV=1	S	Function unknown	retrofit protein [Trifolium pratense]
Citrullus_lanatus_newGene_1539	[J]	Translation, ribosomal structure and biogenesis	Molecular Function: structural constituent of ribosome (GO:0003735);; Biological Process: translation (GO:0006412);; Cellular Component: cytosolic small ribosomal subunit (GO:0022627);;	KEGG_annotation	KEGG_pathway_annotation	K02984|9.45649e-165|csv:101208040|K02984 small subunit ribosomal protein S3Ae | (RefSeq) 40S ribosomal protein S3a-like	../inputs/Citrullus_lanatus.newGene.longest_transcript.fa.Kegg.pathway	[J]	Translation, ribosomal structure and biogenesis	Ribosomal S3Ae family	40S ribosomal protein S3a OS=Cicer arietinum OX=3827 PE=2 SV=1	J	Translation, ribosomal structure and biogenesis	40S ribosomal protein S3a-like [Cucurbita maxima]
Citrullus_lanatus_newGene_889	--	--	--	--	--	[L]	Replication, recombination and repair	--	--	S	Function unknown	putative nuclease HARBI1 [Cucurbita pepo subsp. pepo]
Citrullus_lanatus_newGene_1187	--	--	--	--	--	[R]	General function prediction only	Retrotransposon gag protein	--	L	Replication, recombination and repair	gag-protease polyprotein [Cucumis melo subsp. melo]
Citrullus_lanatus_newGene_3986	--	--	Molecular Function: zinc ion binding (GO:0008270);;	--	--	--	--	MuDR family transposase;; MULE transposase domain;; SWIM zinc finger	--	S	Function unknown	PREDICTED: uncharacterized protein LOC103485812 [Cucumis melo]
Citrullus_lanatus_newGene_4067	--	--	--	--	--	--	--	--	--	--	--	uncharacterized protein LOC111018360 [Momordica charantia]
Citrullus_lanatus_newGene_1882	--	--	--	--	--	--	--	--	--	--	--	PREDICTED: uncharacterized protein LOC105435430 isoform X1 [Cucumis sativus]
Citrullus_lanatus_newGene_3013	--	--	Molecular Function: magnesium ion binding (GO:0000287);; Molecular Function: ATP binding (GO:0005524);; Cellular Component: intracellular (GO:0005622);; Biological Process: phosphorylation (GO:0016310);; Biological Process: inositol trisphosphate metabolic process (GO:0032957);; Molecular Function: inositol tetrakisphosphate 1-kinase activity (GO:0047325);; Molecular Function: inositol-1,3,4-tris…	--	--	--	--	--	--	--	--	PREDICTED: inositol 1,3,4-trisphosphate 5/6-kinase 4 [Cucumis sativus]
Citrullus_lanatus_newGene_3786	--	--	--	--	--	--	--	--	--	S	Function unknown	PREDICTED: uncharacterized protein LOC103486818 [Cucumis melo]
Citrullus_lanatus_newGene_2551	--	--	--	--	--	[R]	General function prediction only	PPR repeat;; PPR repeat family;; PPR repeat;; Pentatricopeptide repeat domain;; Pentacotripeptide-repeat region of PRORP	Putative pentatricopeptide repeat-containing protein At1g69350, mitochondrial OS=Arabidopsis thaliana OX=3702 GN=PCMP-E66 PE=3 SV=1	S	Function unknown	putative pentatricopeptide repeat-containing protein At1g69350, mitochondrial isoform X1 [Cucurbita pepo subsp. pepo]
Citrullus_lanatus_newGene_4534	[P]	Inorganic ion transport and metabolism	Molecular Function: N,N-dimethylaniline monooxygenase activity (GO:0004499);; Molecular Function: flavin adenine dinucleotide binding (GO:0050660);; Molecular Function: NADP binding (GO:0050661);; Biological Process: oxidation-reduction process (GO:0055114);;	K00485|1.04399e-90|csv:101206134|K00485 dimethylaniline monooxygenase (N-oxide forming) [EC:1.14.13.8] | (RefSeq) probable flavin-containing monooxygenase 1	--	[Q]	Secondary metabolites biosynthesis, transport and catabolism	Flavin-binding monooxygenase-like;; NAD(P)-binding Rossmann-like domain	Probable flavin-containing monooxygenase 1 OS=Arabidopsis thaliana OX=3702 GN=FMO1 PE=2 SV=1	P	Inorganic ion transport and metabolism	PREDICTED: probable flavin-containing monooxygenase 1 [Cucumis sativus]
Citrullus_lanatus_newGene_2161	[I]	Lipid transport and metabolism	Biological Process: fatty acid biosynthetic process (GO:0006633);; Cellular Component: integral component of membrane (GO:0016021);; Molecular Function: oxidoreductase activity, acting on paired donors, with oxidation of a pair of donors resulting in the reduction of molecular oxygen to two molecules of water (GO:0016717);; Biological Process: oxidation-reduction process (GO:0055114);;	K20416|6.77939e-148|csv:101208999|K20416 palmitoyl-[glycerolipid] 7-desaturase [EC:1.14.19.42] | (RefSeq) palmitoyl-monogalactosyldiacylglycerol delta-7 desaturase, chloroplastic-like	--	[I]	Lipid transport and metabolism	Fatty acid desaturase	Palmitoyl-monogalactosyldiacylglycerol delta-7 desaturase, chloroplastic OS=Arabidopsis thaliana OX=3702 GN=ADS3 PE=1 SV=2	I	Lipid transport and metabolism	palmitoyl-monogalactosyldiacylglycerol delta-7 desaturase, chloroplastic-like [Cucurbita moschata]
Citrullus_lanatus_newGene_4116	--	--	Biological Process: cellular process (GO:0009987);;	--	--	--	--	--	--	K	Transcription	hypothetical protein VITISV_012130 [Vitis vinifera]
Citrullus_lanatus_newGene_4403	--	--	Biological Process: regulation of transcription, DNA-templated (GO:0006355);; Molecular Function: zinc ion binding (GO:0008270);;	--	--	--	--	FAR1 DNA-binding domain;; MULE transposase domain;; SWIM zinc finger	Protein FAR1-RELATED SEQUENCE 5 OS=Arabidopsis thaliana OX=3702 GN=FRS5 PE=1 SV=1	S	Function unknown	PREDICTED: protein FAR1-RELATED SEQUENCE 5 [Cucumis sativus]
Citrullus_lanatus_newGene_2984	--	--	Molecular Function: catalytic activity (GO:0003824);; Molecular Function: small molecule binding (GO:0036094);; Biological Process: nucleic acid metabolic process (GO:0090304);; Molecular Function: organic cyclic compound binding (GO:0097159);; Molecular Function: heterocyclic compound binding (GO:1901363);;	--	--	[R]	General function prediction only	Reverse transcriptase (RNA-dependent DNA polymerase)	Putative ribonuclease H protein At1g65750 OS=Arabidopsis thaliana OX=3702 GN=At1g65750 PE=3 SV=1	S	Function unknown	PREDICTED: LINE-1 retrotransposable element ORF2 protein [Cucumis melo]
Citrullus_lanatus_newGene_3493	--	--	Cellular Component: spindle pole (GO:0000922);; Cellular Component: cytoplasm (GO:0005737);; Cellular Component: microtubule organizing center (GO:0005815);; Cellular Component: microtubule (GO:0005874);; Biological Process: microtubule nucleation (GO:0007020);; Molecular Function: zinc ion binding (GO:0008270);; Cellular Component: integral component of membrane (GO:0016021);; Molecular Function…	K16569|0|csv:101206711|K16569 gamma-tubulin complex component 2 | (RefSeq) gamma-tubulin complex component 2	--	[Z]	Cytoskeleton	Spc97 / Spc98 family	Gamma-tubulin complex component 2 OS=Arabidopsis thaliana OX=3702 GN=GCP2 PE=1 SV=1	S	Function unknown	PREDICTED: gamma-tubulin complex component 2 [Cucumis sativus]
Citrullus_lanatus_newGene_1675	--	--	--	--	--	[R]	General function prediction only	gag-polypeptide of LTR copia-type	Retrovirus-related Pol polyprotein from transposon RE2 OS=Arabidopsis thaliana OX=3702 GN=RE2 PE=4 SV=1	L	Replication, recombination and repair	uncharacterized protein LOC111022315 [Momordica charantia]
Citrullus_lanatus_newGene_677	[Q]	Secondary metabolites biosynthesis, transport and catabolism	Molecular Function: oxidoreductase activity (GO:0016491);; Molecular Function: metal ion binding (GO:0046872);; Biological Process: oxidation-reduction process (GO:0055114);;	KEGG_annotation	KEGG_pathway_annotation	K04125|3.95783e-38|cmo:103495059|K04125 gibberellin 2-oxidase [EC:1.14.11.13] | (RefSeq) gibberellin 2-beta-dioxygenase 8-like	../inputs/Citrullus_lanatus.newGene.longest_transcript.fa.Kegg.pathway	[QR]	--	--	Gibberellin 2-beta-dioxygenase 8 OS=Arabidopsis thaliana OX=3702 GN=GA2OX8 PE=1 SV=2	S	Function unknown	gibberellin 2-beta-dioxygenase 8-like [Momordica charantia]
Citrullus_lanatus_newGene_2656	--	--	--	--	--	--	--	--	--	S	Function unknown	PREDICTED: uncharacterized protein LOC103500717 [Cucumis melo]
Citrullus_lanatus_newGene_55	--	--	Cellular Component: integral component of membrane (GO:0016021);;	KEGG_annotation	KEGG_pathway_annotation	K10703|2.62061e-106|csv:101212013|K10703 very-long-chain (3R)-3-hydroxyacyl-CoA dehydratase [EC:4.2.1.134] | (RefSeq) very-long-chain (3R)-3-hydroxyacyl-CoA dehydratase 2	../inputs/Citrullus_lanatus.newGene.longest_transcript.fa.Kegg.pathway	[R]	General function prediction only	Protein tyrosine phosphatase-like protein, PTPLA	Very-long-chain (3R)-3-hydroxyacyl-CoA dehydratase PASTICCINO 2A OS=Oryza sativa subsp. japonica OX=39947 GN=PAS2A PE=2 SV=2	S	Function unknown	PREDICTED: very-long-chain (3R)-3-hydroxyacyl-CoA dehydratase 2 [Cucumis sativus]
Citrullus_lanatus_newGene_3256	--	--	Molecular Function: ATP binding (GO:0005524);; Cellular Component: integral component of membrane (GO:0016021);; Molecular Function: kinase activity (GO:0016301);; Biological Process: phosphorylation (GO:0016310);;	--	--	--	--	--	--	S	Function unknown	hypothetical protein Csa_5G468450 [Cucumis sativus]
Citrullus_lanatus_newGene_4425	--	--	--	--	--	[R]	General function prediction only	gag-polypeptide of LTR copia-type	Retrovirus-related Pol polyprotein from transposon RE1 OS=Arabidopsis thaliana OX=3702 GN=RE1 PE=2 SV=1	S	Function unknown	PREDICTED: uncharacterized protein LOC105436058 isoform X2 [Cucumis sativus]
Citrullus_lanatus_newGene_3644	[P]	Inorganic ion transport and metabolism	Cellular Component: integral component of plasma membrane (GO:0005887);; Molecular Function: secondary active sulfate transmembrane transporter activity (GO:0008271);; Biological Process: sulfate transmembrane transport (GO:1902358);;	K17471|1.33679e-90|cmo:103501545|K17471 sulfate transporter 3 | (RefSeq) probable sulfate transporter 3.5	--	[P]	Inorganic ion transport and metabolism	Sulfate permease family	Sulfate transporter 3.1 OS=Arabidopsis thaliana OX=3702 GN=SULTR3;1 PE=2 SV=1	P	Inorganic ion transport and metabolism	PREDICTED: probable sulfate transporter 3.5 [Cucumis melo]
Citrullus_lanatus_newGene_2256	[R]	General function prediction only	Cellular Component: integral component of membrane (GO:0016021);;	--	--	--	--	Tetratricopeptide repeat;; Tetratricopeptide repeat;; Tetratricopeptide repeat;; Tetratricopeptide repeat;; TPR repeat;; Tetratricopeptide repeat;; Tetratricopeptide repeat	--	S	Function unknown	PREDICTED: uncharacterized protein LOC103502794 [Cucumis melo]
Citrullus_lanatus_newGene_3534	[C]	Energy production and conversion	Cellular Component: plasma membrane (GO:0005886);; Biological Process: transport (GO:0006810);; Cellular Component: chloroplast thylakoid membrane (GO:0009535);; Biological Process: photosynthesis, light reaction (GO:0019684);; Molecular Function: quinone binding (GO:0048038);; Molecular Function: NADH dehydrogenase (quinone) activity (GO:0050136);; Molecular Function: NAD binding (GO:0051287);; …	KEGG_annotation	KEGG_pathway_annotation	K05579|2.85197e-104|csv:3429260|K05579 NAD(P)H-quinone oxidoreductase subunit H [EC:1.6.5.3] | (RefSeq) ndhH, CsCp111; NADH dehydrogenase 49 kDa subunit	../inputs/Citrullus_lanatus.newGene.longest_transcript.fa.Kegg.pathway	[C]	Energy production and conversion	Respiratory-chain NADH dehydrogenase, 49 Kd subunit	NAD(P)H-quinone oxidoreductase subunit H, chloroplastic OS=Cucumis sativus OX=3659 GN=ndhH PE=3 SV=1	C	Energy production and conversion	putative NADH:ubiquinone oxidoreductase, 49kDa subunit, conserved site [Helianthus annuus]
Citrullus_lanatus_newGene_1870	--	--	--	KEGG_annotation	KEGG_pathway_annotation	K14490|9.93211e-08|cit:102616793|K14490 histidine-containing phosphotransfer peotein | (RefSeq) histidine-containing phosphotransfer protein 5	../inputs/Citrullus_lanatus.newGene.longest_transcript.fa.Kegg.pathway	[T]	Signal transduction mechanisms	--	Histidine-containing phosphotransfer protein 5 OS=Arabidopsis thaliana OX=3702 GN=AHP5 PE=1 SV=2	--	--	histidine-containing phosphotransfer protein 5-like isoform X3 [Momordica charantia]
Citrullus_lanatus_newGene_3032	--	--	--	--	--	[R]	General function prediction only	--	--	L	Replication, recombination and repair	PREDICTED: uncharacterized protein LOC103490375 [Cucumis melo]
Citrullus_lanatus_newGene_3484	--	--	Cellular Component: core TFIIH complex (GO:0000439);; Biological Process: nucleotide-excision repair (GO:0006289);; Biological Process: regulation of transcription, DNA-templated (GO:0006355);;	KEGG_annotation	KEGG_pathway_annotation	K10845|2.74595e-41|cmo:103490941|K10845 TFIIH basal transcription factor complex TTD-A subunit | (RefSeq) RNA polymerase II transcription factor B subunit 5	../inputs/Citrullus_lanatus.newGene.longest_transcript.fa.Kegg.pathway	[S]	Function unknown	Transcription factor TFIIH complex subunit Tfb5	General transcription and DNA repair factor IIH subunit TFB5 OS=Arabidopsis thaliana OX=3702 GN=TFB5 PE=3 SV=1	K	Transcription	PREDICTED: RNA polymerase II transcription factor B subunit 5 [Cucumis melo]
Citrullus_lanatus_newGene_2578	[J]	Translation, ribosomal structure and biogenesis	Molecular Function: RNA binding (GO:0003723);; Molecular Function: structural constituent of ribosome (GO:0003735);; Biological Process: translation (GO:0006412);; Cellular Component: cytosolic large ribosomal subunit (GO:0022625);;	KEGG_annotation	KEGG_pathway_annotation	K02924|7.25332e-28|vvi:100852602|K02924 large subunit ribosomal protein L39e | (RefSeq) 60S ribosomal protein L39-3	../inputs/Citrullus_lanatus.newGene.longest_transcript.fa.Kegg.pathway	[J]	Translation, ribosomal structure and biogenesis	Ribosomal L39 protein	60S ribosomal protein L39 OS=Zea mays OX=4577 GN=RPL39 PE=3 SV=1	J	Translation, ribosomal structure and biogenesis	uncharacterized protein LOC111462968 [Cucurbita moschata]
Citrullus_lanatus_newGene_4076	[H]	Coenzyme transport and metabolism	Biological Process: metabolic process (GO:0008152);; Cellular Component: chloroplast (GO:0009507);; Molecular Function: hydrolase activity (GO:0016787);;	K20860|6.66391e-80|csv:101210563|K20860 FMN hydrolase / 5-amino-6-(5-phospho-D-ribitylamino)uracil phosphatase [EC:3.1.3.102 3.1.3.104] | (RefSeq) uncharacterized LOC101210563	--	[R]	General function prediction only	--	Flavin mononucleotide hydrolase 1, chloroplatic OS=Arabidopsis thaliana OX=3702 GN=FHY1 PE=1 SV=1	S	Function unknown	LOW QUALITY PROTEIN: flavin mononucleotide hydrolase 1, chloroplatic [Cucurbita moschata]
Citrullus_lanatus_newGene_3727	--	--	--	--	--	--	--	--	--	--	--	PREDICTED: ABC transporter C family member 13 isoform X9 [Cucumis melo]
Citrullus_lanatus_newGene_2833	--	--	Cellular Component: integral component of membrane (GO:0016021);;	--	--	--	--	--	--	--	--	hypothetical protein Csa_5G315390 [Cucumis sativus]
Citrullus_lanatus_newGene_3337	--	--	Biological Process: actin filament organization (GO:0007015);; Cellular Component: SCAR complex (GO:0031209);; Molecular Function: protein complex binding (GO:0032403);;	K05752|1.27904e-51|csv:101221857|K05752 chromosome 3 open reading frame 10 | (RefSeq) protein BRICK 1	--	--	--	--	Protein BRICK 1 OS=Arabidopsis thaliana OX=3702 GN=BRK1 PE=1 SV=1	S	Function unknown	PREDICTED: protein BRICK 1 [Cucumis sativus]
Citrullus_lanatus_newGene_2548	--	--	Molecular Function: protein serine/threonine phosphatase activity (GO:0004722);; Biological Process: protein dephosphorylation (GO:0006470);; Molecular Function: metal ion binding (GO:0046872);;	K17968|3.38824e-54|csv:101208159|K17968 TRIAP1/MDM35 family protein | (RefSeq) uncharacterized protein At4g33100	--	[S]	Function unknown	Uncharacterised protein family (UPF0203)	Uncharacterized protein At4g33100 OS=Arabidopsis thaliana OX=3702 GN=At4g33100 PE=3 SV=1	S	Function unknown	PREDICTED: uncharacterized protein At4g33100 [Cucumis sativus]
Citrullus_lanatus_newGene_4036	--	--	Molecular Function: protein prenyltransferase activity (GO:0008318);; Biological Process: protein prenylation (GO:0018342);;	K14137|5.10268e-62|cmo:103485879|K14137 protein prenyltransferase alpha subunit repeat containing protein 1 | (RefSeq) protein prenyltransferase alpha subunit repeat-containing protein 1	--	--	--	--	--	O	Posttranslational modification, protein turnover, chaperones	PREDICTED: protein prenyltransferase alpha subunit repeat-containing protein 1 [Cucumis melo]
Citrullus_lanatus_newGene_3859	--	--	Molecular Function: DNA binding (GO:0003677);;	K09422|1.40985e-63|gmx:100802283|K09422 myb proto-oncogene protein, plant | (RefSeq) transcription factor LAF1-like	--	[K]	Transcription	Myb-like DNA-binding domain;; Myb-like DNA-binding domain	Transcription factor MYB105 OS=Arabidopsis thaliana OX=3702 GN=MYB105 PE=1 SV=1	K	Transcription	transcription factor MYB117-like [Cucurbita moschata]
Citrullus_lanatus_newGene_4082	--	--	Molecular Function: metal ion binding (GO:0046872);;	--	--	[R]	General function prediction only	Retroviral aspartyl protease;; Reverse transcriptase (RNA-dependent DNA polymerase)	RNA-directed DNA polymerase homolog OS=Oenothera berteroana OX=3950 PE=4 SV=1	L	Replication, recombination and repair	uncharacterized protein LOC111437896 [Cucurbita moschata]
Citrullus_lanatus_newGene_4179	--	--	Cellular Component: integral component of membrane (GO:0016021);; Molecular Function: cellulose synthase (UDP-forming) activity (GO:0016760);; Biological Process: cellulose biosynthetic process (GO:0030244);; Biological Process: cell wall organization (GO:0071555);;	--	--	--	--	Cellulose synthase;; Glycosyl transferase family group 2	Cellulose synthase-like protein G3 OS=Arabidopsis thaliana OX=3702 GN=CSLG3 PE=2 SV=2	M	Cell wall/membrane/envelope biogenesis	PREDICTED: cellulose synthase-like protein G2 [Cucumis melo]
Citrullus_lanatus_newGene_1739	[J]	Translation, ribosomal structure and biogenesis	Biological Process: protein peptidyl-prolyl isomerization (GO:0000413);; Molecular Function: structural constituent of ribosome (GO:0003735);; Molecular Function: peptidyl-prolyl cis-trans isomerase activity (GO:0003755);; Cellular Component: nucleus (GO:0005634);; Biological Process: translation (GO:0006412);; Biological Process: protein folding (GO:0006457);; Molecular Function: poly(U) RNA bin…	KEGG_annotation	KEGG_pathway_annotation	K02926|2.44235e-157|cmo:103502034|K02926 large subunit ribosomal protein L4 | (RefSeq) 50S ribosomal protein L4, chloroplastic	../inputs/Citrullus_lanatus.newGene.longest_transcript.fa.Kegg.pathway	[J]	Translation, ribosomal structure and biogenesis	Ribosomal protein L4/L1 family	50S ribosomal protein L4, chloroplastic OS=Nicotiana tabacum OX=4097 GN=RPL4 PE=2 SV=1	J	Translation, ribosomal structure and biogenesis	50S ribosomal protein L4, chloroplastic [Momordica charantia]
Citrullus_lanatus_newGene_2668	--	--	--	K02213|3.02901e-07|mtr:MTR_3g463490|K02213 cell division control protein 6 | (RefSeq) cell division control protein	--	--	--	--	Cell division control protein 6 homolog OS=Oryza sativa subsp. japonica OX=39947 GN=CDC6 PE=2 SV=1	L	Replication, recombination and repair	cell division control protein [Medicago truncatula]
Citrullus_lanatus_newGene_770	--	--	Cellular Component: integral component of membrane (GO:0016021);;	--	--	--	--	--	--	S	Function unknown	PREDICTED: uncharacterized protein LOC101220293 [Cucumis sativus]
Citrullus_lanatus_newGene_2337	[S]	Function unknown	Cellular Component: integral component of membrane (GO:0016021);;	--	--	--	--	Predicted membrane protein (DUF2232)	--	S	Function unknown	uncharacterized protein LOC111807999 [Cucurbita pepo subsp. pepo]
Citrullus_lanatus_newGene_1075	--	--	Cellular Component: integral component of membrane (GO:0016021);;	--	--	--	--	--	Protein GAMETE EXPRESSED 1 OS=Arabidopsis thaliana OX=3702 GN=GEX1 PE=1 SV=1	S	Function unknown	protein GAMETE EXPRESSED 1 [Cucurbita pepo subsp. pepo]
Citrullus_lanatus_newGene_3750	--	--	--	--	--	--	--	--	--	S	Function unknown	PREDICTED: uncharacterized protein LOC103487112 isoform X1 [Cucumis melo]
Citrullus_lanatus_newGene_4077	[O]	Posttranslational modification, protein turnover, chaperones	Biological Process: cation transport (GO:0006812);; Molecular Function: electron carrier activity (GO:0009055);; Cellular Component: chloroplast stroma (GO:0009570);; Cellular Component: chloroplast envelope (GO:0009941);; Molecular Function: protein disulfide oxidoreductase activity (GO:0015035);; Molecular Function: antiporter activity (GO:0015297);; Biological Process: cell redox homeostasis (…	K07390|5.86938e-90|csv:101210806|K07390 monothiol glutaredoxin | (RefSeq) monothiol glutaredoxin-S7, chloroplastic	--	[O]	Posttranslational modification, protein turnover, chaperones	Glutaredoxin	Monothiol glutaredoxin-S7, chloroplastic OS=Oryza sativa subsp. japonica OX=39947 GN=GRXS7 PE=2 SV=1	O	Posttranslational modification, protein turnover, chaperones	uncharacterized protein LOC111805800 [Cucurbita pepo subsp. pepo]
Citrullus_lanatus_newGene_4328	--	--	Molecular Function: nucleic acid binding (GO:0003676);; Molecular Function: metal ion binding (GO:0046872);;	--	--	--	--	--	Zinc finger protein 4 OS=Arabidopsis thaliana OX=3702 GN=ZFP4 PE=2 SV=2	S	Function unknown	PREDICTED: zinc finger protein 4-like [Cucumis sativus]
Citrullus_lanatus_newGene_3792	--	--	Cellular Component: endosome (GO:0005768);; Cellular Component: vacuolar membrane (GO:0005774);; Cellular Component: trans-Golgi network (GO:0005802);; Molecular Function: S-adenosylmethionine-dependent methyltransferase activity (GO:0008757);; Cellular Component: integral component of membrane (GO:0016021);; Biological Process: methylation (GO:0032259);;	--	--	--	--	--	--	S	Function unknown	PREDICTED: uncharacterized protein LOC101215265 [Cucumis sativus]
Citrullus_lanatus_newGene_2778	--	--	--	--	--	--	--	--	--	--	--	putative SERF-like protein [Cucurbita pepo subsp. pepo]
Citrullus_lanatus_newGene_2799	--	--	Biological Process: spliceosomal snRNP assembly (GO:0000387);; Cellular Component: U5 snRNP (GO:0005682);; Cellular Component: U1 snRNP (GO:0005685);; Cellular Component: U2 snRNP (GO:0005686);; Cellular Component: U4 snRNP (GO:0005687);; Cellular Component: viral nucleocapsid (GO:0019013);; Cellular Component: U4/U6 x U5 tri-snRNP complex (GO:0046540);; Cellular Component: precatalytic spliceoso…	KEGG_annotation	KEGG_pathway_annotation	K11097|6.28586e-53|csv:101221293|K11097 small nuclear ribonucleoprotein E | (RefSeq) small nuclear ribonucleoprotein E	../inputs/Citrullus_lanatus.newGene.longest_transcript.fa.Kegg.pathway	[A]	RNA processing and modification	LSM domain	Sm-like protein LSM5 OS=Arabidopsis thaliana OX=3702 GN=LSM5 PE=1 SV=1	K	Transcription	PREDICTED: small nuclear ribonucleoprotein E [Cucumis sativus]
Citrullus_lanatus_newGene_327	--	--	--	--	--	[R]	General function prediction only	--	Pentatricopeptide repeat-containing protein At1g11290, chloroplastic OS=Arabidopsis thaliana OX=3702 GN=PCMP-H40 PE=2 SV=1	S	Function unknown	pentatricopeptide repeat-containing protein At2g13600-like [Momordica charantia]
Citrullus_lanatus_newGene_107	--	--	Cellular Component: integral component of membrane (GO:0016021);;	--	--	--	--	--	--	--	--	hypothetical protein Csa_1G532220 [Cucumis sativus]
Citrullus_lanatus_newGene_1699	--	--	--	--	--	--	--	Domain of unknown function (DUF1985)	--	O	Posttranslational modification, protein turnover, chaperones	hypothetical protein Csa_5G141180 [Cucumis sativus]
Citrullus_lanatus_newGene_2565	[R]	General function prediction only	Molecular Function: zinc ion binding (GO:0008270);;	--	--	--	--	von Willebrand factor type A domain;; von Willebrand factor type A domain;; von Willebrand factor type A domain;; RING-like zinc finger;; Ring finger domain;; VWA domain containing CoxE-like protein;; Zinc finger, C3HC4 type (RING finger)	E3 ubiquitin-protein ligase WAV3 OS=Arabidopsis thaliana OX=3702 GN=WAV3 PE=1 SV=1	S	Function unknown	PREDICTED: uncharacterized protein LOC101220853 [Cucumis sativus]
Citrullus_lanatus_newGene_1570	--	--	Cellular Component: nucleus (GO:0005634);; Molecular Function: histone-lysine N-methyltransferase activity (GO:0018024);; Biological Process: histone lysine methylation (GO:0034968);;	KEGG_annotation	KEGG_pathway_annotation	K11423|2.57608e-44|csv:101216641|K11423 histone-lysine N-methyltransferase SETD2 [EC:2.1.1.43] | (RefSeq) histone-lysine N-methyltransferase ASHH3	../inputs/Citrullus_lanatus.newGene.longest_transcript.fa.Kegg.pathway	[K]	Transcription	--	Histone-lysine N-methyltransferase ASHH3 OS=Arabidopsis thaliana OX=3702 GN=ASHH3 PE=2 SV=2	S	Function unknown	histone-lysine N-methyltransferase ASHH3 isoform X2 [Cucurbita moschata]
Citrullus_lanatus_newGene_1490	--	--	Cellular Component: integral component of membrane (GO:0016021);;	--	--	--	--	--	--	S	Function unknown	PREDICTED: uncharacterized protein LOC103497697 isoform X1 [Cucumis melo]
Citrullus_lanatus_newGene_12	--	--	--	--	--	--	--	--	--	--	--	hypothetical protein Csa_2G009400 [Cucumis sativus]
Citrullus_lanatus_newGene_3244	[O]	Posttranslational modification, protein turnover, chaperones	--	--	--	[O]	Posttranslational modification, protein turnover, chaperones	--	Chaperone protein dnaJ 11, chloroplastic OS=Arabidopsis thaliana OX=3702 GN=ATJ11 PE=1 SV=2	O	Posttranslational modification, protein turnover, chaperones	PREDICTED: chaperone protein dnaJ 11, chloroplastic [Cucumis sativus]
Citrullus_lanatus_newGene_3519	[O]	Posttranslational modification, protein turnover, chaperones	Cellular Component: vacuole (GO:0005773);;	K08770|0|pxb:103935043|K08770 ubiquitin C | (RefSeq) polyubiquitin	--	[OR]	--	Ubiquitin family;; Ubiquitin-2 like Rad60 SUMO-like;; Ubiquitin-like domain;; Ubiquitin-2 like Rad60 SUMO-like;; DUF2407 ubiquitin-like domain;; Telomere stability and silencing;; RNA methyltransferase;; Toluene-4-monooxygenase system protein B (TmoB);; Protein of unknown function (DUF2870)	Polyubiquitin OS=Avena fatua OX=4499 PE=2 SV=2	O	Posttranslational modification, protein turnover, chaperones	polyubiquitin-like [Durio zibethinus]
Citrullus_lanatus_newGene_2635	--	--	Molecular Function: nucleic acid binding (GO:0003676);; Molecular Function: chromatin binding (GO:0003682);; Molecular Function: transcription factor activity, sequence-specific DNA binding (GO:0003700);; Molecular Function: transcription coactivator activity (GO:0003713);; Molecular Function: histone acetyltransferase activity (GO:0004402);; Cellular Component: nucleus (GO:0005634);; Biological …	--	--	--	--	Myb-like DNA-binding domain	Transcription factor MYBS3 OS=Oryza sativa subsp. japonica OX=39947 GN=MYBS3 PE=2 SV=1	K	Transcription	PREDICTED: transcription factor MYB1R1-like [Cucumis sativus]
Citrullus_lanatus_newGene_1387	--	--	--	--	--	--	--	--	--	--	--	hypothetical protein Csa_5G613615 [Cucumis sativus]
Citrullus_lanatus_newGene_2302	--	--	--	--	--	--	--	MuDR family transposase	--	--	--	uncharacterized protein LOC110763220 [Prunus avium]
Citrullus_lanatus_newGene_1604	--	--	Molecular Function: zinc ion binding (GO:0008270);;	--	--	--	--	MuDR family transposase;; MULE transposase domain;; SWIM zinc finger;; Transposase, Mutator family;; MuDR family transposase	--	S	Function unknown	PREDICTED: uncharacterized protein LOC103501005 [Cucumis melo]
Citrullus_lanatus_newGene_2688	[K]	Transcription	--	K10268|0|cmo:103499827|K10268 F-box and leucine-rich repeat protein 2/20 | (RefSeq) F-box/LRR-repeat protein 14	--	[R]	General function prediction only	Leucine Rich repeat	F-box/LRR-repeat protein 14 OS=Arabidopsis thaliana OX=3702 GN=FBL14 PE=2 SV=1	S	Function unknown	PREDICTED: F-box/LRR-repeat protein 14 isoform X1 [Cucumis melo]
Citrullus_lanatus_newGene_3305	--	--	Cellular Component: integral component of membrane (GO:0016021);;	--	--	--	--	--	--	S	Function unknown	PREDICTED: transmembrane protein 220 [Cucumis sativus]
Citrullus_lanatus_newGene_1902	--	--	Molecular Function: zinc ion binding (GO:0008270);;	--	--	[R]	General function prediction only	PPR repeat family;; PPR repeat;; Pentatricopeptide repeat domain;; PPR repeat;; Pentacotripeptide-repeat region of PRORP;; PPR repeat family;; PPR repeat;; PPR repeat;; Pentatricopeptide repeat domain	Pentatricopeptide repeat-containing protein At3g13880 OS=Arabidopsis thaliana OX=3702 GN=PCMP-E89 PE=2 SV=1	S	Function unknown	PREDICTED: pentatricopeptide repeat-containing protein At3g13880 [Cucumis melo]
Citrullus_lanatus_newGene_241	--	--	--	--	--	--	--	--	--	--	--	PREDICTED: LOW QUALITY PROTEIN: uncharacterized protein LOC107261199, partial [Ricinus communis]
Citrullus_lanatus_newGene_4169	--	--	--	--	--	--	--	Glycine-rich domain-containing protein-like	Glycine-rich domain-containing protein 2 OS=Arabidopsis thaliana OX=3702 GN=GRDP2 PE=2 SV=1	S	Function unknown	glycine-rich domain-containing protein 1-like isoform X3 [Cucurbita maxima]
Citrullus_lanatus_newGene_625	--	--	--	--	--	[R]	General function prediction only	Aspartic acid proteinase inhibitor	Cysteine proteinase inhibitor 6 OS=Oryza sativa subsp. japonica OX=39947 GN=Os03g0210200 PE=3 SV=1	S	Function unknown	Proteinase inhibitor I25, cystatin [Cucumis sativus]
Citrullus_lanatus_newGene_465	--	--	Cellular Component: integral component of membrane (GO:0016021);;	--	--	--	--	--	--	S	Function unknown	hypothetical protein GOBAR_AA40016 [Gossypium barbadense]
Citrullus_lanatus_newGene_1525	--	--	--	--	--	--	--	cAMP-regulated phosphoprotein/endosulfine conserved region	--	S	Function unknown	PREDICTED: uncharacterized protein LOC103497803 [Cucumis melo]
Citrullus_lanatus_newGene_2581	--	--	Biological Process: pyrimidine nucleotide biosynthetic process (GO:0006221);; Biological Process: cell cycle (GO:0007049);; Biological Process: positive regulation of Notch signaling pathway (GO:0045747);;	--	--	[R]	General function prediction only	Enhancer of rudimentary	Enhancer of rudimentary homolog OS=Arabidopsis thaliana OX=3702 GN=At5g10810 PE=3 SV=1	S	Function unknown	PREDICTED: enhancer of rudimentary homolog isoform X1 [Cucumis sativus]
Citrullus_lanatus_newGene_2214	--	--	Cellular Component: integral component of membrane (GO:0016021);;	--	--	--	--	--	--	S	Function unknown	hypothetical protein Csa_4G017070 [Cucumis sativus]
Citrullus_lanatus_newGene_344	--	--	Cellular Component: integral component of membrane (GO:0016021);;	--	--	--	--	--	--	S	Function unknown	PREDICTED: uncharacterized protein LOC103487197 [Cucumis melo]
Citrullus_lanatus_newGene_3105	--	--	--	--	--	[R]	General function prediction only	--	--	S	Function unknown	uncharacterized protein LOC111365549 [Olea europaea var. sylvestris]
Citrullus_lanatus_newGene_2557	[I]	Lipid transport and metabolism	Biological Process: protein peptidyl-prolyl isomerization (GO:0000413);; Molecular Function: peptidyl-prolyl cis-trans isomerase activity (GO:0003755);; Cellular Component: cytoplasm (GO:0005737);; Molecular Function: phosphatase activator activity (GO:0019211);; Biological Process: positive regulation of catalytic activity (GO:0043085);;	K17605|0|csv:101220873|K17605 serine/threonine-protein phosphatase 2A activator | (RefSeq) serine/threonine-protein phosphatase 2A activator	--	[DT]	--	Phosphotyrosyl phosphate activator (PTPA) protein	Tocopherol O-methyltransferase, chloroplastic OS=Arabidopsis thaliana OX=3702 GN=VTE4 PE=1 SV=2	T	Signal transduction mechanisms	PREDICTED: serine/threonine-protein phosphatase 2A activator [Cucumis sativus]
Citrullus_lanatus_newGene_4314	[I]	Lipid transport and metabolism	Molecular Function: phosphogluconate dehydrogenase (decarboxylating) activity (GO:0004616);; Molecular Function: NAD binding (GO:0051287);; Biological Process: oxidation-reduction process (GO:0055114);;	--	--	[R]	General function prediction only	NAD binding domain of 6-phosphogluconate dehydrogenase;; Shikimate / quinate 5-dehydrogenase;; NADP oxidoreductase coenzyme F420-dependent	Probable 3-hydroxyisobutyrate dehydrogenase-like 1, mitochondrial OS=Arabidopsis thaliana OX=3702 GN=At4g29120 PE=1 SV=1	I	Lipid transport and metabolism	PREDICTED: probable 3-hydroxyisobutyrate dehydrogenase-like 1, mitochondrial [Cucumis melo]
Citrullus_lanatus_newGene_4558	[C]	Energy production and conversion	Molecular Function: isocitrate lyase activity (GO:0004451);; Biological Process: glyoxylate cycle (GO:0006097);; Biological Process: tricarboxylic acid cycle (GO:0006099);; Cellular Component: glyoxysome (GO:0009514);; Molecular Function: metal ion binding (GO:0046872);;	KEGG_annotation	KEGG_pathway_annotation	K01637|0|cmo:103495946|K01637 isocitrate lyase [EC:4.1.3.1] | (RefSeq) isocitrate lyase	../inputs/Citrullus_lanatus.newGene.longest_transcript.fa.Kegg.pathway	[C]	Energy production and conversion	Isocitrate lyase family;; Phosphoenolpyruvate phosphomutase	Isocitrate lyase OS=Cucurbita maxima OX=3661 PE=2 SV=1	C	Energy production and conversion	PREDICTED: isocitrate lyase [Cucumis melo]
Citrullus_lanatus_newGene_3652	--	--	--	KEGG_annotation	KEGG_pathway_annotation	K13449|1.5998e-21|csv:105436021|K13449 pathogenesis-related protein 1 | (RefSeq) basic form of pathogenesis-related protein 1-like	../inputs/Citrullus_lanatus.newGene.longest_transcript.fa.Kegg.pathway	[S]	Function unknown	--	Basic form of pathogenesis-related protein 1 OS=Nicotiana tabacum OX=4097 PE=3 SV=1	S	Function unknown	hypothetical protein Csa_2G381380 [Cucumis sativus]
Citrullus_lanatus_newGene_3528	--	--	--	K00522|1.49492e-09|cmo:103495136|K00522 ferritin heavy chain [EC:1.16.3.2] | (RefSeq) ferritin-2, chloroplastic	--	[P]	Inorganic ion transport and metabolism	--	Ferritin-1, chloroplastic OS=Arabidopsis thaliana OX=3702 GN=FER1 PE=2 SV=1	--	--	ferritin-3, chloroplastic-like [Cucurbita pepo subsp. pepo]
Citrullus_lanatus_newGene_3979	[K]	Transcription	Molecular Function: RNA polymerase I activity (GO:0001054);; Molecular Function: RNA polymerase II activity (GO:0001055);; Molecular Function: RNA polymerase III activity (GO:0001056);; Molecular Function: DNA binding (GO:0003677);; Cellular Component: DNA-directed RNA polymerase II, core complex (GO:0005665);; Cellular Component: DNA-directed RNA polymerase III complex (GO:0005666);; Cellular Co…	KEGG_annotation	KEGG_pathway_annotation	K03007|4.10576e-29|csv:101206603|K03007 DNA-directed RNA polymerases I, II, and III subunit RPABC5 | (RefSeq) DNA-directed RNA polymerases I, II, and III subunit RPABC5	../inputs/Citrullus_lanatus.newGene.longest_transcript.fa.Kegg.pathway	[K]	Transcription	RNA polymerases N / 8 kDa subunit	DNA-directed RNA polymerase subunit 10-like protein OS=Arabidopsis thaliana OX=3702 GN=NRPB10L PE=1 SV=1	K	Transcription	PREDICTED: DNA-directed RNA polymerases I, II, and III subunit RPABC5 [Cucumis sativus]
Citrullus_lanatus_newGene_2529	--	--	--	--	--	--	--	Hsp20/alpha crystallin family	--	--	--	hypothetical protein Csa_6G046370 [Cucumis sativus]
Citrullus_lanatus_newGene_3832	--	--	Molecular Function: nucleic acid binding (GO:0003676);; Molecular Function: zinc ion binding (GO:0008270);; Biological Process: DNA integration (GO:0015074);;	--	--	[R]	General function prediction only	--	Alcohol-forming fatty acyl-CoA reductase OS=Simmondsia chinensis OX=3999 PE=1 SV=1	S	Function unknown	gag/pol protein, partial [Bryonia dioica]
Citrullus_lanatus_newGene_3485	--	--	Biological Process: transport (GO:0006810);; Cellular Component: integral component of membrane (GO:0016021);;	K20368|1.8748e-72|cmo:103490940|K20368 protein cornichon | (RefSeq) protein cornichon homolog 4	--	[OUT]	--	Cornichon protein	Protein cornichon homolog 4 OS=Arabidopsis thaliana OX=3702 GN=At1g12390 PE=1 SV=1	U	Intracellular trafficking, secretion, and vesicular transport	protein cornichon homolog 4-like [Cucurbita maxima]
Citrullus_lanatus_newGene_167	--	--	--	--	--	--	--	--	--	L	Replication, recombination and repair	uncharacterized protein LOC111802521 [Cucurbita pepo subsp. pepo]

## Sheet: New_Gene_Function_anno.stat
#Anno_Database	Annotated_Number	300<=length<1000	length>=1000
COG_Annotation	118	31	84
GO_Annotation	433	150	269
KEGG_Annotation	217	80	129
KOG_Annotation	356	99	246
Pfam_Annotation	387	121	259
Swissprot_Annotation	429	134	279
eggNOG_Annotation	647	203	430
nr_Annotation	818	290	505
All_Annotated	822	294	505
