# Supplementary material for: Comparative Transcriptome Analysis Provides Insights Into Yellow Rind Formation and Preliminary Mapping of the Clyr (Yellow Rind) Gene in Watermelon
Source: Front Plant Sci. 2020 Mar 11;11:192. doi: 10.3389/fpls.2020.00192 (PMC7078170; doi:10.3389/fpls.2020.00192)
Supplement: Table S5 — The correlation coefficients among three replicates of each period. [file Table_5.xls]

#Sample	T1	T10	T11	T12	T13	T14	T15	T16	T17	T18	T2	T3	T4	T5	T6	T7	T8	T9
T1	1	0.8419	0.8506	0.8416	0.706	0.7225	0.6963	0.6946	0.7037	0.6899	0.9951	0.9223	0.8323	0.6301	0.6262	0.8574	0.8478	0.8335
T10	0.8419	1	0.9885	0.9818	0.7173	0.7713	0.7093	0.7815	0.781	0.7587	0.8379	0.7918	0.7819	0.5987	0.596	0.9357	0.9373	0.9034
T11	0.8506	0.9885	1	0.9861	0.7329	0.777	0.7177	0.793	0.7947	0.7754	0.8482	0.7893	0.768	0.5876	0.5846	0.9575	0.9529	0.9289
T12	0.8416	0.9818	0.9861	1	0.7033	0.7493	0.6903	0.7662	0.7614	0.7429	0.8395	0.7841	0.7724	0.562	0.5594	0.9482	0.9497	0.9143
T13	0.706	0.7173	0.7329	0.7033	1	0.9781	0.986	0.9083	0.9219	0.9299	0.6989	0.5625	0.4561	0.799	0.7952	0.7766	0.7694	0.8258
T14	0.7225	0.7713	0.777	0.7493	0.9781	1	0.9759	0.9336	0.9489	0.9454	0.7152	0.5887	0.4861	0.8138	0.8117	0.7972	0.7967	0.843
T15	0.6963	0.7093	0.7177	0.6903	0.986	0.9759	1	0.8967	0.9055	0.9084	0.6874	0.5608	0.4565	0.8079	0.8047	0.7431	0.744	0.7911
T16	0.6946	0.7815	0.793	0.7662	0.9083	0.9336	0.8967	1	0.9752	0.9787	0.6901	0.5824	0.4851	0.7015	0.7003	0.7868	0.7759	0.8213
T17	0.7037	0.781	0.7947	0.7614	0.9219	0.9489	0.9055	0.9752	1	0.9907	0.6983	0.5804	0.4778	0.7306	0.7315	0.8132	0.8049	0.8529
T18	0.6899	0.7587	0.7754	0.7429	0.9299	0.9454	0.9084	0.9787	0.9907	1	0.6843	0.5602	0.4574	0.7136	0.713	0.8025	0.7909	0.8443
T2	0.9951	0.8379	0.8482	0.8395	0.6989	0.7152	0.6874	0.6901	0.6983	0.6843	1	0.9198	0.8247	0.622	0.618	0.8538	0.8424	0.8278
T3	0.9223	0.7918	0.7893	0.7841	0.5625	0.5887	0.5608	0.5824	0.5804	0.5602	0.9198	1	0.9388	0.522	0.5191	0.7539	0.7502	0.7012
T4	0.8323	0.7819	0.768	0.7724	0.4561	0.4861	0.4565	0.4851	0.4778	0.4574	0.8247	0.9388	1	0.3986	0.3952	0.7082	0.716	0.6415
T5	0.6301	0.5987	0.5876	0.562	0.799	0.8138	0.8079	0.7015	0.7306	0.7136	0.622	0.522	0.3986	1	0.9979	0.6026	0.6085	0.6435
T6	0.6262	0.596	0.5846	0.5594	0.7952	0.8117	0.8047	0.7003	0.7315	0.713	0.618	0.5191	0.3952	0.9979	1	0.5999	0.6057	0.6404
T7	0.8574	0.9357	0.9575	0.9482	0.7766	0.7972	0.7431	0.7868	0.8132	0.8025	0.8538	0.7539	0.7082	0.6026	0.5999	1	0.9898	0.9815
T8	0.8478	0.9373	0.9529	0.9497	0.7694	0.7967	0.744	0.7759	0.8049	0.7909	0.8424	0.7502	0.716	0.6085	0.6057	0.9898	1	0.975
T9	0.8335	0.9034	0.9289	0.9143	0.8258	0.843	0.7911	0.8213	0.8529	0.8443	0.8278	0.7012	0.6415	0.6435	0.6404	0.9815	0.975	1
